# Supplementary material for: Drug Target Optimization in Chronic Myeloid Leukemia Using Innovative Computational Platform
Source: Sci Rep. 2015 Feb 3;5:8190. doi: 10.1038/srep08190 (PMC4650822; doi:10.1038/srep08190)
Supplement: Supplementary Information — Supplementary Tables 1-3 [file srep08190-s2.xlsx]

## Sheet: Supplementary Table 1
Supplemental Table 1. List of nodes in the network. Network ID refers to the internal label of the node. Proper name is Entrez name while Network Name is name given in construction of model. Cell fate is given for terminally-downstream gene nodes.
Network ID	Proper Name	Network Name	Cell Fate
1	CEBPA	CEBPA	Growth Arrest, Correct Differentiation
2	HnRNP E2	hnRNP E2
3	ERK	ERK
4	MEK	MEK
5	Ras	Raf
6	Ras	Ras
7	Sos	Sos
8	Growth Arrest	Growth Arrest
9	Self Renewal	Self Renewal
10	Apoptosis	Apoptosis
11	Bcr-Abl	BcrAbl
12	Stat3	STAT3	Self-Renewal Capacity
13	Bag	Bag	Apoptosis
14	c-Myc	c-Myc	Proliferation, Apoptosis, Growth Arrest
15	Proliferation	Proliferation
16	IL-3 Receptor	IL3R
17	IL-3	IL3
18	SMAD	SMAD
19	Correct Differentiation	Correct Differentiation
20	Fli-1	FLI-1	Correct Differentiation
21	Abi1 and Abi2	Abi1and2
22	Pag/MSP23	PagakaMsp23
23	JAK2	Jak 2
24	Stat5	STAT5	Self-Renewal Capacity
25	Bcl-xL	BclXL	Apoptosis
26	CrkL	CrkL
27	Cbl	Cbl
28	Akt	Akt
29	Bad	Bad
30	Bcl2	Bcl2L	Apoptosis
31	NF-κB	NF-kB
32	FoxO	FoxO
34	Mcl1-L	Mcl1L	Apoptosis
35	GSK3β	Gsk3B
36	β-catenin	BetaCatenin	Self-Renewal Capacity
37	Axin2	Axin2
38	PI3K	PI3K
39	VEGF Receptor 2	VEGFR2
40	VEGF	VEGF
41	SRC	SRC
42	Bim/FasL	Bim/FasL	Apoptosis
43	EPO Receptor	EPOR
44	EPO	EPO
45	CIS	CIS
46	SOC1	SOC1
47	SOC3	SOC3
48	GH Receptor	GHR
49	Growth Hormone	GH
51	Frizzled	Frizzled
52	Wnt	Wnt
53	HNRPK	HNRPK
54	Hck	HCK
55	JunB	JunB
56	Jun	Jun	Proliferation, Apoptosis
57	TCR	TCF
58	IL-6 Receptor	IL6R
59	IL-6	IL6

## Sheet: Supplementary Table 2
Supplemental Table 2. List of edges in the network. BMA ID, Source ID, and Target ID refer to internal label of the node.
BMA ID	Source ID	Target ID	Source Name	Target Name	Inhibition or Activation
1	1	8	CEBPA	Growth Arrest	Activator
105	2	1	hnRNP E2	CEBPA	Inhibitor
3	3	2	ERK	hnRNP E2	Activator
4	4	3	MEK	ERK	Activator
5	5	4	Raf	MEK	Activator
6	6	5	Ras	Raf	Activator
7	7	6	Sos	Ras	Activator
8	11	7	BcrAbl	Sos	Activator
9	3	12	ERK	STAT3	Activator
10	12	9	STAT3	Self Renewal	Activator
11	5	13	Raf	Bag	Activator
12	13	10	Bag	Apoptosis	Inhibitor
15	14	15	c-Myc	Proliferation	Activator
16	17	16	IL3	IL3R	Activator
17	16	18	IL3R	SMAD	Activator
18	18	14	SMAD	c-Myc	Activator
19	11	20	BcrAbl	FLI-1	Inhibitor
20	20	19	FLI-1	Correct Differentiation	Activator
21	11	21	BcrAbl	Abi1and2	Inhibitor
22	11	22	BcrAbl	PagakaMsp23	Inhibitor
23	21	11	Abi1and2	BcrAbl	Inhibitor
24	22	11	PagakaMsp23	BcrAbl	Inhibitor
25	11	23	BcrAbl	Jak 2	Activator
26	16	23	IL3R	Jak 2	Activator
27	23	14	Jak 2	c-Myc	Activator
28	23	12	Jak 2	STAT3	Activator
30	23	24	Jak 2	STAT5	Activator
31	24	25	STAT5	BclXL	Activator
32	25	10	BclXL	Apoptosis	Inhibitor
33	11	26	BcrAbl	CrkL	Activator
34	26	6	CrkL	Ras	Activator
35	26	27	CrkL	Cbl	Activator
36	27	28	Cbl	Akt	Activator
37	28	29	Akt	Bad	Inhibitor
38	6	29	Ras	Bad	Inhibitor
39	29	25	Bad	BclXL	Inhibitor
40	29	30	Bad	Bcl2L	Inhibitor
41	30	10	Bcl2L	Apoptosis	Inhibitor
42	28	31	Akt	NF-kB	Activator
43	28	32	Akt	FoxO	Inhibitor
46	31	30	NF-kB	Bcl2L	Activator
47	34	10	Mcl1L	Apoptosis	Inhibitor
49	35	34	Gsk3B	Mcl1L	Inhibitor
52	36	9	BetaCatenin	Self Renewal	Activator
53	11	37	BcrAbl	Axin2	Inhibitor
54	37	36	Axin2	BetaCatenin	Inhibitor
55	35	36	Gsk3B	BetaCatenin	Inhibitor
56	28	35	Akt	Gsk3B	Inhibitor
57	16	7	IL3R	Sos	Activator
58	6	38	Ras	PI3K	Activator
59	16	38	IL3R	PI3K	Activator
60	38	28	PI3K	Akt	Activator
61	40	39	VEGF	VEGFR2	Activator
62	39	41	VEGFR2	SRC	Activator
63	41	38	SRC	PI3K	Activator
64	32	42	FoxO	Bim/FasL	Activator
65	42	10	Bim/FasL	Apoptosis	Activator
66	44	43	EPO	EPOR	Activator
67	43	23	EPOR	Jak 2	Activator
77	49	48	GH	GHR	Activator
78	48	23	GHR	Jak 2	Activator
83	11	36	BcrAbl	BetaCatenin	Activator
84	52	51	Wnt	Frizzled	Activator
85	51	35	Frizzled	Gsk3B	Inhibitor
86	3	53	ERK	HNRPK	Activator
87	53	14	HNRPK	c-Myc	Activator
88	11	54	BcrAbl	HCK	Activator
89	54	24	HCK	STAT5	Activator
90	6	56	Ras	Jun	Activator
92	56	15	Jun	Proliferation	Activator
93	56	10	Jun	Apoptosis	Inhibitor
94	57	14	TCF	c-Myc	Activator
95	36	57	BetaCatenin	TCF	Activator
96	14	8	c-Myc	Growth Arrest	Inhibitor
97	59	58	IL6	IL6R	Activator
98	58	12	IL6R	STAT3	Activator
100	11	55	BcrAbl	JunB	Inhibitor
99	55	56	JunB	Jun	Inhibitor
101	24	9	STAT5	Self Renewal	Activator
102	14	10	c-Myc	Apoptosis	Activator
103	1	19	CEBPA	Correct Differentiation	Activator

## Sheet: Supplementary Table 3
Supplemental Table 3. List of edges in the network and corresponding sources.
BMA ID	Source	Target	Inhibition or Activation	Bibliography Sources
1	CEBPA	Growth Arrest	Activator	Roychoudhury 2007, Geest 2009, Zarubin 2005
105	hnRNP E2	CEBPA	Inhibitor	Roychoudhury 2007, Geest 2009, Zarubin 2005
3	ERK	hnRNP E2	Activator	Roychoudhury 2007, Geest 2009, Zarubin 2005
4	MEK	ERK	Activator	Chang 2001, Sebolt-Leopold 2000, Lewis 1998, Cobb 1999, Kolch 2000.
5	Raf	MEK	Activator	Chang 2001, Sebolt-Leopold 2000, Lewis 1998, Cobb 1999, Kolch 2000.
6	Ras	Raf	Activator	Chang 2001, Sebolt-Leopold 2000, Lewis 1998, Cobb 1999, Kolch 2000, Marais 1995
7	Sos	Ras	Activator	Ren 2005, Quintás-Cardama 2009
8	BcrAbl	Sos	Activator	Ren 2005, Quintás-Cardama 2009, Puil 1994, Pendergast 1993
9	ERK	STAT3	Activator	Xu 2003
10	STAT3	Self Renewal	Activator	Niwa 1998, Raz 1999, Schuldiner 2000
11	Raf	Bag	Activator	Antoku 2001, Rosati 2007
12	Bag	Apoptosis	Inhibitor	Rosati 2007, Romano 2003
15	c-Myc	Proliferation	Activator	Dang 1999,Eilers 2008, Zindy 2006, Seoane 2002, Oskarsson 2006, Hanahan 2000
16	IL3	IL3R	Activator	Mui 1995
17	IL3R	SMAD	Activator	Koschmieder 2001, Kobayashi 2003
18	SMAD	c-Myc	Activator	Eilers 2008,Feng 2002
19	BcrAbl	FLI-1	Inhibitor	Buet 2007
20	FLI-1	Correct Differentiation	Activator	Sharrocks 2001, Spyropoulos 2000, Wilson 2010
21	BcrAbl	Abi1and2	Inhibitor	Dai 1998, Deininger 2000
22	BcrAbl	PagakaMsp23	Inhibitor	Wen 1997, Deininger 2000
23	Abi1and2	BcrAbl	Inhibitor	Dai 1998, Deininger 2000, Ren 2005
24	PagakaMsp23	BcrAbl	Inhibitor	Wen 1997, Deininger 2000
25	BcrAbl	Jak 2	Activator	Carlesso 1996, Hantschel 2012, Xie 2001
26	IL3R	Jak 2	Activator	Quelle 1994
27	Jak 2	c-Myc	Activator	Xie 2002
28	Jak 2	STAT3	Activator	Chung 1997
30	Jak 2	STAT5	Activator	Chai 1997, De Groot 1999
31	STAT5	BclXL	Activator	Horita 2000, Sillaber 2000
32	BclXL	Apoptosis	Inhibitor	Chao 1995
33	BcrAbl	CrkL	Activator	Sattler 1996, Oda 1994
34	CrkL	Ras	Activator	Feller 1994, Deininger 2000, Nichols 1994
35	CrkL	Cbl	Activator	Sattler 1996
36	Cbl	Akt	Activator	Steelman 2004, Markova 2010
37	Akt	Bad	Inhibitor	Chang 2003
38	Ras	Bad	Inhibitor	Fang 1999
39	Bad	BclXL	Inhibitor	Yang 1995, Hsu 1997
40	Bad	Bcl2L	Inhibitor	Yang 1995, Hsu 1997
41	Bcl2L	Apoptosis	Inhibitor	Chao 1995
42	Akt	NF-kB	Activator	Romashkova 1999
43	Akt	FoxO	Inhibitor	Ghaffari 2003
46	NF-kB	Bcl2L	Activator	Tracey 2005
47	Mcl1L	Apoptosis	Inhibitor	Kozopas 1993
49	Gsk3B	Mcl1L	Inhibitor	Zhao 2007
52	BetaCatenin	Self Renewal	Activator	Reya 2003
53	BcrAbl	Axin2	Inhibitor	Coluccia 2007
54	Axin2	BetaCatenin	Inhibitor	Nakamura 1998
55	Gsk3B	BetaCatenin	Inhibitor	Peifer 1994, Yost 1996
56	Akt	Gsk3B	Inhibitor	Wu 2010, Buttrick 2008
57	IL3R	Sos	Activator	Reddy 2000, Lioubin 1996
58	Ras	PI3K	Activator	Rodriguez-viciana 1994, Kodaki 1994
59	IL3R	PI3K	Activator	Craddock 1997
60	PI3K	Akt	Activator	Shet 2002
61	VEGF	VEGFR2	Activator	Holmes 2007, Whitaker 2001
62	VEGFR2	SRC	Activator	Eliceiri 1999
63	SRC	PI3K	Activator	Liu 1993
64	FoxO	Bim/FasL	Activator	Sunters 2003, Brunet 1999
65	Bim/FasL	Apoptosis	Activator	O'connor 1998, Huang 1999
66	EPO	EPOR	Activator	D'andrea 1989
67	EPOR	Jak 2	Activator	Miura 1994
77	GH	GHR	Activator	Cunningham 1991
78	GHR	Jak 2	Activator	Chow 1996
83	BcrAbl	BetaCatenin	Activator	Coluccia 2007
84	Wnt	Frizzled	Activator	Blankesteijn 2008, Veeman 2003, Miller 1999, Bhanot 1996
85	Frizzled	Gsk3B	Inhibitor	Blankesteijn 2008, Veeman 2003, Miller 1999, Yost 1996
86	ERK	HNRPK	Activator	Notari 2006
87	HNRPK	c-Myc	Activator	Notari 2006
88	BcrAbl	HCK	Activator	Klejman 2002, Kieslinger 2000, Shuai 1996
89	HCK	STAT5	Activator	Klejman 2002, Kieslinger 2000, Shuai 1996
90	Ras	Jun	Activator	Verheijen 1999
92	Jun	Proliferation	Activator	Passegué 2001, Passegué 2004
93	Jun	Apoptosis	Inhibitor	Bossy-wetzel 1997, Wisdom 1999
94	TCF	c-Myc	Activator	Yochum 2010
95	BetaCatenin	TCF	Activator	Macdonald 2009, Liu 2001
96	c-Myc	Growth Arrest	Inhibitor	Dang 1999,Eilers 2008, Staller 2001, Herold 2002, Knoepfler 2002, Obaya 2002
97	IL6	IL6R	Activator	Hibi 1990
98	IL6R	STAT3	Activator	Chung 1997
100	BcrAbl	JunB	Inhibitor	Yang 2003
99	JunB	Jun	Inhibitor	Schreiber 1999
101	STAT5	Self Renewal	Activator	Wierenga 2006, Kato 2005, Schuringa 2004
102	c-Myc	Apoptosis	Activator	Dang 1999,Eilers 2008, Strasser 1996, Askew 1991, Bissonnette 1992, Evan 1992, Fanidi 1992, Wagner 1993
103	CEBPA	Correct Differentiation	Activator	Chang 2007, Cheng 1996, Zhang 1997, Zhang 2004, Jamieson 2008, Perrotti 2002

## Sheet: Supplementary Table 4
Table 4. List of experiments verified through model. Basic summary of experimental conclusion is given in “Conclusion,” and in silico results are given in “Model Results.” Model results not entirely replicating the given conclusion are highlighted in yellow.
Experimental Details	Conclusion	Source	Model Results	Notes on issues
From base CML conditions, set any 2 of the following 3 (RAS, PI3K, or STAT5) to 0. Observe Apoptosis.	2 out of 3 of the following genes need to be active, or else apoptosis occurs in CML cells: RAS, PI3K, or STAT5.	Sonoyama 2002	Apoptosis increases from 0 to 1 with the removal of more than any one of the three genes.
From base CPCML conditions, set all factors (Wnt ,VEGF, EPO, IL3, IL6, GH) to 0. From base BCCML conditions, set all factors to 0. Observe ERK.	MEK-ERK Activation is cytokine dependent in CPCML but constitutively active in BCCML	Notari 2006	With removal of all factor input in CPCML state, ERK levels are reduced to 0. In BCCML state, ERK levels are only reduced to 1.
From base CPCML conditions, set constant of bcr-abl to 1 instead of 2. Increase EPO to 2. Observe apoptosis.	EPO overcomes apoptosis induced by imatinib	Uchida 2004	Apoptosis remains cycling between 0 and 1 even with EPO raised from 1 to 2.	probably granularity issue (it should probably cycle from some number between 0 to 0 and 1 (worked out by hand).
From base CPCML conditions, set constant of bcr-abl to 1 instead of 2. Observe proliferation. From base BCCML conditions, set constant of of bcr-abl to 1 instead of 2. Observe proliferation.	Imatinib reduces proliferation abnormally upregulated in progenitors.	Holtz 2002	Reducing bcr-abl levels to 1 from 2 in the CPCML and BCCML states lowers proliferation from 2 to 1.
From base CPCML conditions, set IL3 to 0. Observe proliferation. From base BCCML conditions, set IL3 to 0. Observe proliferation.	IL3 upregulation induces factor independent growth in leukemic cells.	Holyoake 2001	Reducing IL3 from 2 to 0 results in proliferation going from 2 to 1 in CPCML and BCCML states. *issue, can't increase IL3 from 1 to 2 and see increase in proliferation (proliferation already at 2)	granularity issue, no level of proliferation higher than 2
From base CPCML conditions, set Bcl-XL to 0. Observe apoptosis. From base CPCML conditions, set Bcl-XL to 1. Observe apoptosis.	Bcl-XL supression induces apoptosis in CML cells.	Oetzel 2000, Horita 2000.	Apoptosis increases from 0 to 1 in both CPCML and BCCML states after reducing Bcl-XL to 0. *Issue Apoptosis remains at 0 in both CPCML and BCCML states after reducing Bcl-XL to 1.	granularity issue - no 0.5 state for suprssion of Bcl-XL (setting it to 1). OK because apoptosis goes to 1 for complete KO of Bcl-XL (setting it to 0)
From base CPCML conditions, set all factors to 0. Observe proliferation and self-renewal. From base BCCML conditions, set all factors to 0. Observe proliferation and self-renewal.	bcr-abl conveys the ability for CML cells to have factor-independent growth	Hariharan 1988	Proliferation and Self-Renewal capacity remain at 1 in CPCML and at 1 and 2 in BCCML even with removal of all factor input from BCCML state.
