# Supplementary material for: Drug Target Optimization in Chronic Myeloid Leukemia Using Innovative Computational Platform
Source: Sci Rep. 2015 Feb 3;5:8190. doi: 10.1038/srep08190 (PMC4650822; doi:10.1038/srep08190)
Supplement: Supplementary Information — Supplementary Table 4 [file srep08190-s3.xlsx]

## Sheet: WT KOs
KO1	KO2	Growth Arrest	Self Renewal Capacity	Apoptosis	Proliferation	Correct Differentiation
1	1	0	1	1	1	0
1	2	0	1	1	1	0
1	3	0	1	1	1	0
1	4	0	1	1	1	0
1	5	0	1	1	1	0
1	6	0	1	1	1	0
1	7	0	1	1	1	0
1	8	0	1	1	1	0
1	9	0	0	1	1	0
1	10	0	1	0	1	0
1	11	0	1	1	1	0
1	12	0	0	1	1	0
1	13	0	1	1	1	0
1	14	0	1	1	0	0
1	15	0	1	1	0	0
1	16	0	1	1	1	0
1	17	0	1	1	1	0
1	18	0	1	1	1	0
1	19	0	1	1	1	0
1	20	0	1	1	1	0
1	21	0	1	1	1	0
1	22	0	1	1	1	0
1	23	0	0	1	1	0
1	24	0	0	1	1	0
1	25	0	1	1	1	0
1	26	0	1	1	1	0
1	27	0	1	1	1	0
1	28	0	1	1	1	0
1	29	0	1	1	1	0
1	30	0	1	1	1	0
1	31	0	1	1	1	0
1	32	0	1	0	1	0
1	34	0	1	1	1	0
1	35	0	1	1	1	0
1	36	0	1	1	1	0
1	37	0	1	1	1	0
1	38	0	1	1	1	0
1	39	0	1	1	1	0
1	40	0	1	1	1	0
1	41	0	1	1	1	0
1	42	0	1	0	1	0
1	43	0	1	1	1	0
1	44	0	1	1	1	0
1	48	0	1	1	1	0
1	49	0	1	1	1	0
1	51	0	1	1	1	0
1	52	0	1	1	1	0
1	53	0	1	1	0	0
1	54	0	1	1	1	0
1	55	0	1	1	1	0
1	56	0	1	1	1	0
1	57	0	1	1	1	0
1	58	0	0	1	1	0
1	59	0	0	1	1	0
2	2	0	1	1	1	1
2	3	0	1	1	1	1
2	4	0	1	1	1	1
2	5	0	1	1	1	1
2	6	0	1	1	1	1
2	7	0	1	1	1	1
2	8	0	1	1	1	1
2	9	0	0	1	1	1
2	10	0	1	0	1	1
2	11	0	1	1	1	1
2	12	0	0	1	1	1
2	13	0	1	1	1	1
2	14	1	1	1	0	1
2	15	0	1	1	0	1
2	16	0	1	1	1	1
2	17	0	1	1	1	1
2	18	0	1	1	1	1
2	19	0	1	1	1	0
2	20	0	1	1	1	0
2	21	0	1	1	1	1
2	22	0	1	1	1	1
2	23	0	0	1	1	1
2	24	0	0	1	1	1
2	25	0	1	1	1	1
2	26	0	1	1	1	1
2	27	0	1	1	1	1
2	28	0	1	1	1	1
2	29	0	1	1	1	1
2	30	0	1	1	1	1
2	31	0	1	1	1	1
2	32	0	1	0	1	1
2	34	0	1	1	1	1
2	35	0	1	1	1	1
2	36	0	1	1	1	1
2	37	0	1	1	1	1
2	38	0	1	1	1	1
2	39	0	1	1	1	1
2	40	0	1	1	1	1
2	41	0	1	1	1	1
2	42	0	1	0	1	1
2	43	0	1	1	1	1
2	44	0	1	1	1	1
2	48	0	1	1	1	1
2	49	0	1	1	1	1
2	51	0	1	1	1	1
2	52	0	1	1	1	1
2	53	1	1	1	0	1
2	54	0	1	1	1	1
2	55	0	1	1	1	1
2	56	0	1	1	1	1
2	57	0	1	1	1	1
2	58	0	0	1	1	1
2	59	0	0	1	1	1
3	3	0	1	1	1	1
3	4	0	1	1	1	1
3	5	0	1	1	1	1
3	6	0	1	1	1	1
3	7	0	1	1	1	1
3	8	0	1	1	1	1
3	9	0	0	1	1	1
3	10	0	1	0	1	1
3	11	0	1	1	1	1
3	12	0	0	1	1	1
3	13	0	1	1	1	1
3	14	1	1	1	0	1
3	15	0	1	1	0	1
3	16	0	1	1	1	1
3	17	0	1	1	1	1
3	18	0	1	1	1	1
3	19	0	1	1	1	0
3	20	0	1	1	1	0
3	21	0	1	1	1	1
3	22	0	1	1	1	1
3	23	0	0	1	1	1
3	24	0	0	1	1	1
3	25	0	1	1	1	1
3	26	0	1	1	1	1
3	27	0	1	1	1	1
3	28	0	1	1	1	1
3	29	0	1	1	1	1
3	30	0	1	1	1	1
3	31	0	1	1	1	1
3	32	0	1	0	1	1
3	34	0	1	1	1	1
3	35	0	1	1	1	1
3	36	0	1	1	1	1
3	37	0	1	1	1	1
3	38	0	1	1	1	1
3	39	0	1	1	1	1
3	40	0	1	1	1	1
3	41	0	1	1	1	1
3	42	0	1	0	1	1
3	43	0	1	1	1	1
3	44	0	1	1	1	1
3	48	0	1	1	1	1
3	49	0	1	1	1	1
3	51	0	1	1	1	1
3	52	0	1	1	1	1
3	53	1	1	1	0	1
3	54	0	1	1	1	1
3	55	0	1	1	1	1
3	56	0	1	1	1	1
3	57	0	1	1	1	1
3	58	0	0	1	1	1
3	59	0	0	1	1	1
4	4	0	1	1	1	1
4	5	0	1	1	1	1
4	6	0	1	1	1	1
4	7	0	1	1	1	1
4	8	0	1	1	1	1
4	9	0	0	1	1	1
4	10	0	1	0	1	1
4	11	0	1	1	1	1
4	12	0	0	1	1	1
4	13	0	1	1	1	1
4	14	1	1	1	0	1
4	15	0	1	1	0	1
4	16	0	1	1	1	1
4	17	0	1	1	1	1
4	18	0	1	1	1	1
4	19	0	1	1	1	0
4	20	0	1	1	1	0
4	21	0	1	1	1	1
4	22	0	1	1	1	1
4	23	0	0	1	1	1
4	24	0	0	1	1	1
4	25	0	1	1	1	1
4	26	0	1	1	1	1
4	27	0	1	1	1	1
4	28	0	1	1	1	1
4	29	0	1	1	1	1
4	30	0	1	1	1	1
4	31	0	1	1	1	1
4	32	0	1	0	1	1
4	34	0	1	1	1	1
4	35	0	1	1	1	1
4	36	0	1	1	1	1
4	37	0	1	1	1	1
4	38	0	1	1	1	1
4	39	0	1	1	1	1
4	40	0	1	1	1	1
4	41	0	1	1	1	1
4	42	0	1	0	1	1
4	43	0	1	1	1	1
4	44	0	1	1	1	1
4	48	0	1	1	1	1
4	49	0	1	1	1	1
4	51	0	1	1	1	1
4	52	0	1	1	1	1
4	53	1	1	1	0	1
4	54	0	1	1	1	1
4	55	0	1	1	1	1
4	56	0	1	1	1	1
4	57	0	1	1	1	1
4	58	0	0	1	1	1
4	59	0	0	1	1	1
5	5	0	1	1	1	1
5	6	0	1	1	1	1
5	7	0	1	1	1	1
5	8	0	1	1	1	1
5	9	0	0	1	1	1
5	10	0	1	0	1	1
5	11	0	1	1	1	1
5	12	0	0	1	1	1
5	13	0	1	1	1	1
5	14	1	1	1	0	1
5	15	0	1	1	0	1
5	16	0	1	1	1	1
5	17	0	1	1	1	1
5	18	0	1	1	1	1
5	19	0	1	1	1	0
5	20	0	1	1	1	0
5	21	0	1	1	1	1
5	22	0	1	1	1	1
5	23	0	0	1	1	1
5	24	0	0	1	1	1
5	25	0	1	1	1	1
5	26	0	1	1	1	1
5	27	0	1	1	1	1
5	28	0	1	1	1	1
5	29	0	1	1	1	1
5	30	0	1	1	1	1
5	31	0	1	1	1	1
5	32	0	1	0	1	1
5	34	0	1	1	1	1
5	35	0	1	1	1	1
5	36	0	1	1	1	1
5	37	0	1	1	1	1
5	38	0	1	1	1	1
5	39	0	1	1	1	1
5	40	0	1	1	1	1
5	41	0	1	1	1	1
5	42	0	1	0	1	1
5	43	0	1	1	1	1
5	44	0	1	1	1	1
5	48	0	1	1	1	1
5	49	0	1	1	1	1
5	51	0	1	1	1	1
5	52	0	1	1	1	1
5	53	1	1	1	0	1
5	54	0	1	1	1	1
5	55	0	1	1	1	1
5	56	0	1	1	1	1
5	57	0	1	1	1	1
5	58	0	0	1	1	1
5	59	0	0	1	1	1
6	6	0	1	1	1	1
6	7	0	1	1	1	1
6	8	0	1	1	1	1
6	9	0	0	1	1	1
6	10	0	1	0	1	1
6	11	0	1	1	1	1
6	12	0	0	1	1	1
6	13	0	1	1	1	1
6	14	1	1	1	0	1
6	15	0	1	1	0	1
6	16	0	1	1	1	1
6	17	0	1	1	1	1
6	18	0	1	1	1	1
6	19	0	1	1	1	0
6	20	0	1	1	1	0
6	21	0	1	1	1	1
6	22	0	1	1	1	1
6	23	0	0	1	1	1
6	24	0	0	1	1	1
6	25	0	1	1	1	1
6	26	0	1	1	1	1
6	27	0	1	1	1	1
6	28	0	1	1	1	1
6	29	0	1	1	1	1
6	30	0	1	1	1	1
6	31	0	1	1	1	1
6	32	0	1	0	1	1
6	34	0	1	1	1	1
6	35	0	1	1	1	1
6	36	0	1	1	1	1
6	37	0	1	1	1	1
6	38	0	1	1	1	1
6	39	0	1	1	1	1
6	40	0	1	1	1	1
6	41	0	1	1	1	1
6	42	0	1	0	1	1
6	43	0	1	1	1	1
6	44	0	1	1	1	1
6	48	0	1	1	1	1
6	49	0	1	1	1	1
6	51	0	1	1	1	1
6	52	0	1	1	1	1
6	53	1	1	1	0	1
6	54	0	1	1	1	1
6	55	0	1	1	1	1
6	56	0	1	1	1	1
6	57	0	1	1	1	1
6	58	0	0	1	1	1
6	59	0	0	1	1	1
7	7	0	1	1	1	1
7	8	0	1	1	1	1
7	9	0	0	1	1	1
7	10	0	1	0	1	1
7	11	0	1	1	1	1
7	12	0	0	1	1	1
7	13	0	1	1	1	1
7	14	1	1	1	0	1
7	15	0	1	1	0	1
7	16	0	1	1	1	1
7	17	0	1	1	1	1
7	18	0	1	1	1	1
7	19	0	1	1	1	0
7	20	0	1	1	1	0
7	21	0	1	1	1	1
7	22	0	1	1	1	1
7	23	0	0	1	1	1
7	24	0	0	1	1	1
7	25	0	1	1	1	1
7	26	0	1	1	1	1
7	27	0	1	1	1	1
7	28	0	1	1	1	1
7	29	0	1	1	1	1
7	30	0	1	1	1	1
7	31	0	1	1	1	1
7	32	0	1	0	1	1
7	34	0	1	1	1	1
7	35	0	1	1	1	1
7	36	0	1	1	1	1
7	37	0	1	1	1	1
7	38	0	1	1	1	1
7	39	0	1	1	1	1
7	40	0	1	1	1	1
7	41	0	1	1	1	1
7	42	0	1	0	1	1
7	43	0	1	1	1	1
7	44	0	1	1	1	1
7	48	0	1	1	1	1
7	49	0	1	1	1	1
7	51	0	1	1	1	1
7	52	0	1	1	1	1
7	53	1	1	1	0	1
7	54	0	1	1	1	1
7	55	0	1	1	1	1
7	56	0	1	1	1	1
7	57	0	1	1	1	1
7	58	0	0	1	1	1
7	59	0	0	1	1	1
8	8	0	1	1	1	1
8	9	0	0	1	1	1
8	10	0	1	0	1	1
8	11	0	1	1	1	1
8	12	0	0	1	1	1
8	13	0	1	1	1	1
8	14	0	1	1	0	1
8	15	0	1	1	0	1
8	16	0	1	1	1	1
8	17	0	1	1	1	1
8	18	0	1	1	1	1
8	19	0	1	1	1	0
8	20	0	1	1	1	0
8	21	0	1	1	1	1
8	22	0	1	1	1	1
8	23	0	0	1	1	1
8	24	0	0	1	1	1
8	25	0	1	1	1	1
8	26	0	1	1	1	1
8	27	0	1	1	1	1
8	28	0	1	1	1	1
8	29	0	1	1	1	1
8	30	0	1	1	1	1
8	31	0	1	1	1	1
8	32	0	1	0	1	1
8	34	0	1	1	1	1
8	35	0	1	1	1	1
8	36	0	1	1	1	1
8	37	0	1	1	1	1
8	38	0	1	1	1	1
8	39	0	1	1	1	1
8	40	0	1	1	1	1
8	41	0	1	1	1	1
8	42	0	1	0	1	1
8	43	0	1	1	1	1
8	44	0	1	1	1	1
8	48	0	1	1	1	1
8	49	0	1	1	1	1
8	51	0	1	1	1	1
8	52	0	1	1	1	1
8	53	0	1	1	0	1
8	54	0	1	1	1	1
8	55	0	1	1	1	1
8	56	0	1	1	1	1
8	57	0	1	1	1	1
8	58	0	0	1	1	1
8	59	0	0	1	1	1
9	9	0	0	1	1	1
9	10	0	0	0	1	1
9	11	0	0	1	1	1
9	12	0	0	1	1	1
9	13	0	0	1	1	1
9	14	1	0	1	0	1
9	15	0	0	1	0	1
9	16	0	0	1	1	1
9	17	0	0	1	1	1
9	18	0	0	1	1	1
9	19	0	0	1	1	0
9	20	0	0	1	1	0
9	21	0	0	1	1	1
9	22	0	0	1	1	1
9	23	0	0	1	1	1
9	24	0	0	1	1	1
9	25	0	0	1	1	1
9	26	0	0	1	1	1
9	27	0	0	1	1	1
9	28	0	0	1	1	1
9	29	0	0	1	1	1
9	30	0	0	1	1	1
9	31	0	0	1	1	1
9	32	0	0	0	1	1
9	34	0	0	1	1	1
9	35	0	0	1	1	1
9	36	0	0	1	1	1
9	37	0	0	1	1	1
9	38	0	0	1	1	1
9	39	0	0	1	1	1
9	40	0	0	1	1	1
9	41	0	0	1	1	1
9	42	0	0	0	1	1
9	43	0	0	1	1	1
9	44	0	0	1	1	1
9	48	0	0	1	1	1
9	49	0	0	1	1	1
9	51	0	0	1	1	1
9	52	0	0	1	1	1
9	53	1	0	1	0	1
9	54	0	0	1	1	1
9	55	0	0	1	1	1
9	56	0	0	1	1	1
9	57	0	0	1	1	1
9	58	0	0	1	1	1
9	59	0	0	1	1	1
10	10	0	1	0	1	1
10	11	0	1	0	1	1
10	12	0	0	0	1	1
10	13	0	1	0	1	1
10	14	1	1	0	0	1
10	15	0	1	0	0	1
10	16	0	1	0	1	1
10	17	0	1	0	1	1
10	18	0	1	0	1	1
10	19	0	1	0	1	0
10	20	0	1	0	1	0
10	21	0	1	0	1	1
10	22	0	1	0	1	1
10	23	0	0	0	1	1
10	24	0	0	0	1	1
10	25	0	1	0	1	1
10	26	0	1	0	1	1
10	27	0	1	0	1	1
10	28	0	1	0	1	1
10	29	0	1	0	1	1
10	30	0	1	0	1	1
10	31	0	1	0	1	1
10	32	0	1	0	1	1
10	34	0	1	0	1	1
10	35	0	1	0	1	1
10	36	0	1	0	1	1
10	37	0	1	0	1	1
10	38	0	1	0	1	1
10	39	0	1	0	1	1
10	40	0	1	0	1	1
10	41	0	1	0	1	1
10	42	0	1	0	1	1
10	43	0	1	0	1	1
10	44	0	1	0	1	1
10	48	0	1	0	1	1
10	49	0	1	0	1	1
10	51	0	1	0	1	1
10	52	0	1	0	1	1
10	53	1	1	0	0	1
10	54	0	1	0	1	1
10	55	0	1	0	1	1
10	56	0	1	0	1	1
10	57	0	1	0	1	1
10	58	0	0	0	1	1
10	59	0	0	0	1	1
11	11	0	1	1	1	1
11	12	0	0	1	1	1
11	13	0	1	1	1	1
11	14	1	1	1	0	1
11	15	0	1	1	0	1
11	16	0	1	1	1	1
11	17	0	1	1	1	1
11	18	0	1	1	1	1
11	19	0	1	1	1	0
11	20	0	1	1	1	0
11	21	0	1	1	1	1
11	22	0	1	1	1	1
11	23	0	0	1	1	1
11	24	0	0	1	1	1
11	25	0	1	1	1	1
11	26	0	1	1	1	1
11	27	0	1	1	1	1
11	28	0	1	1	1	1
11	29	0	1	1	1	1
11	30	0	1	1	1	1
11	31	0	1	1	1	1
11	32	0	1	0	1	1
11	34	0	1	1	1	1
11	35	0	1	1	1	1
11	36	0	1	1	1	1
11	37	0	1	1	1	1
11	38	0	1	1	1	1
11	39	0	1	1	1	1
11	40	0	1	1	1	1
11	41	0	1	1	1	1
11	42	0	1	0	1	1
11	43	0	1	1	1	1
11	44	0	1	1	1	1
11	48	0	1	1	1	1
11	49	0	1	1	1	1
11	51	0	1	1	1	1
11	52	0	1	1	1	1
11	53	1	1	1	0	1
11	54	0	1	1	1	1
11	55	0	1	1	1	1
11	56	0	1	1	1	1
11	57	0	1	1	1	1
11	58	0	0	1	1	1
11	59	0	0	1	1	1
12	12	0	0	1	1	1
12	13	0	0	1	1	1
12	14	1	0	1	0	1
12	15	0	0	1	0	1
12	16	0	0	1	1	1
12	17	0	0	1	1	1
12	18	0	0	1	1	1
12	19	0	0	1	1	0
12	20	0	0	1	1	0
12	21	0	0	1	1	1
12	22	0	0	1	1	1
12	23	0	0	1	1	1
12	24	0	0	1	1	1
12	25	0	0	1	1	1
12	26	0	0	1	1	1
12	27	0	0	1	1	1
12	28	0	0	1	1	1
12	29	0	0	1	1	1
12	30	0	0	1	1	1
12	31	0	0	1	1	1
12	32	0	0	0	1	1
12	34	0	0	1	1	1
12	35	0	0	1	1	1
12	36	0	0	1	1	1
12	37	0	0	1	1	1
12	38	0	0	1	1	1
12	39	0	0	1	1	1
12	40	0	0	1	1	1
12	41	0	0	1	1	1
12	42	0	0	0	1	1
12	43	0	0	1	1	1
12	44	0	0	1	1	1
12	48	0	0	1	1	1
12	49	0	0	1	1	1
12	51	0	0	1	1	1
12	52	0	0	1	1	1
12	53	1	0	1	0	1
12	54	0	0	1	1	1
12	55	0	0	1	1	1
12	56	0	0	1	1	1
12	57	0	0	1	1	1
12	58	0	0	1	1	1
12	59	0	0	1	1	1
13	13	0	1	1	1	1
13	14	1	1	1	0	1
13	15	0	1	1	0	1
13	16	0	1	1	1	1
13	17	0	1	1	1	1
13	18	0	1	1	1	1
13	19	0	1	1	1	0
13	20	0	1	1	1	0
13	21	0	1	1	1	1
13	22	0	1	1	1	1
13	23	0	0	1	1	1
13	24	0	0	1	1	1
13	25	0	1	1	1	1
13	26	0	1	1	1	1
13	27	0	1	1	1	1
13	28	0	1	1	1	1
13	29	0	1	1	1	1
13	30	0	1	1	1	1
13	31	0	1	1	1	1
13	32	0	1	0	1	1
13	34	0	1	1	1	1
13	35	0	1	1	1	1
13	36	0	1	1	1	1
13	37	0	1	1	1	1
13	38	0	1	1	1	1
13	39	0	1	1	1	1
13	40	0	1	1	1	1
13	41	0	1	1	1	1
13	42	0	1	0	1	1
13	43	0	1	1	1	1
13	44	0	1	1	1	1
13	48	0	1	1	1	1
13	49	0	1	1	1	1
13	51	0	1	1	1	1
13	52	0	1	1	1	1
13	53	1	1	1	0	1
13	54	0	1	1	1	1
13	55	0	1	1	1	1
13	56	0	1	1	1	1
13	57	0	1	1	1	1
13	58	0	0	1	1	1
13	59	0	0	1	1	1
14	14	1	1	1	0	1
14	15	1	1	1	0	1
14	16	1	1	1	0	1
14	17	1	1	1	0	1
14	18	1	1	1	0	1
14	19	1	1	1	0	0
14	20	1	1	1	0	0
14	21	1	1	1	0	1
14	22	1	1	1	0	1
14	23	1	0	1	0	1
14	24	1	0	1	0	1
14	25	1	1	1	0	1
14	26	1	1	1	0	1
14	27	1	1	1	0	1
14	28	1	1	1	0	1
14	29	1	1	1	0	1
14	30	1	1	1	0	1
14	31	1	1	1	0	1
14	32	1	1	1	0	1
14	34	1	1	1	0	1
14	35	1	1	1	0	1
14	36	1	1	1	0	1
14	37	1	1	1	0	1
14	38	1	1	1	0	1
14	39	1	1	1	0	1
14	40	1	1	1	0	1
14	41	1	1	1	0	1
14	42	1	1	1	0	1
14	43	1	1	1	0	1
14	44	1	1	1	0	1
14	48	1	1	1	0	1
14	49	1	1	1	0	1
14	51	1	1	1	0	1
14	52	1	1	1	0	1
14	53	1	1	1	0	1
14	54	1	1	1	0	1
14	55	1	1	1	0	1
14	56	1	1	1	0	1
14	57	1	1	1	0	1
14	58	1	0	1	0	1
14	59	1	0	1	0	1
15	15	0	1	1	0	1
15	16	0	1	1	0	1
15	17	0	1	1	0	1
15	18	0	1	1	0	1
15	19	0	1	1	0	0
15	20	0	1	1	0	0
15	21	0	1	1	0	1
15	22	0	1	1	0	1
15	23	0	0	1	0	1
15	24	0	0	1	0	1
15	25	0	1	1	0	1
15	26	0	1	1	0	1
15	27	0	1	1	0	1
15	28	0	1	1	0	1
15	29	0	1	1	0	1
15	30	0	1	1	0	1
15	31	0	1	1	0	1
15	32	0	1	0	0	1
15	34	0	1	1	0	1
15	35	0	1	1	0	1
15	36	0	1	1	0	1
15	37	0	1	1	0	1
15	38	0	1	1	0	1
15	39	0	1	1	0	1
15	40	0	1	1	0	1
15	41	0	1	1	0	1
15	42	0	1	0	0	1
15	43	0	1	1	0	1
15	44	0	1	1	0	1
15	48	0	1	1	0	1
15	49	0	1	1	0	1
15	51	0	1	1	0	1
15	52	0	1	1	0	1
15	53	1	1	1	0	1
15	54	0	1	1	0	1
15	55	0	1	1	0	1
15	56	0	1	1	0	1
15	57	0	1	1	0	1
15	58	0	0	1	0	1
15	59	0	0	1	0	1
16	16	0	1	1	1	1
16	17	0	1	1	1	1
16	18	0	1	1	1	1
16	19	0	1	1	1	0
16	20	0	1	1	1	0
16	21	0	1	1	1	1
16	22	0	1	1	1	1
16	23	1	0	1	0	1
16	24	0	0	1	1	1
16	25	0	1	1	1	1
16	26	0	1	1	1	1
16	27	0	1	1	1	1
16	28	0	1	1	1	1
16	29	0	1	1	1	1
16	30	0	1	1	1	1
16	31	0	1	1	1	1
16	32	0	1	0	1	1
16	34	0	1	1	1	1
16	35	0	1	1	1	1
16	36	0	1	1	1	1
16	37	0	1	1	1	1
16	38	0	1	1	1	1
16	39	0	1	1	1	1
16	40	0	1	1	1	1
16	41	0	1	1	1	1
16	42	0	1	0	1	1
16	43	1	0	1	0	1
16	44	1	0	1	0	1
16	48	1	0	1	0	1
16	49	1	0	1	0	1
16	51	0	1	1	1	1
16	52	0	1	1	1	1
16	53	1	1	1	0	1
16	54	0	1	1	1	1
16	55	0	1	1	1	1
16	56	0	1	1	1	1
16	57	0	1	1	1	1
16	58	0	0	1	1	1
16	59	0	0	1	1	1
17	17	0	1	1	1	1
17	18	0	1	1	1	1
17	19	0	1	1	1	0
17	20	0	1	1	1	0
17	21	0	1	1	1	1
17	22	0	1	1	1	1
17	23	1	0	1	0	1
17	24	0	0	1	1	1
17	25	0	1	1	1	1
17	26	0	1	1	1	1
17	27	0	1	1	1	1
17	28	0	1	1	1	1
17	29	0	1	1	1	1
17	30	0	1	1	1	1
17	31	0	1	1	1	1
17	32	0	1	0	1	1
17	34	0	1	1	1	1
17	35	0	1	1	1	1
17	36	0	1	1	1	1
17	37	0	1	1	1	1
17	38	0	1	1	1	1
17	39	0	1	1	1	1
17	40	0	1	1	1	1
17	41	0	1	1	1	1
17	42	0	1	0	1	1
17	43	1	0	1	0	1
17	44	1	0	1	0	1
17	48	1	0	1	0	1
17	49	1	0	1	0	1
17	51	0	1	1	1	1
17	52	0	1	1	1	1
17	53	1	1	1	0	1
17	54	0	1	1	1	1
17	55	0	1	1	1	1
17	56	0	1	1	1	1
17	57	0	1	1	1	1
17	58	0	0	1	1	1
17	59	0	0	1	1	1
18	18	0	1	1	1	1
18	19	0	1	1	1	0
18	20	0	1	1	1	0
18	21	0	1	1	1	1
18	22	0	1	1	1	1
18	23	1	0	1	0	1
18	24	0	0	1	1	1
18	25	0	1	1	1	1
18	26	0	1	1	1	1
18	27	0	1	1	1	1
18	28	0	1	1	1	1
18	29	0	1	1	1	1
18	30	0	1	1	1	1
18	31	0	1	1	1	1
18	32	0	1	0	1	1
18	34	0	1	1	1	1
18	35	0	1	1	1	1
18	36	0	1	1	1	1
18	37	0	1	1	1	1
18	38	0	1	1	1	1
18	39	0	1	1	1	1
18	40	0	1	1	1	1
18	41	0	1	1	1	1
18	42	0	1	0	1	1
18	43	0	1	1	1	1
18	44	0	1	1	1	1
18	48	0	1	1	1	1
18	49	0	1	1	1	1
18	51	0	1	1	1	1
18	52	0	1	1	1	1
18	53	1	1	1	0	1
18	54	0	1	1	1	1
18	55	0	1	1	1	1
18	56	0	1	1	1	1
18	57	0	1	1	1	1
18	58	0	0	1	1	1
18	59	0	0	1	1	1
19	19	0	1	1	1	0
19	20	0	1	1	1	0
19	21	0	1	1	1	0
19	22	0	1	1	1	0
19	23	0	0	1	1	0
19	24	0	0	1	1	0
19	25	0	1	1	1	0
19	26	0	1	1	1	0
19	27	0	1	1	1	0
19	28	0	1	1	1	0
19	29	0	1	1	1	0
19	30	0	1	1	1	0
19	31	0	1	1	1	0
19	32	0	1	0	1	0
19	34	0	1	1	1	0
19	35	0	1	1	1	0
19	36	0	1	1	1	0
19	37	0	1	1	1	0
19	38	0	1	1	1	0
19	39	0	1	1	1	0
19	40	0	1	1	1	0
19	41	0	1	1	1	0
19	42	0	1	0	1	0
19	43	0	1	1	1	0
19	44	0	1	1	1	0
19	48	0	1	1	1	0
19	49	0	1	1	1	0
19	51	0	1	1	1	0
19	52	0	1	1	1	0
19	53	1	1	1	0	0
19	54	0	1	1	1	0
19	55	0	1	1	1	0
19	56	0	1	1	1	0
19	57	0	1	1	1	0
19	58	0	0	1	1	0
19	59	0	0	1	1	0
20	20	0	1	1	1	0
20	21	0	1	1	1	0
20	22	0	1	1	1	0
20	23	0	0	1	1	0
20	24	0	0	1	1	0
20	25	0	1	1	1	0
20	26	0	1	1	1	0
20	27	0	1	1	1	0
20	28	0	1	1	1	0
20	29	0	1	1	1	0
20	30	0	1	1	1	0
20	31	0	1	1	1	0
20	32	0	1	0	1	0
20	34	0	1	1	1	0
20	35	0	1	1	1	0
20	36	0	1	1	1	0
20	37	0	1	1	1	0
20	38	0	1	1	1	0
20	39	0	1	1	1	0
20	40	0	1	1	1	0
20	41	0	1	1	1	0
20	42	0	1	0	1	0
20	43	0	1	1	1	0
20	44	0	1	1	1	0
20	48	0	1	1	1	0
20	49	0	1	1	1	0
20	51	0	1	1	1	0
20	52	0	1	1	1	0
20	53	1	1	1	0	0
20	54	0	1	1	1	0
20	55	0	1	1	1	0
20	56	0	1	1	1	0
20	57	0	1	1	1	0
20	58	0	0	1	1	0
20	59	0	0	1	1	0
21	21	0	1	1	1	1
21	22	0	1	1	1	1
21	23	0	0	1	1	1
21	24	0	0	1	1	1
21	25	0	1	1	1	1
21	26	0	1	1	1	1
21	27	0	1	1	1	1
21	28	0	1	1	1	1
21	29	0	1	1	1	1
21	30	0	1	1	1	1
21	31	0	1	1	1	1
21	32	0	1	0	1	1
21	34	0	1	1	1	1
21	35	0	1	1	1	1
21	36	0	1	1	1	1
21	37	0	1	1	1	1
21	38	0	1	1	1	1
21	39	0	1	1	1	1
21	40	0	1	1	1	1
21	41	0	1	1	1	1
21	42	0	1	0	1	1
21	43	0	1	1	1	1
21	44	0	1	1	1	1
21	48	0	1	1	1	1
21	49	0	1	1	1	1
21	51	0	1	1	1	1
21	52	0	1	1	1	1
21	53	1	1	1	0	1
21	54	0	1	1	1	1
21	55	0	1	1	1	1
21	56	0	1	1	1	1
21	57	0	1	1	1	1
21	58	0	0	1	1	1
21	59	0	0	1	1	1
22	22	0	1	1	1	1
22	23	0	0	1	1	1
22	24	0	0	1	1	1
22	25	0	1	1	1	1
22	26	0	1	1	1	1
22	27	0	1	1	1	1
22	28	0	1	1	1	1
22	29	0	1	1	1	1
22	30	0	1	1	1	1
22	31	0	1	1	1	1
22	32	0	1	0	1	1
22	34	0	1	1	1	1
22	35	0	1	1	1	1
22	36	0	1	1	1	1
22	37	0	1	1	1	1
22	38	0	1	1	1	1
22	39	0	1	1	1	1
22	40	0	1	1	1	1
22	41	0	1	1	1	1
22	42	0	1	0	1	1
22	43	0	1	1	1	1
22	44	0	1	1	1	1
22	48	0	1	1	1	1
22	49	0	1	1	1	1
22	51	0	1	1	1	1
22	52	0	1	1	1	1
22	53	1	1	1	0	1
22	54	0	1	1	1	1
22	55	0	1	1	1	1
22	56	0	1	1	1	1
22	57	0	1	1	1	1
22	58	0	0	1	1	1
22	59	0	0	1	1	1
23	23	0	0	1	1	1
23	24	0	0	1	1	1
23	25	0	0	1	1	1
23	26	0	0	1	1	1
23	27	0	0	1	1	1
23	28	0	0	1	1	1
23	29	0	0	1	1	1
23	30	0	0	1	1	1
23	31	0	0	1	1	1
23	32	0	0	1	1	1
23	34	0	0	1	1	1
23	35	0	0	1	1	1
23	36	0	0	1	1	1
23	37	0	0	1	1	1
23	38	0	0	1	1	1
23	39	0	0	1	1	1
23	40	0	0	1	1	1
23	41	0	0	1	1	1
23	42	0	0	1	1	1
23	43	0	0	1	1	1
23	44	0	0	1	1	1
23	48	0	0	1	1	1
23	49	0	0	1	1	1
23	51	0	0	1	1	1
23	52	0	0	1	1	1
23	53	1	0	1	0	1
23	54	0	0	1	1	1
23	55	0	0	1	1	1
23	56	0	0	1	1	1
23	57	0	0	1	1	1
23	58	0	0	1	1	1
23	59	0	0	1	1	1
24	24	0	0	1	1	1
24	25	0	0	1	1	1
24	26	0	0	1	1	1
24	27	0	0	1	1	1
24	28	0	0	1	1	1
24	29	0	0	1	1	1
24	30	0	0	1	1	1
24	31	0	0	1	1	1
24	32	0	0	1	1	1
24	34	0	0	1	1	1
24	35	0	0	1	1	1
24	36	0	0	1	1	1
24	37	0	0	1	1	1
24	38	0	0	1	1	1
24	39	0	0	1	1	1
24	40	0	0	1	1	1
24	41	0	0	1	1	1
24	42	0	0	1	1	1
24	43	0	0	1	1	1
24	44	0	0	1	1	1
24	48	0	0	1	1	1
24	49	0	0	1	1	1
24	51	0	0	1	1	1
24	52	0	0	1	1	1
24	53	1	0	1	0	1
24	54	0	0	1	1	1
24	55	0	0	1	1	1
24	56	0	0	1	1	1
24	57	0	0	1	1	1
24	58	0	0	1	1	1
24	59	0	0	1	1	1
25	25	0	1	1	1	1
25	26	0	1	1	1	1
25	27	0	1	1	1	1
25	28	0	1	1	1	1
25	29	0	1	1	1	1
25	30	0	1	1	1	1
25	31	0	1	1	1	1
25	32	0	1	1	1	1
25	34	0	1	1	1	1
25	35	0	1	1	1	1
25	36	0	1	1	1	1
25	37	0	1	1	1	1
25	38	0	1	1	1	1
25	39	0	1	1	1	1
25	40	0	1	1	1	1
25	41	0	1	1	1	1
25	42	0	1	1	1	1
25	43	0	1	1	1	1
25	44	0	1	1	1	1
25	48	0	1	1	1	1
25	49	0	1	1	1	1
25	51	0	1	1	1	1
25	52	0	1	1	1	1
25	53	1	1	1	0	1
25	54	0	1	1	1	1
25	55	0	1	1	1	1
25	56	0	1	1	1	1
25	57	0	1	1	1	1
25	58	0	0	1	1	1
25	59	0	0	1	1	1
26	26	0	1	1	1	1
26	27	0	1	1	1	1
26	28	0	1	1	1	1
26	29	0	1	1	1	1
26	30	0	1	1	1	1
26	31	0	1	1	1	1
26	32	0	1	0	1	1
26	34	0	1	1	1	1
26	35	0	1	1	1	1
26	36	0	1	1	1	1
26	37	0	1	1	1	1
26	38	0	1	1	1	1
26	39	0	1	1	1	1
26	40	0	1	1	1	1
26	41	0	1	1	1	1
26	42	0	1	0	1	1
26	43	0	1	1	1	1
26	44	0	1	1	1	1
26	48	0	1	1	1	1
26	49	0	1	1	1	1
26	51	0	1	1	1	1
26	52	0	1	1	1	1
26	53	1	1	1	0	1
26	54	0	1	1	1	1
26	55	0	1	1	1	1
26	56	0	1	1	1	1
26	57	0	1	1	1	1
26	58	0	0	1	1	1
26	59	0	0	1	1	1
27	27	0	1	1	1	1
27	28	0	1	1	1	1
27	29	0	1	1	1	1
27	30	0	1	1	1	1
27	31	0	1	1	1	1
27	32	0	1	0	1	1
27	34	0	1	1	1	1
27	35	0	1	1	1	1
27	36	0	1	1	1	1
27	37	0	1	1	1	1
27	38	0	1	1	1	1
27	39	0	1	1	1	1
27	40	0	1	1	1	1
27	41	0	1	1	1	1
27	42	0	1	0	1	1
27	43	0	1	1	1	1
27	44	0	1	1	1	1
27	48	0	1	1	1	1
27	49	0	1	1	1	1
27	51	0	1	1	1	1
27	52	0	1	1	1	1
27	53	1	1	1	0	1
27	54	0	1	1	1	1
27	55	0	1	1	1	1
27	56	0	1	1	1	1
27	57	0	1	1	1	1
27	58	0	0	1	1	1
27	59	0	0	1	1	1
28	28	0	1	1	1	1
28	29	0	1	1	1	1
28	30	0	1	1	1	1
28	31	0	1	1	1	1
28	32	0	1	0	1	1
28	34	0	1	1	1	1
28	35	0	1	1	1	1
28	36	0	1	1	1	1
28	37	0	1	1	1	1
28	38	0	1	1	1	1
28	39	0	1	1	1	1
28	40	0	1	1	1	1
28	41	0	1	1	1	1
28	42	0	1	0	1	1
28	43	0	1	1	1	1
28	44	0	1	1	1	1
28	48	0	1	1	1	1
28	49	0	1	1	1	1
28	51	0	1	1	1	1
28	52	0	1	1	1	1
28	53	1	1	1	0	1
28	54	0	1	1	1	1
28	55	0	1	1	1	1
28	56	0	1	1	1	1
28	57	0	1	1	1	1
28	58	0	0	1	1	1
28	59	0	0	1	1	1
29	29	0	1	1	1	1
29	30	0	1	1	1	1
29	31	0	1	1	1	1
29	32	0	1	0	1	1
29	34	0	1	1	1	1
29	35	0	1	1	1	1
29	36	0	1	1	1	1
29	37	0	1	1	1	1
29	38	0	1	1	1	1
29	39	0	1	1	1	1
29	40	0	1	1	1	1
29	41	0	1	1	1	1
29	42	0	1	0	1	1
29	43	0	1	1	1	1
29	44	0	1	1	1	1
29	48	0	1	1	1	1
29	49	0	1	1	1	1
29	51	0	1	1	1	1
29	52	0	1	1	1	1
29	53	1	1	1	0	1
29	54	0	1	1	1	1
29	55	0	1	1	1	1
29	56	0	1	1	1	1
29	57	0	1	1	1	1
29	58	0	0	1	1	1
29	59	0	0	1	1	1
30	30	0	1	1	1	1
30	31	0	1	1	1	1
30	32	0	1	0	1	1
30	34	0	1	1	1	1
30	35	0	1	1	1	1
30	36	0	1	1	1	1
30	37	0	1	1	1	1
30	38	0	1	1	1	1
30	39	0	1	1	1	1
30	40	0	1	1	1	1
30	41	0	1	1	1	1
30	42	0	1	0	1	1
30	43	0	1	1	1	1
30	44	0	1	1	1	1
30	48	0	1	1	1	1
30	49	0	1	1	1	1
30	51	0	1	1	1	1
30	52	0	1	1	1	1
30	53	1	1	1	0	1
30	54	0	1	1	1	1
30	55	0	1	1	1	1
30	56	0	1	1	1	1
30	57	0	1	1	1	1
30	58	0	0	1	1	1
30	59	0	0	1	1	1
31	31	0	1	1	1	1
31	32	0	1	0	1	1
31	34	0	1	1	1	1
31	35	0	1	1	1	1
31	36	0	1	1	1	1
31	37	0	1	1	1	1
31	38	0	1	1	1	1
31	39	0	1	1	1	1
31	40	0	1	1	1	1
31	41	0	1	1	1	1
31	42	0	1	0	1	1
31	43	0	1	1	1	1
31	44	0	1	1	1	1
31	48	0	1	1	1	1
31	49	0	1	1	1	1
31	51	0	1	1	1	1
31	52	0	1	1	1	1
31	53	1	1	1	0	1
31	54	0	1	1	1	1
31	55	0	1	1	1	1
31	56	0	1	1	1	1
31	57	0	1	1	1	1
31	58	0	0	1	1	1
31	59	0	0	1	1	1
32	32	0	1	0	1	1
32	34	0	1	1	1	1
32	35	0	1	0	1	1
32	36	0	1	0	1	1
32	37	0	1	0	1	1
32	38	0	1	0	1	1
32	39	0	1	0	1	1
32	40	0	1	0	1	1
32	41	0	1	0	1	1
32	42	0	1	0	1	1
32	43	0	1	0	1	1
32	44	0	1	0	1	1
32	48	0	1	0	1	1
32	49	0	1	0	1	1
32	51	0	1	1	1	1
32	52	0	1	1	1	1
32	53	1	1	1	0	1
32	54	0	1	0	1	1
32	55	0	1	0	1	1
32	56	0	1	0	1	1
32	57	0	1	0	1	1
32	58	0	0	0	1	1
32	59	0	0	0	1	1
34	34	0	1	1	1	1
34	35	0	1	1	1	1
34	36	0	1	1	1	1
34	37	0	1	1	1	1
34	38	0	1	1	1	1
34	39	0	1	1	1	1
34	40	0	1	1	1	1
34	41	0	1	1	1	1
34	42	0	1	1	1	1
34	43	0	1	1	1	1
34	44	0	1	1	1	1
34	48	0	1	1	1	1
34	49	0	1	1	1	1
34	51	0	1	1	1	1
34	52	0	1	1	1	1
34	53	1	1	1	0	1
34	54	0	1	1	1	1
34	55	0	1	1	1	1
34	56	0	1	1	1	1
34	57	0	1	1	1	1
34	58	0	0	1	1	1
34	59	0	0	1	1	1
35	35	0	1	1	1	1
35	36	0	1	1	1	1
35	37	0	1	1	1	1
35	38	0	1	1	1	1
35	39	0	1	1	1	1
35	40	0	1	1	1	1
35	41	0	1	1	1	1
35	42	0	1	0	1	1
35	43	0	1	1	1	1
35	44	0	1	1	1	1
35	48	0	1	1	1	1
35	49	0	1	1	1	1
35	51	0	1	1	1	1
35	52	0	1	1	1	1
35	53	1	1	1	0	1
35	54	0	1	1	1	1
35	55	0	1	1	1	1
35	56	0	1	1	1	1
35	57	0	1	1	1	1
35	58	0	0	1	1	1
35	59	0	0	1	1	1
36	36	0	1	1	1	1
36	37	0	1	1	1	1
36	38	0	1	1	1	1
36	39	0	1	1	1	1
36	40	0	1	1	1	1
36	41	0	1	1	1	1
36	42	0	1	0	1	1
36	43	0	1	1	1	1
36	44	0	1	1	1	1
36	48	0	1	1	1	1
36	49	0	1	1	1	1
36	51	0	1	1	1	1
36	52	0	1	1	1	1
36	53	1	1	1	0	1
36	54	0	1	1	1	1
36	55	0	1	1	1	1
36	56	0	1	1	1	1
36	57	0	1	1	1	1
36	58	0	0	1	1	1
36	59	0	0	1	1	1
37	37	0	1	1	1	1
37	38	0	1	1	1	1
37	39	0	1	1	1	1
37	40	0	1	1	1	1
37	41	0	1	1	1	1
37	42	0	1	0	1	1
37	43	0	1	1	1	1
37	44	0	1	1	1	1
37	48	0	1	1	1	1
37	49	0	1	1	1	1
37	51	0	1	1	1	1
37	52	0	1	1	1	1
37	53	1	1	1	0	1
37	54	0	1	1	1	1
37	55	0	1	1	1	1
37	56	0	1	1	1	1
37	57	0	1	1	1	1
37	58	0	0	1	1	1
37	59	0	0	1	1	1
38	38	0	1	1	1	1
38	39	0	1	1	1	1
38	40	0	1	1	1	1
38	41	0	1	1	1	1
38	42	0	1	0	1	1
38	43	0	1	1	1	1
38	44	0	1	1	1	1
38	48	0	1	1	1	1
38	49	0	1	1	1	1
38	51	0	1	1	1	1
38	52	0	1	1	1	1
38	53	1	1	1	0	1
38	54	0	1	1	1	1
38	55	0	1	1	1	1
38	56	0	1	1	1	1
38	57	0	1	1	1	1
38	58	0	0	1	1	1
38	59	0	0	1	1	1
39	39	0	1	1	1	1
39	40	0	1	1	1	1
39	41	0	1	1	1	1
39	42	0	1	0	1	1
39	43	0	1	1	1	1
39	44	0	1	1	1	1
39	48	0	1	1	1	1
39	49	0	1	1	1	1
39	51	0	1	1	1	1
39	52	0	1	1	1	1
39	53	1	1	1	0	1
39	54	0	1	1	1	1
39	55	0	1	1	1	1
39	56	0	1	1	1	1
39	57	0	1	1	1	1
39	58	0	0	1	1	1
39	59	0	0	1	1	1
40	40	0	1	1	1	1
40	41	0	1	1	1	1
40	42	0	1	0	1	1
40	43	0	1	1	1	1
40	44	0	1	1	1	1
40	48	0	1	1	1	1
40	49	0	1	1	1	1
40	51	0	1	1	1	1
40	52	0	1	1	1	1
40	53	1	1	1	0	1
40	54	0	1	1	1	1
40	55	0	1	1	1	1
40	56	0	1	1	1	1
40	57	0	1	1	1	1
40	58	0	0	1	1	1
40	59	0	0	1	1	1
41	41	0	1	1	1	1
41	42	0	1	0	1	1
41	43	0	1	1	1	1
41	44	0	1	1	1	1
41	48	0	1	1	1	1
41	49	0	1	1	1	1
41	51	0	1	1	1	1
41	52	0	1	1	1	1
41	53	1	1	1	0	1
41	54	0	1	1	1	1
41	55	0	1	1	1	1
41	56	0	1	1	1	1
41	57	0	1	1	1	1
41	58	0	0	1	1	1
41	59	0	0	1	1	1
42	42	0	1	0	1	1
42	43	0	1	0	1	1
42	44	0	1	0	1	1
42	48	0	1	0	1	1
42	49	0	1	0	1	1
42	51	0	1	1	1	1
42	52	0	1	1	1	1
42	53	1	1	1	0	1
42	54	0	1	0	1	1
42	55	0	1	0	1	1
42	56	0	1	0	1	1
42	57	0	1	0	1	1
42	58	0	0	0	1	1
42	59	0	0	0	1	1
43	43	0	1	1	1	1
43	44	0	1	1	1	1
43	48	0	0	1	1	1
43	49	0	0	1	1	1
43	51	0	1	1	1	1
43	52	0	1	1	1	1
43	53	1	1	1	0	1
43	54	0	1	1	1	1
43	55	0	1	1	1	1
43	56	0	1	1	1	1
43	57	0	1	1	1	1
43	58	0	0	1	1	1
43	59	0	0	1	1	1
44	44	0	1	1	1	1
44	48	0	0	1	1	1
44	49	0	0	1	1	1
44	51	0	1	1	1	1
44	52	0	1	1	1	1
44	53	1	1	1	0	1
44	54	0	1	1	1	1
44	55	0	1	1	1	1
44	56	0	1	1	1	1
44	57	0	1	1	1	1
44	58	0	0	1	1	1
44	59	0	0	1	1	1
48	48	0	1	1	1	1
48	49	0	1	1	1	1
48	51	0	1	1	1	1
48	52	0	1	1	1	1
48	53	1	1	1	0	1
48	54	0	1	1	1	1
48	55	0	1	1	1	1
48	56	0	1	1	1	1
48	57	0	1	1	1	1
48	58	0	0	1	1	1
48	59	0	0	1	1	1
49	49	0	1	1	1	1
49	51	0	1	1	1	1
49	52	0	1	1	1	1
49	53	1	1	1	0	1
49	54	0	1	1	1	1
49	55	0	1	1	1	1
49	56	0	1	1	1	1
49	57	0	1	1	1	1
49	58	0	0	1	1	1
49	59	0	0	1	1	1
51	51	0	1	1	1	1
51	52	0	1	1	1	1
51	53	1	1	1	0	1
51	54	0	1	1	1	1
51	55	0	1	1	1	1
51	56	0	1	1	1	1
51	57	0	1	1	1	1
51	58	0	0	1	1	1
51	59	0	0	1	1	1
52	52	0	1	1	1	1
52	53	1	1	1	0	1
52	54	0	1	1	1	1
52	55	0	1	1	1	1
52	56	0	1	1	1	1
52	57	0	1	1	1	1
52	58	0	0	1	1	1
52	59	0	0	1	1	1
53	53	1	1	1	0	1
53	54	1	1	1	0	1
53	55	1	1	1	0	1
53	56	1	1	1	0	1
53	57	1	1	1	0	1
53	58	1	0	1	0	1
53	59	1	0	1	0	1
54	54	0	1	1	1	1
54	55	0	1	1	1	1
54	56	0	1	1	1	1
54	57	0	1	1	1	1
54	58	0	0	1	1	1
54	59	0	0	1	1	1
55	55	0	1	1	1	1
55	56	0	1	1	1	1
55	57	0	1	1	1	1
55	58	0	0	1	1	1
55	59	0	0	1	1	1
56	56	0	1	1	1	1
56	57	0	1	1	1	1
56	58	0	0	1	1	1
56	59	0	0	1	1	1
57	57	0	1	1	1	1
57	58	0	0	1	1	1
57	59	0	0	1	1	1
58	58	0	0	1	1	1
58	59	0	0	1	1	1
59	59	0	0	1	1	1

## Sheet: CPCML KOs
KO1	KO2	Growth Arrest	Self Renewal Capacity	Apoptosis	Proliferation	Correct Differentiation
1	1	0	1	0	2	0
1	2	0	1	0	2	0
1	3	0	1	0	2	0
1	4	0	1	0	2	0
1	5	0	1	0	2	0
1	6	0	1	0	1	0
1	7	0	1	0	1	0
1	8	0	1	0	2	0
1	9	0	0	0	2	0
1	10	0	1	0	2	0
1	11	0	1	1	1	0
1	12	0	1	0	2	0
1	13	0	1	0	2	0
1	14	0	1	0	1	0
1	15	0	1	0	0	0
1	16	0	1	0	1	0
1	17	0	1	0	1	0
1	18	0	1	0	2	0
1	19	0	1	0	2	0
1	20	0	1	0	2	0
1	21	0	1	0	2	0
1	22	0	1	0	2	0
1	23	0	0	0	2	0
1	24	0	0	1	2	0
1	25	0	1	1	2	0
1	26	0	1	0	1	0
1	27	0	1	0	2	0
1	28	0	1	0	2	0
1	29	0	1	0	2	0
1	30	0	1	0	2	0
1	31	0	1	0	2	0
1	32	0	1	0	2	0
1	34	0	1	0	2	0
1	35	0	1	0	2	0
1	36	0	1	0	2	0
1	37	0	1	0	2	0
1	38	0	1	0	2	0
1	39	0	1	0	2	0
1	40	0	1	0	2	0
1	41	0	1	0	2	0
1	42	0	1	0	2	0
1	43	0	1	0	2	0
1	44	0	1	0	2	0
1	48	0	1	0	2	0
1	49	0	1	0	2	0
1	51	0	1	0	2	0
1	52	0	1	0	2	0
1	53	0	1	0	1	0
1	54	0	1	0	2	0
1	55	0	1	0	2	0
1	56	0	1	0	1	0
1	57	0	1	0	2	0
1	58	0	1	0	2	0
1	59	0	1	0	2	0
2	2	0	1	0	2	0
2	3	0	1	0	2	0
2	4	0	1	0	2	0
2	5	0	1	0	2	0
2	6	0	1	0	1	0
2	7	0	1	0	1	0
2	8	0	1	0	2	0
2	9	0	0	0	2	0
2	10	0	1	0	2	0
2	11	0	1	1	1	1
2	12	0	1	0	2	0
2	13	0	1	0	2	0
2	14	1	1	0	1	0
2	15	0	1	0	0	0
2	16	0	1	0	1	0
2	17	0	1	0	1	0
2	18	0	1	0	2	0
2	19	0	1	0	2	0
2	20	0	1	0	2	0
2	21	0	1	0	2	0
2	22	0	1	0	2	0
2	23	0	0	0	2	0
2	24	0	0	1	2	0
2	25	0	1	1	2	0
2	26	0	1	0	1	0
2	27	0	1	0	2	0
2	28	0	1	0	2	0
2	29	0	1	0	2	0
2	30	0	1	0	2	0
2	31	0	1	0	2	0
2	32	0	1	0	2	0
2	34	0	1	0	2	0
2	35	0	1	0	2	0
2	36	0	1	0	2	0
2	37	0	1	0	2	0
2	38	0	1	0	2	0
2	39	0	1	0	2	0
2	40	0	1	0	2	0
2	41	0	1	0	2	0
2	42	0	1	0	2	0
2	43	0	1	0	2	0
2	44	0	1	0	2	0
2	48	0	1	0	2	0
2	49	0	1	0	2	0
2	51	0	1	0	2	0
2	52	0	1	0	2	0
2	53	1	1	0	1	0
2	54	0	1	0	2	0
2	55	0	1	0	2	0
2	56	0	1	0	1	0
2	57	0	1	0	2	0
2	58	0	1	0	2	0
2	59	0	1	0	2	0
3	3	0	1	0	2	0
3	4	0	1	0	2	0
3	5	0	1	0	2	0
3	6	0	1	0	1	0
3	7	0	1	0	1	0
3	8	0	1	0	2	0
3	9	0	0	0	2	0
3	10	0	1	0	2	0
3	11	0	1	1	1	1
3	12	0	1	0	2	0
3	13	0	1	0	2	0
3	14	1	1	0	1	0
3	15	0	1	0	0	0
3	16	0	1	0	1	0
3	17	0	1	0	1	0
3	18	0	1	0	2	0
3	19	0	1	0	2	0
3	20	0	1	0	2	0
3	21	0	1	0	2	0
3	22	0	1	0	2	0
3	23	0	0	0	2	0
3	24	0	0	1	2	0
3	25	0	1	1	2	0
3	26	0	1	0	1	0
3	27	0	1	0	2	0
3	28	0	1	0	2	0
3	29	0	1	0	2	0
3	30	0	1	0	2	0
3	31	0	1	0	2	0
3	32	0	1	0	2	0
3	34	0	1	0	2	0
3	35	0	1	0	2	0
3	36	0	1	0	2	0
3	37	0	1	0	2	0
3	38	0	1	0	2	0
3	39	0	1	0	2	0
3	40	0	1	0	2	0
3	41	0	1	0	2	0
3	42	0	1	0	2	0
3	43	0	1	0	2	0
3	44	0	1	0	2	0
3	48	0	1	0	2	0
3	49	0	1	0	2	0
3	51	0	1	0	2	0
3	52	0	1	0	2	0
3	53	1	1	0	1	0
3	54	0	1	0	2	0
3	55	0	1	0	2	0
3	56	0	1	0	1	0
3	57	0	1	0	2	0
3	58	0	1	0	2	0
3	59	0	1	0	2	0
4	4	0	1	0	2	0
4	5	0	1	0	2	0
4	6	0	1	0	1	0
4	7	0	1	0	1	0
4	8	0	1	0	2	0
4	9	0	0	0	2	0
4	10	0	1	0	2	0
4	11	0	1	1	1	1
4	12	0	1	0	2	0
4	13	0	1	0	2	0
4	14	1	1	0	1	0
4	15	0	1	0	0	0
4	16	0	1	0	1	0
4	17	0	1	0	1	0
4	18	0	1	0	2	0
4	19	0	1	0	2	0
4	20	0	1	0	2	0
4	21	0	1	0	2	0
4	22	0	1	0	2	0
4	23	0	0	0	2	0
4	24	0	0	1	2	0
4	25	0	1	1	2	0
4	26	0	1	0	1	0
4	27	0	1	0	2	0
4	28	0	1	0	2	0
4	29	0	1	0	2	0
4	30	0	1	0	2	0
4	31	0	1	0	2	0
4	32	0	1	0	2	0
4	34	0	1	0	2	0
4	35	0	1	0	2	0
4	36	0	1	0	2	0
4	37	0	1	0	2	0
4	38	0	1	0	2	0
4	39	0	1	0	2	0
4	40	0	1	0	2	0
4	41	0	1	0	2	0
4	42	0	1	0	2	0
4	43	0	1	0	2	0
4	44	0	1	0	2	0
4	48	0	1	0	2	0
4	49	0	1	0	2	0
4	51	0	1	0	2	0
4	52	0	1	0	2	0
4	53	1	1	0	1	0
4	54	0	1	0	2	0
4	55	0	1	0	2	0
4	56	0	1	0	1	0
4	57	0	1	0	2	0
4	58	0	1	0	2	0
4	59	0	1	0	2	0
5	5	0	1	0	2	0
5	6	0	1	0	1	0
5	7	0	1	0	1	0
5	8	0	1	0	2	0
5	9	0	0	0	2	0
5	10	0	1	0	2	0
5	11	0	1	1	1	1
5	12	0	1	0	2	0
5	13	0	1	0	2	0
5	14	1	1	0	1	0
5	15	0	1	0	0	0
5	16	0	1	0	1	0
5	17	0	1	0	1	0
5	18	0	1	0	2	0
5	19	0	1	0	2	0
5	20	0	1	0	2	0
5	21	0	1	0	2	0
5	22	0	1	0	2	0
5	23	0	0	0	2	0
5	24	0	0	1	2	0
5	25	0	1	1	2	0
5	26	0	1	0	1	0
5	27	0	1	0	2	0
5	28	0	1	0	2	0
5	29	0	1	0	2	0
5	30	0	1	0	2	0
5	31	0	1	0	2	0
5	32	0	1	0	2	0
5	34	0	1	0	2	0
5	35	0	1	0	2	0
5	36	0	1	0	2	0
5	37	0	1	0	2	0
5	38	0	1	0	2	0
5	39	0	1	0	2	0
5	40	0	1	0	2	0
5	41	0	1	0	2	0
5	42	0	1	0	2	0
5	43	0	1	0	2	0
5	44	0	1	0	2	0
5	48	0	1	0	2	0
5	49	0	1	0	2	0
5	51	0	1	0	2	0
5	52	0	1	0	2	0
5	53	1	1	0	1	0
5	54	0	1	0	2	0
5	55	0	1	0	2	0
5	56	0	1	0	1	0
5	57	0	1	0	2	0
5	58	0	1	0	2	0
5	59	0	1	0	2	0
6	6	0	1	0	1	0
6	7	0	1	0	1	0
6	8	0	1	0	1	0
6	9	0	0	0	1	0
6	10	0	1	0	1	0
6	11	0	1	1	1	1
6	12	0	1	0	1	0
6	13	0	1	0	1	0
6	14	1	1	0	0	0
6	15	0	1	0	0	0
6	16	0	1	0	1	0
6	17	0	1	0	1	0
6	18	0	1	0	1	0
6	19	0	1	0	1	0
6	20	0	1	0	1	0
6	21	0	1	0	1	0
6	22	0	1	0	1	0
6	23	0	0	0	1	0
6	24	0	0	1	1	0
6	25	0	1	1	1	0
6	26	0	1	1	1	0
6	27	0	1	1	1	0
6	28	0	1	1	1	0
6	29	0	1	0	1	0
6	30	0	1	0	1	0
6	31	0	1	0	1	0
6	32	0	1	0	1	0
6	34	0	1	0	1	0
6	35	0	1	0	1	0
6	36	0	1	0	1	0
6	37	0	1	0	1	0
6	38	0	1	0	1	0
6	39	0	1	0	1	0
6	40	0	1	0	1	0
6	41	0	1	0	1	0
6	42	0	1	0	1	0
6	43	0	1	0	1	0
6	44	0	1	0	1	0
6	48	0	1	0	1	0
6	49	0	1	0	1	0
6	51	0	1	0	1	0
6	52	0	1	0	1	0
6	53	1	1	0	0	0
6	54	0	1	0	1	0
6	55	0	1	0	1	0
6	56	0	1	0	1	0
6	57	0	1	0	1	0
6	58	0	1	0	1	0
6	59	0	1	0	1	0
7	7	0	1	0	1	0
7	8	0	1	0	1	0
7	9	0	0	0	1	0
7	10	0	1	0	1	0
7	11	0	1	1	1	1
7	12	0	1	0	1	0
7	13	0	1	0	1	0
7	14	0	1	0	1	0
7	15	0	1	0	0	0
7	16	0	1	0	1	0
7	17	0	1	0	1	0
7	18	0	1	0	1	0
7	19	0	1	0	1	0
7	20	0	1	0	1	0
7	21	0	1	0	1	0
7	22	0	1	0	1	0
7	23	0	0	0	1	0
7	24	0	0	1	1	0
7	25	0	1	1	1	0
7	26	0	1	1	1	0
7	27	0	1	0	1	0
7	28	0	1	0	1	0
7	29	0	1	0	1	0
7	30	0	1	0	1	0
7	31	0	1	0	1	0
7	32	0	1	0	1	0
7	34	0	1	0	1	0
7	35	0	1	0	1	0
7	36	0	1	0	1	0
7	37	0	1	0	1	0
7	38	0	1	0	1	0
7	39	0	1	0	1	0
7	40	0	1	0	1	0
7	41	0	1	0	1	0
7	42	0	1	0	1	0
7	43	0	1	0	1	0
7	44	0	1	0	1	0
7	48	0	1	0	1	0
7	49	0	1	0	1	0
7	51	0	1	0	1	0
7	52	0	1	0	1	0
7	53	0	1	0	1	0
7	54	0	1	0	1	0
7	55	0	1	0	1	0
7	56	0	1	0	1	0
7	57	0	1	0	1	0
7	58	0	1	0	1	0
7	59	0	1	0	1	0
8	8	0	1	0	2	0
8	9	0	0	0	2	0
8	10	0	1	0	2	0
8	11	0	1	1	1	1
8	12	0	1	0	2	0
8	13	0	1	0	2	0
8	14	0	1	0	1	0
8	15	0	1	0	0	0
8	16	0	1	0	1	0
8	17	0	1	0	1	0
8	18	0	1	0	2	0
8	19	0	1	0	2	0
8	20	0	1	0	2	0
8	21	0	1	0	2	0
8	22	0	1	0	2	0
8	23	0	0	0	2	0
8	24	0	0	1	2	0
8	25	0	1	1	2	0
8	26	0	1	0	1	0
8	27	0	1	0	2	0
8	28	0	1	0	2	0
8	29	0	1	0	2	0
8	30	0	1	0	2	0
8	31	0	1	0	2	0
8	32	0	1	0	2	0
8	34	0	1	0	2	0
8	35	0	1	0	2	0
8	36	0	1	0	2	0
8	37	0	1	0	2	0
8	38	0	1	0	2	0
8	39	0	1	0	2	0
8	40	0	1	0	2	0
8	41	0	1	0	2	0
8	42	0	1	0	2	0
8	43	0	1	0	2	0
8	44	0	1	0	2	0
8	48	0	1	0	2	0
8	49	0	1	0	2	0
8	51	0	1	0	2	0
8	52	0	1	0	2	0
8	53	0	1	0	1	0
8	54	0	1	0	2	0
8	55	0	1	0	2	0
8	56	0	1	0	1	0
8	57	0	1	0	2	0
8	58	0	1	0	2	0
8	59	0	1	0	2	0
9	9	0	0	0	2	0
9	10	0	0	0	2	0
9	11	0	0	1	1	1
9	12	0	0	0	2	0
9	13	0	0	0	2	0
9	14	0	0	0	1	0
9	15	0	0	0	0	0
9	16	0	0	0	1	0
9	17	0	0	0	1	0
9	18	0	0	0	2	0
9	19	0	0	0	2	0
9	20	0	0	0	2	0
9	21	0	0	0	2	0
9	22	0	0	0	2	0
9	23	0	0	0	2	0
9	24	0	0	1	2	0
9	25	0	0	1	2	0
9	26	0	0	0	1	0
9	27	0	0	0	2	0
9	28	0	0	0	2	0
9	29	0	0	0	2	0
9	30	0	0	0	2	0
9	31	0	0	0	2	0
9	32	0	0	0	2	0
9	34	0	0	0	2	0
9	35	0	0	0	2	0
9	36	0	0	0	2	0
9	37	0	0	0	2	0
9	38	0	0	0	2	0
9	39	0	0	0	2	0
9	40	0	0	0	2	0
9	41	0	0	0	2	0
9	42	0	0	0	2	0
9	43	0	0	0	2	0
9	44	0	0	0	2	0
9	48	0	0	0	2	0
9	49	0	0	0	2	0
9	51	0	0	0	2	0
9	52	0	0	0	2	0
9	53	0	0	0	1	0
9	54	0	0	0	2	0
9	55	0	0	0	2	0
9	56	0	0	0	1	0
9	57	0	0	0	2	0
9	58	0	0	0	2	0
9	59	0	0	0	2	0
10	10	0	1	0	2	0
10	11	0	1	0	1	1
10	12	0	1	0	2	0
10	13	0	1	0	2	0
10	14	0	1	0	1	0
10	15	0	1	0	0	0
10	16	0	1	0	1	0
10	17	0	1	0	1	0
10	18	0	1	0	2	0
10	19	0	1	0	2	0
10	20	0	1	0	2	0
10	21	0	1	0	2	0
10	22	0	1	0	2	0
10	23	0	0	0	2	0
10	24	0	0	0	2	0
10	25	0	1	0	2	0
10	26	0	1	0	1	0
10	27	0	1	0	2	0
10	28	0	1	0	2	0
10	29	0	1	0	2	0
10	30	0	1	0	2	0
10	31	0	1	0	2	0
10	32	0	1	0	2	0
10	34	0	1	0	2	0
10	35	0	1	0	2	0
10	36	0	1	0	2	0
10	37	0	1	0	2	0
10	38	0	1	0	2	0
10	39	0	1	0	2	0
10	40	0	1	0	2	0
10	41	0	1	0	2	0
10	42	0	1	0	2	0
10	43	0	1	0	2	0
10	44	0	1	0	2	0
10	48	0	1	0	2	0
10	49	0	1	0	2	0
10	51	0	1	0	2	0
10	52	0	1	0	2	0
10	53	0	1	0	1	0
10	54	0	1	0	2	0
10	55	0	1	0	2	0
10	56	0	1	0	1	0
10	57	0	1	0	2	0
10	58	0	1	0	2	0
10	59	0	1	0	2	0
11	11	0	1	1	1	1
11	12	0	0	1	1	1
11	13	0	1	1	1	1
11	14	1	1	1	0	1
11	15	0	1	1	0	1
11	16	0	1	1	1	1
11	17	0	1	1	1	1
11	18	0	1	1	1	1
11	19	0	1	1	1	0
11	20	0	1	1	1	0
11	21	0	1	1	1	1
11	22	0	1	1	1	1
11	23	0	0	1	1	1
11	24	0	0	1	1	1
11	25	0	1	1	1	1
11	26	0	1	1	1	1
11	27	0	1	1	1	1
11	28	0	1	1	1	1
11	29	0	1	1	1	1
11	30	0	1	1	1	1
11	31	0	1	1	1	1
11	32	0	1	0	1	1
11	34	0	1	1	1	1
11	35	0	1	1	1	1
11	36	0	1	1	1	1
11	37	0	1	1	1	1
11	38	0	1	1	1	1
11	39	0	1	1	1	1
11	40	0	1	1	1	1
11	41	0	1	1	1	1
11	42	0	1	0	1	1
11	43	0	1	1	1	1
11	44	0	1	1	1	1
11	48	0	1	1	1	1
11	49	0	1	1	1	1
11	51	0	1	1	1	1
11	52	0	1	1	1	1
11	53	1	1	1	0	1
11	54	0	1	1	1	1
11	55	0	1	1	1	1
11	56	0	1	1	1	1
11	57	0	1	1	1	1
11	58	0	0	1	1	1
11	59	0	0	1	1	1
12	12	0	1	0	2	0
12	13	0	1	0	2	0
12	14	0	1	0	1	0
12	15	0	1	0	0	0
12	16	0	1	0	1	0
12	17	0	1	0	1	0
12	18	0	1	0	2	0
12	19	0	1	0	2	0
12	20	0	1	0	2	0
12	21	0	1	0	2	0
12	22	0	1	0	2	0
12	23	0	0	0	2	0
12	24	0	0	1	2	0
12	25	0	1	1	2	0
12	26	0	1	0	1	0
12	27	0	1	0	2	0
12	28	0	1	0	2	0
12	29	0	1	0	2	0
12	30	0	1	0	2	0
12	31	0	1	0	2	0
12	32	0	1	0	2	0
12	34	0	1	0	2	0
12	35	0	1	0	2	0
12	36	0	1	0	2	0
12	37	0	1	0	2	0
12	38	0	1	0	2	0
12	39	0	1	0	2	0
12	40	0	1	0	2	0
12	41	0	1	0	2	0
12	42	0	1	0	2	0
12	43	0	1	0	2	0
12	44	0	1	0	2	0
12	48	0	1	0	2	0
12	49	0	1	0	2	0
12	51	0	1	0	2	0
12	52	0	1	0	2	0
12	53	0	1	0	1	0
12	54	0	0	0	2	0
12	55	0	1	0	2	0
12	56	0	1	0	1	0
12	57	0	1	0	2	0
12	58	0	1	0	2	0
12	59	0	1	0	2	0
13	13	0	1	0	2	0
13	14	0	1	0	1	0
13	15	0	1	0	0	0
13	16	0	1	0	1	0
13	17	0	1	0	1	0
13	18	0	1	0	2	0
13	19	0	1	0	2	0
13	20	0	1	0	2	0
13	21	0	1	0	2	0
13	22	0	1	0	2	0
13	23	0	0	0	2	0
13	24	0	0	1	2	0
13	25	0	1	1	2	0
13	26	0	1	0	1	0
13	27	0	1	0	2	0
13	28	0	1	0	2	0
13	29	0	1	0	2	0
13	30	0	1	0	2	0
13	31	0	1	0	2	0
13	32	0	1	0	2	0
13	34	0	1	0	2	0
13	35	0	1	0	2	0
13	36	0	1	0	2	0
13	37	0	1	0	2	0
13	38	0	1	0	2	0
13	39	0	1	0	2	0
13	40	0	1	0	2	0
13	41	0	1	0	2	0
13	42	0	1	0	2	0
13	43	0	1	0	2	0
13	44	0	1	0	2	0
13	48	0	1	0	2	0
13	49	0	1	0	2	0
13	51	0	1	0	2	0
13	52	0	1	0	2	0
13	53	0	1	0	1	0
13	54	0	1	0	2	0
13	55	0	1	0	2	0
13	56	0	1	0	1	0
13	57	0	1	0	2	0
13	58	0	1	0	2	0
13	59	0	1	0	2	0
14	14	0	1	0	1	0
14	15	0	1	0	0	0
14	16	0	1	0	1	0
14	17	0	1	0	1	0
14	18	0	1	0	1	0
14	19	0	1	0	1	0
14	20	0	1	0	1	0
14	21	0	1	0	1	0
14	22	0	1	0	1	0
14	23	0	0	0	1	0
14	24	0	0	1	1	0
14	25	0	1	1	1	0
14	26	0	1	0	1	0
14	27	0	1	0	1	0
14	28	0	1	0	1	0
14	29	0	1	0	1	0
14	30	0	1	0	1	0
14	31	0	1	0	1	0
14	32	0	1	0	1	0
14	34	0	1	0	1	0
14	35	0	1	0	1	0
14	36	0	1	0	1	0
14	37	0	1	0	1	0
14	38	0	1	0	1	0
14	39	0	1	0	1	0
14	40	0	1	0	1	0
14	41	0	1	0	1	0
14	42	0	1	0	1	0
14	43	0	1	0	1	0
14	44	0	1	0	1	0
14	48	0	1	0	1	0
14	49	0	1	0	1	0
14	51	0	1	0	1	0
14	52	0	1	0	1	0
14	53	0	1	0	1	0
14	54	0	1	0	1	0
14	55	0	1	0	1	0
14	56	0	1	0	0	0
14	57	0	1	0	1	0
14	58	0	1	0	1	0
14	59	0	1	0	1	0
15	15	0	1	0	0	0
15	16	0	1	0	0	0
15	17	0	1	0	0	0
15	18	0	1	0	0	0
15	19	0	1	0	0	0
15	20	0	1	0	0	0
15	21	0	1	0	0	0
15	22	0	1	0	0	0
15	23	0	0	0	0	0
15	24	0	0	1	0	0
15	25	0	1	1	0	0
15	26	0	1	0	0	0
15	27	0	1	0	0	0
15	28	0	1	0	0	0
15	29	0	1	0	0	0
15	30	0	1	0	0	0
15	31	0	1	0	0	0
15	32	0	1	0	0	0
15	34	0	1	0	0	0
15	35	0	1	0	0	0
15	36	0	1	0	0	0
15	37	0	1	0	0	0
15	38	0	1	0	0	0
15	39	0	1	0	0	0
15	40	0	1	0	0	0
15	41	0	1	0	0	0
15	42	0	1	0	0	0
15	43	0	1	0	0	0
15	44	0	1	0	0	0
15	48	0	1	0	0	0
15	49	0	1	0	0	0
15	51	0	1	0	0	0
15	52	0	1	0	0	0
15	53	0	1	0	0	0
15	54	0	1	0	0	0
15	55	0	1	0	0	0
15	56	0	1	0	0	0
15	57	0	1	0	0	0
15	58	0	1	0	0	0
15	59	0	1	0	0	0
16	16	0	1	0	1	0
16	17	0	1	0	1	0
16	18	0	1	0	1	0
16	19	0	1	0	1	0
16	20	0	1	0	1	0
16	21	0	1	0	1	0
16	22	0	1	0	1	0
16	23	0	0	0	1	0
16	24	0	0	1	1	0
16	25	0	1	1	1	0
16	26	0	1	1	1	0
16	27	0	1	0	1	0
16	28	0	1	0	1	0
16	29	0	1	0	1	0
16	30	0	1	0	1	0
16	31	0	1	0	1	0
16	32	0	1	0	1	0
16	34	0	1	0	1	0
16	35	0	1	0	1	0
16	36	0	1	0	1	0
16	37	0	1	0	1	0
16	38	0	1	0	1	0
16	39	0	1	0	1	0
16	40	0	1	0	1	0
16	41	0	1	0	1	0
16	42	0	1	0	1	0
16	43	0	1	0	1	0
16	44	0	1	0	1	0
16	48	0	1	0	1	0
16	49	0	1	0	1	0
16	51	0	1	0	1	0
16	52	0	1	0	1	0
16	53	0	1	0	1	0
16	54	0	1	0	1	0
16	55	0	1	0	1	0
16	56	0	1	0	1	0
16	57	0	1	0	1	0
16	58	0	1	0	1	0
16	59	0	1	0	1	0
17	17	0	1	0	1	0
17	18	0	1	0	1	0
17	19	0	1	0	1	0
17	20	0	1	0	1	0
17	21	0	1	0	1	0
17	22	0	1	0	1	0
17	23	0	0	0	1	0
17	24	0	0	1	1	0
17	25	0	1	1	1	0
17	26	0	1	1	1	0
17	27	0	1	0	1	0
17	28	0	1	0	1	0
17	29	0	1	0	1	0
17	30	0	1	0	1	0
17	31	0	1	0	1	0
17	32	0	1	0	1	0
17	34	0	1	0	1	0
17	35	0	1	0	1	0
17	36	0	1	0	1	0
17	37	0	1	0	1	0
17	38	0	1	0	1	0
17	39	0	1	0	1	0
17	40	0	1	0	1	0
17	41	0	1	0	1	0
17	42	0	1	0	1	0
17	43	0	1	0	1	0
17	44	0	1	0	1	0
17	48	0	1	0	1	0
17	49	0	1	0	1	0
17	51	0	1	0	1	0
17	52	0	1	0	1	0
17	53	0	1	0	1	0
17	54	0	1	0	1	0
17	55	0	1	0	1	0
17	56	0	1	0	1	0
17	57	0	1	0	1	0
17	58	0	1	0	1	0
17	59	0	1	0	1	0
18	18	0	1	0	2	0
18	19	0	1	0	2	0
18	20	0	1	0	2	0
18	21	0	1	0	2	0
18	22	0	1	0	2	0
18	23	0	0	0	2	0
18	24	0	0	1	2	0
18	25	0	1	1	2	0
18	26	0	1	0	1	0
18	27	0	1	0	2	0
18	28	0	1	0	2	0
18	29	0	1	0	2	0
18	30	0	1	0	2	0
18	31	0	1	0	2	0
18	32	0	1	0	2	0
18	34	0	1	0	2	0
18	35	0	1	0	2	0
18	36	0	1	0	2	0
18	37	0	1	0	2	0
18	38	0	1	0	2	0
18	39	0	1	0	2	0
18	40	0	1	0	2	0
18	41	0	1	0	2	0
18	42	0	1	0	2	0
18	43	0	1	0	2	0
18	44	0	1	0	2	0
18	48	0	1	0	2	0
18	49	0	1	0	2	0
18	51	0	1	0	2	0
18	52	0	1	0	2	0
18	53	0	1	0	1	0
18	54	0	1	0	2	0
18	55	0	1	0	2	0
18	56	0	1	0	1	0
18	57	0	1	0	2	0
18	58	0	1	0	2	0
18	59	0	1	0	2	0
19	19	0	1	0	2	0
19	20	0	1	0	2	0
19	21	0	1	0	2	0
19	22	0	1	0	2	0
19	23	0	0	0	2	0
19	24	0	0	1	2	0
19	25	0	1	1	2	0
19	26	0	1	0	1	0
19	27	0	1	0	2	0
19	28	0	1	0	2	0
19	29	0	1	0	2	0
19	30	0	1	0	2	0
19	31	0	1	0	2	0
19	32	0	1	0	2	0
19	34	0	1	0	2	0
19	35	0	1	0	2	0
19	36	0	1	0	2	0
19	37	0	1	0	2	0
19	38	0	1	0	2	0
19	39	0	1	0	2	0
19	40	0	1	0	2	0
19	41	0	1	0	2	0
19	42	0	1	0	2	0
19	43	0	1	0	2	0
19	44	0	1	0	2	0
19	48	0	1	0	2	0
19	49	0	1	0	2	0
19	51	0	1	0	2	0
19	52	0	1	0	2	0
19	53	0	1	0	1	0
19	54	0	1	0	2	0
19	55	0	1	0	2	0
19	56	0	1	0	1	0
19	57	0	1	0	2	0
19	58	0	1	0	2	0
19	59	0	1	0	2	0
20	20	0	1	0	2	0
20	21	0	1	0	2	0
20	22	0	1	0	2	0
20	23	0	0	0	2	0
20	24	0	0	1	2	0
20	25	0	1	1	2	0
20	26	0	1	0	1	0
20	27	0	1	0	2	0
20	28	0	1	0	2	0
20	29	0	1	0	2	0
20	30	0	1	0	2	0
20	31	0	1	0	2	0
20	32	0	1	0	2	0
20	34	0	1	0	2	0
20	35	0	1	0	2	0
20	36	0	1	0	2	0
20	37	0	1	0	2	0
20	38	0	1	0	2	0
20	39	0	1	0	2	0
20	40	0	1	0	2	0
20	41	0	1	0	2	0
20	42	0	1	0	2	0
20	43	0	1	0	2	0
20	44	0	1	0	2	0
20	48	0	1	0	2	0
20	49	0	1	0	2	0
20	51	0	1	0	2	0
20	52	0	1	0	2	0
20	53	0	1	0	1	0
20	54	0	1	0	2	0
20	55	0	1	0	2	0
20	56	0	1	0	1	0
20	57	0	1	0	2	0
20	58	0	1	0	2	0
20	59	0	1	0	2	0
21	21	0	1	0	2	0
21	22	0	1	0	2	0
21	23	0	0	0	2	0
21	24	0	0	1	2	0
21	25	0	1	1	2	0
21	26	0	1	0	1	0
21	27	0	1	0	2	0
21	28	0	1	0	2	0
21	29	0	1	0	2	0
21	30	0	1	0	2	0
21	31	0	1	0	2	0
21	32	0	1	0	2	0
21	34	0	1	0	2	0
21	35	0	1	0	2	0
21	36	0	1	0	2	0
21	37	0	1	0	2	0
21	38	0	1	0	2	0
21	39	0	1	0	2	0
21	40	0	1	0	2	0
21	41	0	1	0	2	0
21	42	0	1	0	2	0
21	43	0	1	0	2	0
21	44	0	1	0	2	0
21	48	0	1	0	2	0
21	49	0	1	0	2	0
21	51	0	1	0	2	0
21	52	0	1	0	2	0
21	53	0	1	0	1	0
21	54	0	1	0	2	0
21	55	0	1	0	2	0
21	56	0	1	0	1	0
21	57	0	1	0	2	0
21	58	0	1	0	2	0
21	59	0	1	0	2	0
22	22	0	1	0	2	0
22	23	0	0	0	2	0
22	24	0	0	1	2	0
22	25	0	1	1	2	0
22	26	0	1	0	1	0
22	27	0	1	0	2	0
22	28	0	1	0	2	0
22	29	0	1	0	2	0
22	30	0	1	0	2	0
22	31	0	1	0	2	0
22	32	0	1	0	2	0
22	34	0	1	0	2	0
22	35	0	1	0	2	0
22	36	0	1	0	2	0
22	37	0	1	0	2	0
22	38	0	1	0	2	0
22	39	0	1	0	2	0
22	40	0	1	0	2	0
22	41	0	1	0	2	0
22	42	0	1	0	2	0
22	43	0	1	0	2	0
22	44	0	1	0	2	0
22	48	0	1	0	2	0
22	49	0	1	0	2	0
22	51	0	1	0	2	0
22	52	0	1	0	2	0
22	53	0	1	0	1	0
22	54	0	1	0	2	0
22	55	0	1	0	2	0
22	56	0	1	0	1	0
22	57	0	1	0	2	0
22	58	0	1	0	2	0
22	59	0	1	0	2	0
23	23	0	0	0	2	0
23	24	0	0	1	2	0
23	25	0	0	1	2	0
23	26	0	0	0	1	0
23	27	0	0	0	2	0
23	28	0	0	0	2	0
23	29	0	0	0	2	0
23	30	0	0	0	2	0
23	31	0	0	0	2	0
23	32	0	0	0	2	0
23	34	0	0	0	2	0
23	35	0	0	0	2	0
23	36	0	0	0	2	0
23	37	0	0	0	2	0
23	38	0	0	0	2	0
23	39	0	0	0	2	0
23	40	0	0	0	2	0
23	41	0	0	0	2	0
23	42	0	0	0	2	0
23	43	0	0	0	2	0
23	44	0	0	0	2	0
23	48	0	0	0	2	0
23	49	0	0	0	2	0
23	51	0	0	0	2	0
23	52	0	0	0	2	0
23	53	0	0	0	1	0
23	54	0	0	1	2	0
23	55	0	0	0	2	0
23	56	0	0	0	1	0
23	57	0	0	0	2	0
23	58	0	0	0	2	0
23	59	0	0	0	2	0
24	24	0	0	1	2	0
24	25	0	0	1	2	0
24	26	0	0	1	1	0
24	27	0	0	1	2	0
24	28	0	0	1	2	0
24	29	0	0	1	2	0
24	30	0	0	1	2	0
24	31	0	0	1	2	0
24	32	0	0	1	2	0
24	34	0	0	1	2	0
24	35	0	0	1	2	0
24	36	0	0	1	2	0
24	37	0	0	1	2	0
24	38	0	0	1	2	0
24	39	0	0	1	2	0
24	40	0	0	1	2	0
24	41	0	0	1	2	0
24	42	0	0	1	2	0
24	43	0	0	1	2	0
24	44	0	0	1	2	0
24	48	0	0	1	2	0
24	49	0	0	1	2	0
24	51	0	0	1	2	0
24	52	0	0	1	2	0
24	53	0	0	1	1	0
24	54	0	0	1	2	0
24	55	0	0	1	2	0
24	56	0	0	1	1	0
24	57	0	0	1	2	0
24	58	0	0	1	2	0
24	59	0	0	1	2	0
25	25	0	1	1	2	0
25	26	0	1	1	1	0
25	27	0	1	1	2	0
25	28	0	1	1	2	0
25	29	0	1	1	2	0
25	30	0	1	1	2	0
25	31	0	1	1	2	0
25	32	0	1	1	2	0
25	34	0	1	1	2	0
25	35	0	1	1	2	0
25	36	0	1	1	2	0
25	37	0	1	1	2	0
25	38	0	1	1	2	0
25	39	0	1	1	2	0
25	40	0	1	1	2	0
25	41	0	1	1	2	0
25	42	0	1	1	2	0
25	43	0	1	1	2	0
25	44	0	1	1	2	0
25	48	0	1	1	2	0
25	49	0	1	1	2	0
25	51	0	1	1	2	0
25	52	0	1	1	2	0
25	53	0	1	1	1	0
25	54	0	1	1	2	0
25	55	0	1	1	2	0
25	56	0	1	1	1	0
25	57	0	1	1	2	0
25	58	0	1	1	2	0
25	59	0	1	1	2	0
26	26	0	1	0	1	0
26	27	0	1	0	1	0
26	28	0	1	0	1	0
26	29	0	1	0	1	0
26	30	0	1	0	1	0
26	31	0	1	0	1	0
26	32	0	1	0	1	0
26	34	0	1	0	1	0
26	35	0	1	0	1	0
26	36	0	1	0	1	0
26	37	0	1	0	1	0
26	38	0	1	0	1	0
26	39	0	1	0	1	0
26	40	0	1	0	1	0
26	41	0	1	0	1	0
26	42	0	1	0	1	0
26	43	0	1	0	1	0
26	44	0	1	0	1	0
26	48	0	1	0	1	0
26	49	0	1	0	1	0
26	51	0	1	0	1	0
26	52	0	1	0	1	0
26	53	0	1	0	1	0
26	54	0	1	0	1	0
26	55	0	1	0	1	0
26	56	0	1	0	1	0
26	57	0	1	0	1	0
26	58	0	1	0	1	0
26	59	0	1	0	1	0
27	27	0	1	0	2	0
27	28	0	1	0	2	0
27	29	0	1	0	2	0
27	30	0	1	0	2	0
27	31	0	1	0	2	0
27	32	0	1	0	2	0
27	34	0	1	0	2	0
27	35	0	1	0	2	0
27	36	0	1	0	2	0
27	37	0	1	0	2	0
27	38	0	1	0	2	0
27	39	0	1	0	2	0
27	40	0	1	0	2	0
27	41	0	1	0	2	0
27	42	0	1	0	2	0
27	43	0	1	0	2	0
27	44	0	1	0	2	0
27	48	0	1	0	2	0
27	49	0	1	0	2	0
27	51	0	1	0	2	0
27	52	0	1	0	2	0
27	53	0	1	0	1	0
27	54	0	1	0	2	0
27	55	0	1	0	2	0
27	56	0	1	0	1	0
27	57	0	1	0	2	0
27	58	0	1	0	2	0
27	59	0	1	0	2	0
28	28	0	1	0	2	0
28	29	0	1	0	2	0
28	30	0	1	0	2	0
28	31	0	1	0	2	0
28	32	0	1	0	2	0
28	34	0	1	0	2	0
28	35	0	1	0	2	0
28	36	0	1	0	2	0
28	37	0	1	0	2	0
28	38	0	1	0	2	0
28	39	0	1	0	2	0
28	40	0	1	0	2	0
28	41	0	1	0	2	0
28	42	0	1	0	2	0
28	43	0	1	0	2	0
28	44	0	1	0	2	0
28	48	0	1	0	2	0
28	49	0	1	0	2	0
28	51	0	1	0	2	0
28	52	0	1	0	2	0
28	53	0	1	0	1	0
28	54	0	1	0	2	0
28	55	0	1	0	2	0
28	56	0	1	0	1	0
28	57	0	1	0	2	0
28	58	0	1	0	2	0
28	59	0	1	0	2	0
29	29	0	1	0	2	0
29	30	0	1	0	2	0
29	31	0	1	0	2	0
29	32	0	1	0	2	0
29	34	0	1	0	2	0
29	35	0	1	0	2	0
29	36	0	1	0	2	0
29	37	0	1	0	2	0
29	38	0	1	0	2	0
29	39	0	1	0	2	0
29	40	0	1	0	2	0
29	41	0	1	0	2	0
29	42	0	1	0	2	0
29	43	0	1	0	2	0
29	44	0	1	0	2	0
29	48	0	1	0	2	0
29	49	0	1	0	2	0
29	51	0	1	0	2	0
29	52	0	1	0	2	0
29	53	0	1	0	1	0
29	54	0	1	0	2	0
29	55	0	1	0	2	0
29	56	0	1	0	1	0
29	57	0	1	0	2	0
29	58	0	1	0	2	0
29	59	0	1	0	2	0
30	30	0	1	0	2	0
30	31	0	1	0	2	0
30	32	0	1	0	2	0
30	34	0	1	0	2	0
30	35	0	1	0	2	0
30	36	0	1	0	2	0
30	37	0	1	0	2	0
30	38	0	1	0	2	0
30	39	0	1	0	2	0
30	40	0	1	0	2	0
30	41	0	1	0	2	0
30	42	0	1	0	2	0
30	43	0	1	0	2	0
30	44	0	1	0	2	0
30	48	0	1	0	2	0
30	49	0	1	0	2	0
30	51	0	1	0	2	0
30	52	0	1	0	2	0
30	53	0	1	0	1	0
30	54	0	1	0	2	0
30	55	0	1	0	2	0
30	56	0	1	0	1	0
30	57	0	1	0	2	0
30	58	0	1	0	2	0
30	59	0	1	0	2	0
31	31	0	1	0	2	0
31	32	0	1	0	2	0
31	34	0	1	0	2	0
31	35	0	1	0	2	0
31	36	0	1	0	2	0
31	37	0	1	0	2	0
31	38	0	1	0	2	0
31	39	0	1	0	2	0
31	40	0	1	0	2	0
31	41	0	1	0	2	0
31	42	0	1	0	2	0
31	43	0	1	0	2	0
31	44	0	1	0	2	0
31	48	0	1	0	2	0
31	49	0	1	0	2	0
31	51	0	1	0	2	0
31	52	0	1	0	2	0
31	53	0	1	0	1	0
31	54	0	1	0	2	0
31	55	0	1	0	2	0
31	56	0	1	0	1	0
31	57	0	1	0	2	0
31	58	0	1	0	2	0
31	59	0	1	0	2	0
32	32	0	1	0	2	0
32	34	0	1	0	2	0
32	35	0	1	0	2	0
32	36	0	1	0	2	0
32	37	0	1	0	2	0
32	38	0	1	0	2	0
32	39	0	1	0	2	0
32	40	0	1	0	2	0
32	41	0	1	0	2	0
32	42	0	1	0	2	0
32	43	0	1	0	2	0
32	44	0	1	0	2	0
32	48	0	1	0	2	0
32	49	0	1	0	2	0
32	51	0	1	0	2	0
32	52	0	1	0	2	0
32	53	0	1	0	1	0
32	54	0	1	0	2	0
32	55	0	1	0	2	0
32	56	0	1	0	1	0
32	57	0	1	0	2	0
32	58	0	1	0	2	0
32	59	0	1	0	2	0
34	34	0	1	0	2	0
34	35	0	1	0	2	0
34	36	0	1	0	2	0
34	37	0	1	0	2	0
34	38	0	1	0	2	0
34	39	0	1	0	2	0
34	40	0	1	0	2	0
34	41	0	1	0	2	0
34	42	0	1	0	2	0
34	43	0	1	0	2	0
34	44	0	1	0	2	0
34	48	0	1	0	2	0
34	49	0	1	0	2	0
34	51	0	1	0	2	0
34	52	0	1	0	2	0
34	53	0	1	0	1	0
34	54	0	1	0	2	0
34	55	0	1	0	2	0
34	56	0	1	0	1	0
34	57	0	1	0	2	0
34	58	0	1	0	2	0
34	59	0	1	0	2	0
35	35	0	1	0	2	0
35	36	0	1	0	2	0
35	37	0	1	0	2	0
35	38	0	1	0	2	0
35	39	0	1	0	2	0
35	40	0	1	0	2	0
35	41	0	1	0	2	0
35	42	0	1	0	2	0
35	43	0	1	0	2	0
35	44	0	1	0	2	0
35	48	0	1	0	2	0
35	49	0	1	0	2	0
35	51	0	1	0	2	0
35	52	0	1	0	2	0
35	53	0	1	0	1	0
35	54	0	1	0	2	0
35	55	0	1	0	2	0
35	56	0	1	0	1	0
35	57	0	1	0	2	0
35	58	0	1	0	2	0
35	59	0	1	0	2	0
36	36	0	1	0	2	0
36	37	0	1	0	2	0
36	38	0	1	0	2	0
36	39	0	1	0	2	0
36	40	0	1	0	2	0
36	41	0	1	0	2	0
36	42	0	1	0	2	0
36	43	0	1	0	2	0
36	44	0	1	0	2	0
36	48	0	1	0	2	0
36	49	0	1	0	2	0
36	51	0	1	0	2	0
36	52	0	1	0	2	0
36	53	0	1	0	1	0
36	54	0	1	0	2	0
36	55	0	1	0	2	0
36	56	0	1	0	1	0
36	57	0	1	0	2	0
36	58	0	1	0	2	0
36	59	0	1	0	2	0
37	37	0	1	0	2	0
37	38	0	1	0	2	0
37	39	0	1	0	2	0
37	40	0	1	0	2	0
37	41	0	1	0	2	0
37	42	0	1	0	2	0
37	43	0	1	0	2	0
37	44	0	1	0	2	0
37	48	0	1	0	2	0
37	49	0	1	0	2	0
37	51	0	1	0	2	0
37	52	0	1	0	2	0
37	53	0	1	0	1	0
37	54	0	1	0	2	0
37	55	0	1	0	2	0
37	56	0	1	0	1	0
37	57	0	1	0	2	0
37	58	0	1	0	2	0
37	59	0	1	0	2	0
38	38	0	1	0	2	0
38	39	0	1	0	2	0
38	40	0	1	0	2	0
38	41	0	1	0	2	0
38	42	0	1	0	2	0
38	43	0	1	0	2	0
38	44	0	1	0	2	0
38	48	0	1	0	2	0
38	49	0	1	0	2	0
38	51	0	1	0	2	0
38	52	0	1	0	2	0
38	53	0	1	0	1	0
38	54	0	1	0	2	0
38	55	0	1	0	2	0
38	56	0	1	0	1	0
38	57	0	1	0	2	0
38	58	0	1	0	2	0
38	59	0	1	0	2	0
39	39	0	1	0	2	0
39	40	0	1	0	2	0
39	41	0	1	0	2	0
39	42	0	1	0	2	0
39	43	0	1	0	2	0
39	44	0	1	0	2	0
39	48	0	1	0	2	0
39	49	0	1	0	2	0
39	51	0	1	0	2	0
39	52	0	1	0	2	0
39	53	0	1	0	1	0
39	54	0	1	0	2	0
39	55	0	1	0	2	0
39	56	0	1	0	1	0
39	57	0	1	0	2	0
39	58	0	1	0	2	0
39	59	0	1	0	2	0
40	40	0	1	0	2	0
40	41	0	1	0	2	0
40	42	0	1	0	2	0
40	43	0	1	0	2	0
40	44	0	1	0	2	0
40	48	0	1	0	2	0
40	49	0	1	0	2	0
40	51	0	1	0	2	0
40	52	0	1	0	2	0
40	53	0	1	0	1	0
40	54	0	1	0	2	0
40	55	0	1	0	2	0
40	56	0	1	0	1	0
40	57	0	1	0	2	0
40	58	0	1	0	2	0
40	59	0	1	0	2	0
41	41	0	1	0	2	0
41	42	0	1	0	2	0
41	43	0	1	0	2	0
41	44	0	1	0	2	0
41	48	0	1	0	2	0
41	49	0	1	0	2	0
41	51	0	1	0	2	0
41	52	0	1	0	2	0
41	53	0	1	0	1	0
41	54	0	1	0	2	0
41	55	0	1	0	2	0
41	56	0	1	0	1	0
41	57	0	1	0	2	0
41	58	0	1	0	2	0
41	59	0	1	0	2	0
42	42	0	1	0	2	0
42	43	0	1	0	2	0
42	44	0	1	0	2	0
42	48	0	1	0	2	0
42	49	0	1	0	2	0
42	51	0	1	0	2	0
42	52	0	1	0	2	0
42	53	0	1	0	1	0
42	54	0	1	0	2	0
42	55	0	1	0	2	0
42	56	0	1	0	1	0
42	57	0	1	0	2	0
42	58	0	1	0	2	0
42	59	0	1	0	2	0
43	43	0	1	0	2	0
43	44	0	1	0	2	0
43	48	0	1	0	2	0
43	49	0	1	0	2	0
43	51	0	1	0	2	0
43	52	0	1	0	2	0
43	53	0	1	0	1	0
43	54	0	1	0	2	0
43	55	0	1	0	2	0
43	56	0	1	0	1	0
43	57	0	1	0	2	0
43	58	0	1	0	2	0
43	59	0	1	0	2	0
44	44	0	1	0	2	0
44	48	0	1	0	2	0
44	49	0	1	0	2	0
44	51	0	1	0	2	0
44	52	0	1	0	2	0
44	53	0	1	0	1	0
44	54	0	1	0	2	0
44	55	0	1	0	2	0
44	56	0	1	0	1	0
44	57	0	1	0	2	0
44	58	0	1	0	2	0
44	59	0	1	0	2	0
48	48	0	1	0	2	0
48	49	0	1	0	2	0
48	51	0	1	0	2	0
48	52	0	1	0	2	0
48	53	0	1	0	1	0
48	54	0	1	0	2	0
48	55	0	1	0	2	0
48	56	0	1	0	1	0
48	57	0	1	0	2	0
48	58	0	1	0	2	0
48	59	0	1	0	2	0
49	49	0	1	0	2	0
49	51	0	1	0	2	0
49	52	0	1	0	2	0
49	53	0	1	0	1	0
49	54	0	1	0	2	0
49	55	0	1	0	2	0
49	56	0	1	0	1	0
49	57	0	1	0	2	0
49	58	0	1	0	2	0
49	59	0	1	0	2	0
51	51	0	1	0	2	0
51	52	0	1	0	2	0
51	53	0	1	0	1	0
51	54	0	1	0	2	0
51	55	0	1	0	2	0
51	56	0	1	0	1	0
51	57	0	1	0	2	0
51	58	0	1	0	2	0
51	59	0	1	0	2	0
52	52	0	1	0	2	0
52	53	0	1	0	1	0
52	54	0	1	0	2	0
52	55	0	1	0	2	0
52	56	0	1	0	1	0
52	57	0	1	0	2	0
52	58	0	1	0	2	0
52	59	0	1	0	2	0
53	53	0	1	0	1	0
53	54	0	1	0	1	0
53	55	0	1	0	1	0
53	56	0	1	0	0	0
53	57	0	1	0	1	0
53	58	0	1	0	1	0
53	59	0	1	0	1	0
54	54	0	1	0	2	0
54	55	0	1	0	2	0
54	56	0	1	0	1	0
54	57	0	1	0	2	0
54	58	0	1	0	2	0
54	59	0	1	0	2	0
55	55	0	1	0	2	0
55	56	0	1	0	1	0
55	57	0	1	0	2	0
55	58	0	1	0	2	0
55	59	0	1	0	2	0
56	56	0	1	0	1	0
56	57	0	1	0	1	0
56	58	0	1	0	1	0
56	59	0	1	0	1	0
57	57	0	1	0	2	0
57	58	0	1	0	2	0
57	59	0	1	0	2	0
58	58	0	1	0	2	0
58	59	0	1	0	2	0
59	59	0	1	0	2	0

## Sheet: BCCML KOs
KO1	KO2	Growth Arrest	Self Renewal Capacity	Apoptosis	Proliferation	Correct Differentiation
1	1	0	2	0	2	0
1	2	0	2	0	2	0
1	3	0	2	0	2	0
1	4	0	2	0	2	0
1	5	0	2	0	2	0
1	6	0	2	0	1	0
1	7	0	2	0	1	0
1	8	0	2	0	2	0
1	9	0	0	0	2	0
1	10	0	2	0	2	0
1	11	0	1	1	1	0
1	12	0	1	0	2	0
1	13	0	2	0	2	0
1	14	0	2	0	1	0
1	15	0	2	0	0	0
1	16	0	2	0	1	0
1	17	0	2	0	1	0
1	18	0	2	0	2	0
1	19	0	2	0	2	0
1	20	0	2	0	2	0
1	21	0	2	0	2	0
1	22	0	2	0	2	0
1	23	0	1	0	2	0
1	24	0	1	1	2	0
1	25	0	2	1	2	0
1	26	0	2	0	1	0
1	27	0	2	0	2	0
1	28	0	2	0	2	0
1	29	0	2	0	2	0
1	30	0	2	0	2	0
1	31	0	2	0	2	0
1	32	0	2	0	2	0
1	34	0	2	0	2	0
1	35	0	2	0	2	0
1	36	0	1	0	2	0
1	37	0	2	0	2	0
1	38	0	2	0	2	0
1	39	0	2	0	2	0
1	40	0	2	0	2	0
1	41	0	2	0	2	0
1	42	0	2	0	2	0
1	43	0	2	0	2	0
1	44	0	2	0	2	0
1	48	0	2	0	2	0
1	49	0	2	0	2	0
1	51	0	2	0	2	0
1	52	0	2	0	2	0
1	53	0	2	0	1	0
1	54	0	1	0	2	0
1	55	0	2	0	2	0
1	56	0	2	0	1	0
1	57	0	2	0	2	0
1	58	0	2	0	2	0
1	59	0	2	0	2	0
2	2	0	2	0	2	0
2	3	0	2	0	2	0
2	4	0	2	0	2	0
2	5	0	2	0	2	0
2	6	0	2	0	1	0
2	7	0	2	0	1	0
2	8	0	2	0	2	0
2	9	0	0	0	2	0
2	10	0	2	0	2	0
2	11	0	1	1	1	1
2	12	0	1	0	2	0
2	13	0	2	0	2	0
2	14	1	2	0	1	0
2	15	0	2	0	0	0
2	16	0	2	0	1	0
2	17	0	2	0	1	0
2	18	0	2	0	2	0
2	19	0	2	0	2	0
2	20	0	2	0	2	0
2	21	0	2	0	2	0
2	22	0	2	0	2	0
2	23	0	1	0	2	0
2	24	0	1	1	2	0
2	25	0	2	1	2	0
2	26	0	2	0	1	0
2	27	0	2	0	2	0
2	28	0	2	0	2	0
2	29	0	2	0	2	0
2	30	0	2	0	2	0
2	31	0	2	0	2	0
2	32	0	2	0	2	0
2	34	0	2	0	2	0
2	35	0	2	0	2	0
2	36	0	1	0	2	0
2	37	0	2	0	2	0
2	38	0	2	0	2	0
2	39	0	2	0	2	0
2	40	0	2	0	2	0
2	41	0	2	0	2	0
2	42	0	2	0	2	0
2	43	0	2	0	2	0
2	44	0	2	0	2	0
2	48	0	2	0	2	0
2	49	0	2	0	2	0
2	51	0	2	0	2	0
2	52	0	2	0	2	0
2	53	1	2	0	1	0
2	54	0	1	0	2	0
2	55	0	2	0	2	0
2	56	0	2	0	1	0
2	57	0	2	0	2	0
2	58	0	2	0	2	0
2	59	0	2	0	2	0
3	3	0	2	0	2	0
3	4	0	2	0	2	0
3	5	0	2	0	2	0
3	6	0	2	0	1	0
3	7	0	2	0	1	0
3	8	0	2	0	2	0
3	9	0	0	0	2	0
3	10	0	2	0	2	0
3	11	0	1	1	1	1
3	12	0	1	0	2	0
3	13	0	2	0	2	0
3	14	1	2	0	1	0
3	15	0	2	0	0	0
3	16	0	2	0	1	0
3	17	0	2	0	1	0
3	18	0	2	0	2	0
3	19	0	2	0	2	0
3	20	0	2	0	2	0
3	21	0	2	0	2	0
3	22	0	2	0	2	0
3	23	0	1	0	2	0
3	24	0	1	1	2	0
3	25	0	2	1	2	0
3	26	0	2	0	1	0
3	27	0	2	0	2	0
3	28	0	2	0	2	0
3	29	0	2	0	2	0
3	30	0	2	0	2	0
3	31	0	2	0	2	0
3	32	0	2	0	2	0
3	34	0	2	0	2	0
3	35	0	2	0	2	0
3	36	0	1	0	2	0
3	37	0	2	0	2	0
3	38	0	2	0	2	0
3	39	0	2	0	2	0
3	40	0	2	0	2	0
3	41	0	2	0	2	0
3	42	0	2	0	2	0
3	43	0	2	0	2	0
3	44	0	2	0	2	0
3	48	0	2	0	2	0
3	49	0	2	0	2	0
3	51	0	2	0	2	0
3	52	0	2	0	2	0
3	53	1	2	0	1	0
3	54	0	1	0	2	0
3	55	0	2	0	2	0
3	56	0	2	0	1	0
3	57	0	2	0	2	0
3	58	0	1	0	2	0
3	59	0	1	0	2	0
4	4	0	2	0	2	0
4	5	0	2	0	2	0
4	6	0	2	0	1	0
4	7	0	2	0	1	0
4	8	0	2	0	2	0
4	9	0	0	0	2	0
4	10	0	2	0	2	0
4	11	0	1	1	1	1
4	12	0	1	0	2	0
4	13	0	2	0	2	0
4	14	1	2	0	1	0
4	15	0	2	0	0	0
4	16	0	2	0	1	0
4	17	0	2	0	1	0
4	18	0	2	0	2	0
4	19	0	2	0	2	0
4	20	0	2	0	2	0
4	21	0	2	0	2	0
4	22	0	2	0	2	0
4	23	0	1	0	2	0
4	24	0	1	1	2	0
4	25	0	2	1	2	0
4	26	0	2	0	1	0
4	27	0	2	0	2	0
4	28	0	2	0	2	0
4	29	0	2	0	2	0
4	30	0	2	0	2	0
4	31	0	2	0	2	0
4	32	0	2	0	2	0
4	34	0	2	0	2	0
4	35	0	2	0	2	0
4	36	0	1	0	2	0
4	37	0	2	0	2	0
4	38	0	2	0	2	0
4	39	0	2	0	2	0
4	40	0	2	0	2	0
4	41	0	2	0	2	0
4	42	0	2	0	2	0
4	43	0	2	0	2	0
4	44	0	2	0	2	0
4	48	0	2	0	2	0
4	49	0	2	0	2	0
4	51	0	2	0	2	0
4	52	0	2	0	2	0
4	53	1	2	0	1	0
4	54	0	1	0	2	0
4	55	0	2	0	2	0
4	56	0	2	0	1	0
4	57	0	2	0	2	0
4	58	0	1	0	2	0
4	59	0	1	0	2	0
5	5	0	2	0	2	0
5	6	0	2	0	1	0
5	7	0	2	0	1	0
5	8	0	2	0	2	0
5	9	0	0	0	2	0
5	10	0	2	0	2	0
5	11	0	1	1	1	1
5	12	0	1	0	2	0
5	13	0	2	0	2	0
5	14	1	2	0	1	0
5	15	0	2	0	0	0
5	16	0	2	0	1	0
5	17	0	2	0	1	0
5	18	0	2	0	2	0
5	19	0	2	0	2	0
5	20	0	2	0	2	0
5	21	0	2	0	2	0
5	22	0	2	0	2	0
5	23	0	1	0	2	0
5	24	0	1	1	2	0
5	25	0	2	1	2	0
5	26	0	2	0	1	0
5	27	0	2	0	2	0
5	28	0	2	0	2	0
5	29	0	2	0	2	0
5	30	0	2	0	2	0
5	31	0	2	0	2	0
5	32	0	2	0	2	0
5	34	0	2	0	2	0
5	35	0	2	0	2	0
5	36	0	1	0	2	0
5	37	0	2	0	2	0
5	38	0	2	0	2	0
5	39	0	2	0	2	0
5	40	0	2	0	2	0
5	41	0	2	0	2	0
5	42	0	2	0	2	0
5	43	0	2	0	2	0
5	44	0	2	0	2	0
5	48	0	2	0	2	0
5	49	0	2	0	2	0
5	51	0	2	0	2	0
5	52	0	2	0	2	0
5	53	1	2	0	1	0
5	54	0	1	0	2	0
5	55	0	2	0	2	0
5	56	0	2	0	1	0
5	57	0	2	0	2	0
5	58	0	1	0	2	0
5	59	0	1	0	2	0
6	6	0	2	0	1	0
6	7	0	2	0	1	0
6	8	0	2	0	1	0
6	9	0	0	0	1	0
6	10	0	2	0	1	0
6	11	0	1	1	1	1
6	12	0	1	0	1	0
6	13	0	2	0	1	0
6	14	1	2	0	0	0
6	15	0	2	0	0	0
6	16	0	2	0	1	0
6	17	0	2	0	1	0
6	18	0	2	0	1	0
6	19	0	2	0	1	0
6	20	0	2	0	1	0
6	21	0	2	0	1	0
6	22	0	2	0	1	0
6	23	0	1	0	1	0
6	24	0	1	1	1	0
6	25	0	2	1	1	0
6	26	0	2	1	1	0
6	27	0	2	1	1	0
6	28	0	2	1	1	0
6	29	0	2	0	1	0
6	30	0	2	0	1	0
6	31	0	2	0	1	0
6	32	0	2	0	1	0
6	34	0	2	0	1	0
6	35	0	2	0	1	0
6	36	0	1	0	1	0
6	37	0	2	0	1	0
6	38	0	2	0	1	0
6	39	0	2	0	1	0
6	40	0	2	0	1	0
6	41	0	2	0	1	0
6	42	0	2	0	1	0
6	43	0	2	0	1	0
6	44	0	2	0	1	0
6	48	0	2	0	1	0
6	49	0	2	0	1	0
6	51	0	2	0	1	0
6	52	0	2	0	1	0
6	53	1	2	0	0	0
6	54	0	1	0	1	0
6	55	0	2	0	1	0
6	56	0	2	0	1	0
6	57	0	2	0	1	0
6	58	0	1	0	1	0
6	59	0	1	0	1	0
7	7	0	2	0	1	0
7	8	0	2	0	1	0
7	9	0	0	0	1	0
7	10	0	2	0	1	0
7	11	0	1	1	1	1
7	12	0	1	0	1	0
7	13	0	2	0	1	0
7	14	0	2	0	1	0
7	15	0	2	0	0	0
7	16	0	2	0	1	0
7	17	0	2	0	1	0
7	18	0	2	0	1	0
7	19	0	2	0	1	0
7	20	0	2	0	1	0
7	21	0	2	0	1	0
7	22	0	2	0	1	0
7	23	0	1	0	1	0
7	24	0	1	1	1	0
7	25	0	2	1	1	0
7	26	0	2	1	1	0
7	27	0	2	0	1	0
7	28	0	2	0	1	0
7	29	0	2	0	1	0
7	30	0	2	0	1	0
7	31	0	2	0	1	0
7	32	0	2	0	1	0
7	34	0	2	0	1	0
7	35	0	2	0	1	0
7	36	0	1	0	1	0
7	37	0	2	0	1	0
7	38	0	2	0	1	0
7	39	0	2	0	1	0
7	40	0	2	0	1	0
7	41	0	2	0	1	0
7	42	0	2	0	1	0
7	43	0	2	0	1	0
7	44	0	2	0	1	0
7	48	0	2	0	1	0
7	49	0	2	0	1	0
7	51	0	2	0	1	0
7	52	0	2	0	1	0
7	53	0	2	0	1	0
7	54	0	1	0	1	0
7	55	0	2	0	1	0
7	56	0	2	0	1	0
7	57	0	2	0	1	0
7	58	0	2	0	1	0
7	59	0	2	0	1	0
8	8	0	2	0	2	0
8	9	0	0	0	2	0
8	10	0	2	0	2	0
8	11	0	1	1	1	1
8	12	0	1	0	2	0
8	13	0	2	0	2	0
8	14	0	2	0	1	0
8	15	0	2	0	0	0
8	16	0	2	0	1	0
8	17	0	2	0	1	0
8	18	0	2	0	2	0
8	19	0	2	0	2	0
8	20	0	2	0	2	0
8	21	0	2	0	2	0
8	22	0	2	0	2	0
8	23	0	1	0	2	0
8	24	0	1	1	2	0
8	25	0	2	1	2	0
8	26	0	2	0	1	0
8	27	0	2	0	2	0
8	28	0	2	0	2	0
8	29	0	2	0	2	0
8	30	0	2	0	2	0
8	31	0	2	0	2	0
8	32	0	2	0	2	0
8	34	0	2	0	2	0
8	35	0	2	0	2	0
8	36	0	1	0	2	0
8	37	0	2	0	2	0
8	38	0	2	0	2	0
8	39	0	2	0	2	0
8	40	0	2	0	2	0
8	41	0	2	0	2	0
8	42	0	2	0	2	0
8	43	0	2	0	2	0
8	44	0	2	0	2	0
8	48	0	2	0	2	0
8	49	0	2	0	2	0
8	51	0	2	0	2	0
8	52	0	2	0	2	0
8	53	0	2	0	1	0
8	54	0	1	0	2	0
8	55	0	2	0	2	0
8	56	0	2	0	1	0
8	57	0	2	0	2	0
8	58	0	2	0	2	0
8	59	0	2	0	2	0
9	9	0	0	0	2	0
9	10	0	0	0	2	0
9	11	0	0	1	1	1
9	12	0	0	0	2	0
9	13	0	0	0	2	0
9	14	0	0	0	1	0
9	15	0	0	0	0	0
9	16	0	0	0	1	0
9	17	0	0	0	1	0
9	18	0	0	0	2	0
9	19	0	0	0	2	0
9	20	0	0	0	2	0
9	21	0	0	0	2	0
9	22	0	0	0	2	0
9	23	0	0	0	2	0
9	24	0	0	1	2	0
9	25	0	0	1	2	0
9	26	0	0	0	1	0
9	27	0	0	0	2	0
9	28	0	0	0	2	0
9	29	0	0	0	2	0
9	30	0	0	0	2	0
9	31	0	0	0	2	0
9	32	0	0	0	2	0
9	34	0	0	0	2	0
9	35	0	0	0	2	0
9	36	0	0	0	2	0
9	37	0	0	0	2	0
9	38	0	0	0	2	0
9	39	0	0	0	2	0
9	40	0	0	0	2	0
9	41	0	0	0	2	0
9	42	0	0	0	2	0
9	43	0	0	0	2	0
9	44	0	0	0	2	0
9	48	0	0	0	2	0
9	49	0	0	0	2	0
9	51	0	0	0	2	0
9	52	0	0	0	2	0
9	53	0	0	0	1	0
9	54	0	0	0	2	0
9	55	0	0	0	2	0
9	56	0	0	0	1	0
9	57	0	0	0	2	0
9	58	0	0	0	2	0
9	59	0	0	0	2	0
10	10	0	2	0	2	0
10	11	0	1	0	1	1
10	12	0	1	0	2	0
10	13	0	2	0	2	0
10	14	0	2	0	1	0
10	15	0	2	0	0	0
10	16	0	2	0	1	0
10	17	0	2	0	1	0
10	18	0	2	0	2	0
10	19	0	2	0	2	0
10	20	0	2	0	2	0
10	21	0	2	0	2	0
10	22	0	2	0	2	0
10	23	0	1	0	2	0
10	24	0	1	0	2	0
10	25	0	2	0	2	0
10	26	0	2	0	1	0
10	27	0	2	0	2	0
10	28	0	2	0	2	0
10	29	0	2	0	2	0
10	30	0	2	0	2	0
10	31	0	2	0	2	0
10	32	0	2	0	2	0
10	34	0	2	0	2	0
10	35	0	2	0	2	0
10	36	0	1	0	2	0
10	37	0	2	0	2	0
10	38	0	2	0	2	0
10	39	0	2	0	2	0
10	40	0	2	0	2	0
10	41	0	2	0	2	0
10	42	0	2	0	2	0
10	43	0	2	0	2	0
10	44	0	2	0	2	0
10	48	0	2	0	2	0
10	49	0	2	0	2	0
10	51	0	2	0	2	0
10	52	0	2	0	2	0
10	53	0	2	0	1	0
10	54	0	1	0	2	0
10	55	0	2	0	2	0
10	56	0	2	0	1	0
10	57	0	2	0	2	0
10	58	0	2	0	2	0
10	59	0	2	0	2	0
11	11	0	1	1	1	1
11	12	0	0	1	1	1
11	13	0	1	1	1	1
11	14	1	1	1	0	1
11	15	0	1	1	0	1
11	16	0	1	1	1	1
11	17	0	1	1	1	1
11	18	0	1	1	1	1
11	19	0	1	1	1	0
11	20	0	1	1	1	0
11	21	0	1	1	1	1
11	22	0	1	1	1	1
11	23	0	0	1	1	1
11	24	0	0	1	1	1
11	25	0	1	1	1	1
11	26	0	1	1	1	1
11	27	0	1	1	1	1
11	28	0	1	1	1	1
11	29	0	1	1	1	1
11	30	0	1	1	1	1
11	31	0	1	1	1	1
11	32	0	1	0	1	1
11	34	0	1	1	1	1
11	35	0	1	1	1	1
11	36	0	1	1	1	1
11	37	0	1	1	1	1
11	38	0	1	1	1	1
11	39	0	1	1	1	1
11	40	0	1	1	1	1
11	41	0	1	1	1	1
11	42	0	1	0	1	1
11	43	0	1	1	1	1
11	44	0	1	1	1	1
11	48	0	1	1	1	1
11	49	0	1	1	1	1
11	51	0	1	1	1	1
11	52	0	1	1	1	1
11	53	1	1	1	0	1
11	54	0	1	1	1	1
11	55	0	1	1	1	1
11	56	0	1	1	1	1
11	57	0	1	1	1	1
11	58	0	0	1	1	1
11	59	0	0	1	1	1
12	12	0	1	0	2	0
12	13	0	1	0	2	0
12	14	0	1	0	1	0
12	15	0	1	0	0	0
12	16	0	1	0	1	0
12	17	0	1	0	1	0
12	18	0	1	0	2	0
12	19	0	1	0	2	0
12	20	0	1	0	2	0
12	21	0	1	0	2	0
12	22	0	1	0	2	0
12	23	0	1	0	2	0
12	24	0	1	1	2	0
12	25	0	1	1	2	0
12	26	0	1	0	1	0
12	27	0	1	0	2	0
12	28	0	1	0	2	0
12	29	0	1	0	2	0
12	30	0	1	0	2	0
12	31	0	1	0	2	0
12	32	0	1	0	2	0
12	34	0	1	0	2	0
12	35	0	1	0	2	0
12	36	0	1	0	2	0
12	37	0	1	0	2	0
12	38	0	1	0	2	0
12	39	0	1	0	2	0
12	40	0	1	0	2	0
12	41	0	1	0	2	0
12	42	0	1	0	2	0
12	43	0	1	0	2	0
12	44	0	1	0	2	0
12	48	0	1	0	2	0
12	49	0	1	0	2	0
12	51	0	1	0	2	0
12	52	0	1	0	2	0
12	53	0	1	0	1	0
12	54	0	1	0	2	0
12	55	0	1	0	2	0
12	56	0	1	0	1	0
12	57	0	1	0	2	0
12	58	0	1	0	2	0
12	59	0	1	0	2	0
13	13	0	2	0	2	0
13	14	0	2	0	1	0
13	15	0	2	0	0	0
13	16	0	2	0	1	0
13	17	0	2	0	1	0
13	18	0	2	0	2	0
13	19	0	2	0	2	0
13	20	0	2	0	2	0
13	21	0	2	0	2	0
13	22	0	2	0	2	0
13	23	0	1	0	2	0
13	24	0	1	1	2	0
13	25	0	2	1	2	0
13	26	0	2	0	1	0
13	27	0	2	0	2	0
13	28	0	2	0	2	0
13	29	0	2	0	2	0
13	30	0	2	0	2	0
13	31	0	2	0	2	0
13	32	0	2	0	2	0
13	34	0	2	0	2	0
13	35	0	2	0	2	0
13	36	0	1	0	2	0
13	37	0	2	0	2	0
13	38	0	2	0	2	0
13	39	0	2	0	2	0
13	40	0	2	0	2	0
13	41	0	2	0	2	0
13	42	0	2	0	2	0
13	43	0	2	0	2	0
13	44	0	2	0	2	0
13	48	0	2	0	2	0
13	49	0	2	0	2	0
13	51	0	2	0	2	0
13	52	0	2	0	2	0
13	53	0	2	0	1	0
13	54	0	1	0	2	0
13	55	0	2	0	2	0
13	56	0	2	0	1	0
13	57	0	2	0	2	0
13	58	0	2	0	2	0
13	59	0	2	0	2	0
14	14	0	2	0	1	0
14	15	0	2	0	0	0
14	16	0	2	0	1	0
14	17	0	2	0	1	0
14	18	0	2	0	1	0
14	19	0	2	0	1	0
14	20	0	2	0	1	0
14	21	0	2	0	1	0
14	22	0	2	0	1	0
14	23	0	1	0	1	0
14	24	0	1	1	1	0
14	25	0	2	1	1	0
14	26	0	2	0	1	0
14	27	0	2	0	1	0
14	28	0	2	0	1	0
14	29	0	2	0	1	0
14	30	0	2	0	1	0
14	31	0	2	0	1	0
14	32	0	2	0	1	0
14	34	0	2	0	1	0
14	35	0	2	0	1	0
14	36	0	1	0	1	0
14	37	0	2	0	1	0
14	38	0	2	0	1	0
14	39	0	2	0	1	0
14	40	0	2	0	1	0
14	41	0	2	0	1	0
14	42	0	2	0	1	0
14	43	0	2	0	1	0
14	44	0	2	0	1	0
14	48	0	2	0	1	0
14	49	0	2	0	1	0
14	51	0	2	0	1	0
14	52	0	2	0	1	0
14	53	0	2	0	1	0
14	54	0	1	0	1	0
14	55	0	2	0	1	0
14	56	0	2	0	0	0
14	57	0	2	0	1	0
14	58	0	2	0	1	0
14	59	0	2	0	1	0
15	15	0	2	0	0	0
15	16	0	2	0	0	0
15	17	0	2	0	0	0
15	18	0	2	0	0	0
15	19	0	2	0	0	0
15	20	0	2	0	0	0
15	21	0	2	0	0	0
15	22	0	2	0	0	0
15	23	0	1	0	0	0
15	24	0	1	1	0	0
15	25	0	2	1	0	0
15	26	0	2	0	0	0
15	27	0	2	0	0	0
15	28	0	2	0	0	0
15	29	0	2	0	0	0
15	30	0	2	0	0	0
15	31	0	2	0	0	0
15	32	0	2	0	0	0
15	34	0	2	0	0	0
15	35	0	2	0	0	0
15	36	0	1	0	0	0
15	37	0	2	0	0	0
15	38	0	2	0	0	0
15	39	0	2	0	0	0
15	40	0	2	0	0	0
15	41	0	2	0	0	0
15	42	0	2	0	0	0
15	43	0	2	0	0	0
15	44	0	2	0	0	0
15	48	0	2	0	0	0
15	49	0	2	0	0	0
15	51	0	2	0	0	0
15	52	0	2	0	0	0
15	53	0	2	0	0	0
15	54	0	1	0	0	0
15	55	0	2	0	0	0
15	56	0	2	0	0	0
15	57	0	2	0	0	0
15	58	0	2	0	0	0
15	59	0	2	0	0	0
16	16	0	2	0	1	0
16	17	0	2	0	1	0
16	18	0	2	0	1	0
16	19	0	2	0	1	0
16	20	0	2	0	1	0
16	21	0	2	0	1	0
16	22	0	2	0	1	0
16	23	0	1	0	1	0
16	24	0	1	1	1	0
16	25	0	2	1	1	0
16	26	0	2	1	1	0
16	27	0	2	0	1	0
16	28	0	2	0	1	0
16	29	0	2	0	1	0
16	30	0	2	0	1	0
16	31	0	2	0	1	0
16	32	0	2	0	1	0
16	34	0	2	0	1	0
16	35	0	2	0	1	0
16	36	0	1	0	1	0
16	37	0	2	0	1	0
16	38	0	2	0	1	0
16	39	0	2	0	1	0
16	40	0	2	0	1	0
16	41	0	2	0	1	0
16	42	0	2	0	1	0
16	43	0	2	0	1	0
16	44	0	2	0	1	0
16	48	0	2	0	1	0
16	49	0	2	0	1	0
16	51	0	2	0	1	0
16	52	0	2	0	1	0
16	53	0	2	0	1	0
16	54	0	1	0	1	0
16	55	0	2	0	1	0
16	56	0	2	0	1	0
16	57	0	2	0	1	0
16	58	0	2	0	1	0
16	59	0	2	0	1	0
17	17	0	2	0	1	0
17	18	0	2	0	1	0
17	19	0	2	0	1	0
17	20	0	2	0	1	0
17	21	0	2	0	1	0
17	22	0	2	0	1	0
17	23	0	1	0	1	0
17	24	0	1	1	1	0
17	25	0	2	1	1	0
17	26	0	2	1	1	0
17	27	0	2	0	1	0
17	28	0	2	0	1	0
17	29	0	2	0	1	0
17	30	0	2	0	1	0
17	31	0	2	0	1	0
17	32	0	2	0	1	0
17	34	0	2	0	1	0
17	35	0	2	0	1	0
17	36	0	1	0	1	0
17	37	0	2	0	1	0
17	38	0	2	0	1	0
17	39	0	2	0	1	0
17	40	0	2	0	1	0
17	41	0	2	0	1	0
17	42	0	2	0	1	0
17	43	0	2	0	1	0
17	44	0	2	0	1	0
17	48	0	2	0	1	0
17	49	0	2	0	1	0
17	51	0	2	0	1	0
17	52	0	2	0	1	0
17	53	0	2	0	1	0
17	54	0	1	0	1	0
17	55	0	2	0	1	0
17	56	0	2	0	1	0
17	57	0	2	0	1	0
17	58	0	2	0	1	0
17	59	0	2	0	1	0
18	18	0	2	0	2	0
18	19	0	2	0	2	0
18	20	0	2	0	2	0
18	21	0	2	0	2	0
18	22	0	2	0	2	0
18	23	0	1	0	2	0
18	24	0	1	1	2	0
18	25	0	2	1	2	0
18	26	0	2	0	1	0
18	27	0	2	0	2	0
18	28	0	2	0	2	0
18	29	0	2	0	2	0
18	30	0	2	0	2	0
18	31	0	2	0	2	0
18	32	0	2	0	2	0
18	34	0	2	0	2	0
18	35	0	2	0	2	0
18	36	0	1	0	2	0
18	37	0	2	0	2	0
18	38	0	2	0	2	0
18	39	0	2	0	2	0
18	40	0	2	0	2	0
18	41	0	2	0	2	0
18	42	0	2	0	2	0
18	43	0	2	0	2	0
18	44	0	2	0	2	0
18	48	0	2	0	2	0
18	49	0	2	0	2	0
18	51	0	2	0	2	0
18	52	0	2	0	2	0
18	53	0	2	0	1	0
18	54	0	1	0	2	0
18	55	0	2	0	2	0
18	56	0	2	0	1	0
18	57	0	2	0	2	0
18	58	0	2	0	2	0
18	59	0	2	0	2	0
19	19	0	2	0	2	0
19	20	0	2	0	2	0
19	21	0	2	0	2	0
19	22	0	2	0	2	0
19	23	0	1	0	2	0
19	24	0	1	1	2	0
19	25	0	2	1	2	0
19	26	0	2	0	1	0
19	27	0	2	0	2	0
19	28	0	2	0	2	0
19	29	0	2	0	2	0
19	30	0	2	0	2	0
19	31	0	2	0	2	0
19	32	0	2	0	2	0
19	34	0	2	0	2	0
19	35	0	2	0	2	0
19	36	0	1	0	2	0
19	37	0	2	0	2	0
19	38	0	2	0	2	0
19	39	0	2	0	2	0
19	40	0	2	0	2	0
19	41	0	2	0	2	0
19	42	0	2	0	2	0
19	43	0	2	0	2	0
19	44	0	2	0	2	0
19	48	0	2	0	2	0
19	49	0	2	0	2	0
19	51	0	2	0	2	0
19	52	0	2	0	2	0
19	53	0	2	0	1	0
19	54	0	1	0	2	0
19	55	0	2	0	2	0
19	56	0	2	0	1	0
19	57	0	2	0	2	0
19	58	0	2	0	2	0
19	59	0	2	0	2	0
20	20	0	2	0	2	0
20	21	0	2	0	2	0
20	22	0	2	0	2	0
20	23	0	1	0	2	0
20	24	0	1	1	2	0
20	25	0	2	1	2	0
20	26	0	2	0	1	0
20	27	0	2	0	2	0
20	28	0	2	0	2	0
20	29	0	2	0	2	0
20	30	0	2	0	2	0
20	31	0	2	0	2	0
20	32	0	2	0	2	0
20	34	0	2	0	2	0
20	35	0	2	0	2	0
20	36	0	1	0	2	0
20	37	0	2	0	2	0
20	38	0	2	0	2	0
20	39	0	2	0	2	0
20	40	0	2	0	2	0
20	41	0	2	0	2	0
20	42	0	2	0	2	0
20	43	0	2	0	2	0
20	44	0	2	0	2	0
20	48	0	2	0	2	0
20	49	0	2	0	2	0
20	51	0	2	0	2	0
20	52	0	2	0	2	0
20	53	0	2	0	1	0
20	54	0	1	0	2	0
20	55	0	2	0	2	0
20	56	0	2	0	1	0
20	57	0	2	0	2	0
20	58	0	2	0	2	0
20	59	0	2	0	2	0
21	21	0	2	0	2	0
21	22	0	2	0	2	0
21	23	0	1	0	2	0
21	24	0	1	1	2	0
21	25	0	2	1	2	0
21	26	0	2	0	1	0
21	27	0	2	0	2	0
21	28	0	2	0	2	0
21	29	0	2	0	2	0
21	30	0	2	0	2	0
21	31	0	2	0	2	0
21	32	0	2	0	2	0
21	34	0	2	0	2	0
21	35	0	2	0	2	0
21	36	0	1	0	2	0
21	37	0	2	0	2	0
21	38	0	2	0	2	0
21	39	0	2	0	2	0
21	40	0	2	0	2	0
21	41	0	2	0	2	0
21	42	0	2	0	2	0
21	43	0	2	0	2	0
21	44	0	2	0	2	0
21	48	0	2	0	2	0
21	49	0	2	0	2	0
21	51	0	2	0	2	0
21	52	0	2	0	2	0
21	53	0	2	0	1	0
21	54	0	1	0	2	0
21	55	0	2	0	2	0
21	56	0	2	0	1	0
21	57	0	2	0	2	0
21	58	0	2	0	2	0
21	59	0	2	0	2	0
22	22	0	2	0	2	0
22	23	0	1	0	2	0
22	24	0	1	1	2	0
22	25	0	2	1	2	0
22	26	0	2	0	1	0
22	27	0	2	0	2	0
22	28	0	2	0	2	0
22	29	0	2	0	2	0
22	30	0	2	0	2	0
22	31	0	2	0	2	0
22	32	0	2	0	2	0
22	34	0	2	0	2	0
22	35	0	2	0	2	0
22	36	0	1	0	2	0
22	37	0	2	0	2	0
22	38	0	2	0	2	0
22	39	0	2	0	2	0
22	40	0	2	0	2	0
22	41	0	2	0	2	0
22	42	0	2	0	2	0
22	43	0	2	0	2	0
22	44	0	2	0	2	0
22	48	0	2	0	2	0
22	49	0	2	0	2	0
22	51	0	2	0	2	0
22	52	0	2	0	2	0
22	53	0	2	0	1	0
22	54	0	1	0	2	0
22	55	0	2	0	2	0
22	56	0	2	0	1	0
22	57	0	2	0	2	0
22	58	0	2	0	2	0
22	59	0	2	0	2	0
23	23	0	1	0	2	0
23	24	0	1	1	2	0
23	25	0	1	1	2	0
23	26	0	1	0	1	0
23	27	0	1	0	2	0
23	28	0	1	0	2	0
23	29	0	1	0	2	0
23	30	0	1	0	2	0
23	31	0	1	0	2	0
23	32	0	1	0	2	0
23	34	0	1	0	2	0
23	35	0	1	0	2	0
23	36	0	0	0	2	0
23	37	0	1	0	2	0
23	38	0	1	0	2	0
23	39	0	1	0	2	0
23	40	0	1	0	2	0
23	41	0	1	0	2	0
23	42	0	1	0	2	0
23	43	0	1	0	2	0
23	44	0	1	0	2	0
23	48	0	1	0	2	0
23	49	0	1	0	2	0
23	51	0	1	0	2	0
23	52	0	1	0	2	0
23	53	0	1	0	1	0
23	54	0	1	1	2	0
23	55	0	1	0	2	0
23	56	0	1	0	1	0
23	57	0	1	0	2	0
23	58	0	1	0	2	0
23	59	0	1	0	2	0
24	24	0	1	1	2	0
24	25	0	1	1	2	0
24	26	0	1	1	1	0
24	27	0	1	1	2	0
24	28	0	1	1	2	0
24	29	0	1	1	2	0
24	30	0	1	1	2	0
24	31	0	1	1	2	0
24	32	0	1	1	2	0
24	34	0	1	1	2	0
24	35	0	1	1	2	0
24	36	0	0	1	2	0
24	37	0	1	1	2	0
24	38	0	1	1	2	0
24	39	0	1	1	2	0
24	40	0	1	1	2	0
24	41	0	1	1	2	0
24	42	0	1	1	2	0
24	43	0	1	1	2	0
24	44	0	1	1	2	0
24	48	0	1	1	2	0
24	49	0	1	1	2	0
24	51	0	1	1	2	0
24	52	0	1	1	2	0
24	53	0	1	1	1	0
24	54	0	1	1	2	0
24	55	0	1	1	2	0
24	56	0	1	1	1	0
24	57	0	1	1	2	0
24	58	0	1	1	2	0
24	59	0	1	1	2	0
25	25	0	2	1	2	0
25	26	0	2	1	1	0
25	27	0	2	1	2	0
25	28	0	2	1	2	0
25	29	0	2	1	2	0
25	30	0	2	1	2	0
25	31	0	2	1	2	0
25	32	0	2	1	2	0
25	34	0	2	1	2	0
25	35	0	2	1	2	0
25	36	0	1	1	2	0
25	37	0	2	1	2	0
25	38	0	2	1	2	0
25	39	0	2	1	2	0
25	40	0	2	1	2	0
25	41	0	2	1	2	0
25	42	0	2	1	2	0
25	43	0	2	1	2	0
25	44	0	2	1	2	0
25	48	0	2	1	2	0
25	49	0	2	1	2	0
25	51	0	2	1	2	0
25	52	0	2	1	2	0
25	53	0	2	1	1	0
25	54	0	1	1	2	0
25	55	0	2	1	2	0
25	56	0	2	1	1	0
25	57	0	2	1	2	0
25	58	0	2	1	2	0
25	59	0	2	1	2	0
26	26	0	2	0	1	0
26	27	0	2	0	1	0
26	28	0	2	0	1	0
26	29	0	2	0	1	0
26	30	0	2	0	1	0
26	31	0	2	0	1	0
26	32	0	2	0	1	0
26	34	0	2	0	1	0
26	35	0	2	0	1	0
26	36	0	1	0	1	0
26	37	0	2	0	1	0
26	38	0	2	0	1	0
26	39	0	2	0	1	0
26	40	0	2	0	1	0
26	41	0	2	0	1	0
26	42	0	2	0	1	0
26	43	0	2	0	1	0
26	44	0	2	0	1	0
26	48	0	2	0	1	0
26	49	0	2	0	1	0
26	51	0	1	0	1	0
26	52	0	1	0	1	0
26	53	0	2	0	1	0
26	54	0	1	0	1	0
26	55	0	2	0	1	0
26	56	0	2	0	1	0
26	57	0	2	0	1	0
26	58	0	2	0	1	0
26	59	0	2	0	1	0
27	27	0	2	0	2	0
27	28	0	2	0	2	0
27	29	0	2	0	2	0
27	30	0	2	0	2	0
27	31	0	2	0	2	0
27	32	0	2	0	2	0
27	34	0	2	0	2	0
27	35	0	2	0	2	0
27	36	0	1	0	2	0
27	37	0	2	0	2	0
27	38	0	2	0	2	0
27	39	0	2	0	2	0
27	40	0	2	0	2	0
27	41	0	2	0	2	0
27	42	0	2	0	2	0
27	43	0	2	0	2	0
27	44	0	2	0	2	0
27	48	0	2	0	2	0
27	49	0	2	0	2	0
27	51	0	1	0	2	0
27	52	0	1	0	2	0
27	53	0	2	0	1	0
27	54	0	1	0	2	0
27	55	0	2	0	2	0
27	56	0	2	0	1	0
27	57	0	2	0	2	0
27	58	0	2	0	2	0
27	59	0	2	0	2	0
28	28	0	2	0	2	0
28	29	0	2	0	2	0
28	30	0	2	0	2	0
28	31	0	2	0	2	0
28	32	0	2	0	2	0
28	34	0	2	0	2	0
28	35	0	2	0	2	0
28	36	0	1	0	2	0
28	37	0	2	0	2	0
28	38	0	2	0	2	0
28	39	0	2	0	2	0
28	40	0	2	0	2	0
28	41	0	2	0	2	0
28	42	0	2	0	2	0
28	43	0	2	0	2	0
28	44	0	2	0	2	0
28	48	0	2	0	2	0
28	49	0	2	0	2	0
28	51	0	1	0	2	0
28	52	0	1	0	2	0
28	53	0	2	0	1	0
28	54	0	1	0	2	0
28	55	0	2	0	2	0
28	56	0	2	0	1	0
28	57	0	2	0	2	0
28	58	0	2	0	2	0
28	59	0	2	0	2	0
29	29	0	2	0	2	0
29	30	0	2	0	2	0
29	31	0	2	0	2	0
29	32	0	2	0	2	0
29	34	0	2	0	2	0
29	35	0	2	0	2	0
29	36	0	1	0	2	0
29	37	0	2	0	2	0
29	38	0	2	0	2	0
29	39	0	2	0	2	0
29	40	0	2	0	2	0
29	41	0	2	0	2	0
29	42	0	2	0	2	0
29	43	0	2	0	2	0
29	44	0	2	0	2	0
29	48	0	2	0	2	0
29	49	0	2	0	2	0
29	51	0	2	0	2	0
29	52	0	2	0	2	0
29	53	0	2	0	1	0
29	54	0	1	0	2	0
29	55	0	2	0	2	0
29	56	0	2	0	1	0
29	57	0	2	0	2	0
29	58	0	2	0	2	0
29	59	0	2	0	2	0
30	30	0	2	0	2	0
30	31	0	2	0	2	0
30	32	0	2	0	2	0
30	34	0	2	0	2	0
30	35	0	2	0	2	0
30	36	0	1	0	2	0
30	37	0	2	0	2	0
30	38	0	2	0	2	0
30	39	0	2	0	2	0
30	40	0	2	0	2	0
30	41	0	2	0	2	0
30	42	0	2	0	2	0
30	43	0	2	0	2	0
30	44	0	2	0	2	0
30	48	0	2	0	2	0
30	49	0	2	0	2	0
30	51	0	2	0	2	0
30	52	0	2	0	2	0
30	53	0	2	0	1	0
30	54	0	1	0	2	0
30	55	0	2	0	2	0
30	56	0	2	0	1	0
30	57	0	2	0	2	0
30	58	0	2	0	2	0
30	59	0	2	0	2	0
31	31	0	2	0	2	0
31	32	0	2	0	2	0
31	34	0	2	0	2	0
31	35	0	2	0	2	0
31	36	0	1	0	2	0
31	37	0	2	0	2	0
31	38	0	2	0	2	0
31	39	0	2	0	2	0
31	40	0	2	0	2	0
31	41	0	2	0	2	0
31	42	0	2	0	2	0
31	43	0	2	0	2	0
31	44	0	2	0	2	0
31	48	0	2	0	2	0
31	49	0	2	0	2	0
31	51	0	2	0	2	0
31	52	0	2	0	2	0
31	53	0	2	0	1	0
31	54	0	1	0	2	0
31	55	0	2	0	2	0
31	56	0	2	0	1	0
31	57	0	2	0	2	0
31	58	0	2	0	2	0
31	59	0	2	0	2	0
32	32	0	2	0	2	0
32	34	0	2	0	2	0
32	35	0	2	0	2	0
32	36	0	1	0	2	0
32	37	0	2	0	2	0
32	38	0	2	0	2	0
32	39	0	2	0	2	0
32	40	0	2	0	2	0
32	41	0	2	0	2	0
32	42	0	2	0	2	0
32	43	0	2	0	2	0
32	44	0	2	0	2	0
32	48	0	2	0	2	0
32	49	0	2	0	2	0
32	51	0	2	0	2	0
32	52	0	2	0	2	0
32	53	0	2	0	1	0
32	54	0	1	0	2	0
32	55	0	2	0	2	0
32	56	0	2	0	1	0
32	57	0	2	0	2	0
32	58	0	2	0	2	0
32	59	0	2	0	2	0
34	34	0	2	0	2	0
34	35	0	2	0	2	0
34	36	0	1	0	2	0
34	37	0	2	0	2	0
34	38	0	2	0	2	0
34	39	0	2	0	2	0
34	40	0	2	0	2	0
34	41	0	2	0	2	0
34	42	0	2	0	2	0
34	43	0	2	0	2	0
34	44	0	2	0	2	0
34	48	0	2	0	2	0
34	49	0	2	0	2	0
34	51	0	2	0	2	0
34	52	0	2	0	2	0
34	53	0	2	0	1	0
34	54	0	1	0	2	0
34	55	0	2	0	2	0
34	56	0	2	0	1	0
34	57	0	2	0	2	0
34	58	0	2	0	2	0
34	59	0	2	0	2	0
35	35	0	2	0	2	0
35	36	0	1	0	2	0
35	37	0	2	0	2	0
35	38	0	2	0	2	0
35	39	0	2	0	2	0
35	40	0	2	0	2	0
35	41	0	2	0	2	0
35	42	0	2	0	2	0
35	43	0	2	0	2	0
35	44	0	2	0	2	0
35	48	0	2	0	2	0
35	49	0	2	0	2	0
35	51	0	2	0	2	0
35	52	0	2	0	2	0
35	53	0	2	0	1	0
35	54	0	1	0	2	0
35	55	0	2	0	2	0
35	56	0	2	0	1	0
35	57	0	2	0	2	0
35	58	0	2	0	2	0
35	59	0	2	0	2	0
36	36	0	1	0	2	0
36	37	0	1	0	2	0
36	38	0	1	0	2	0
36	39	0	1	0	2	0
36	40	0	1	0	2	0
36	41	0	1	0	2	0
36	42	0	1	0	2	0
36	43	0	1	0	2	0
36	44	0	1	0	2	0
36	48	0	1	0	2	0
36	49	0	1	0	2	0
36	51	0	1	0	2	0
36	52	0	1	0	2	0
36	53	0	1	0	1	0
36	54	0	1	0	2	0
36	55	0	1	0	2	0
36	56	0	1	0	1	0
36	57	0	1	0	2	0
36	58	0	1	0	2	0
36	59	0	1	0	2	0
37	37	0	2	0	2	0
37	38	0	2	0	2	0
37	39	0	2	0	2	0
37	40	0	2	0	2	0
37	41	0	2	0	2	0
37	42	0	2	0	2	0
37	43	0	2	0	2	0
37	44	0	2	0	2	0
37	48	0	2	0	2	0
37	49	0	2	0	2	0
37	51	0	2	0	2	0
37	52	0	2	0	2	0
37	53	0	2	0	1	0
37	54	0	1	0	2	0
37	55	0	2	0	2	0
37	56	0	2	0	1	0
37	57	0	2	0	2	0
37	58	0	2	0	2	0
37	59	0	2	0	2	0
38	38	0	2	0	2	0
38	39	0	2	0	2	0
38	40	0	2	0	2	0
38	41	0	2	0	2	0
38	42	0	2	0	2	0
38	43	0	2	0	2	0
38	44	0	2	0	2	0
38	48	0	2	0	2	0
38	49	0	2	0	2	0
38	51	0	2	0	2	0
38	52	0	2	0	2	0
38	53	0	2	0	1	0
38	54	0	1	0	2	0
38	55	0	2	0	2	0
38	56	0	2	0	1	0
38	57	0	2	0	2	0
38	58	0	2	0	2	0
38	59	0	2	0	2	0
39	39	0	2	0	2	0
39	40	0	2	0	2	0
39	41	0	2	0	2	0
39	42	0	2	0	2	0
39	43	0	2	0	2	0
39	44	0	2	0	2	0
39	48	0	2	0	2	0
39	49	0	2	0	2	0
39	51	0	2	0	2	0
39	52	0	2	0	2	0
39	53	0	2	0	1	0
39	54	0	1	0	2	0
39	55	0	2	0	2	0
39	56	0	2	0	1	0
39	57	0	2	0	2	0
39	58	0	2	0	2	0
39	59	0	2	0	2	0
40	40	0	2	0	2	0
40	41	0	2	0	2	0
40	42	0	2	0	2	0
40	43	0	2	0	2	0
40	44	0	2	0	2	0
40	48	0	2	0	2	0
40	49	0	2	0	2	0
40	51	0	2	0	2	0
40	52	0	2	0	2	0
40	53	0	2	0	1	0
40	54	0	1	0	2	0
40	55	0	2	0	2	0
40	56	0	2	0	1	0
40	57	0	2	0	2	0
40	58	0	2	0	2	0
40	59	0	2	0	2	0
41	41	0	2	0	2	0
41	42	0	2	0	2	0
41	43	0	2	0	2	0
41	44	0	2	0	2	0
41	48	0	2	0	2	0
41	49	0	2	0	2	0
41	51	0	2	0	2	0
41	52	0	2	0	2	0
41	53	0	2	0	1	0
41	54	0	1	0	2	0
41	55	0	2	0	2	0
41	56	0	2	0	1	0
41	57	0	2	0	2	0
41	58	0	2	0	2	0
41	59	0	2	0	2	0
42	42	0	2	0	2	0
42	43	0	2	0	2	0
42	44	0	2	0	2	0
42	48	0	2	0	2	0
42	49	0	2	0	2	0
42	51	0	2	0	2	0
42	52	0	2	0	2	0
42	53	0	2	0	1	0
42	54	0	1	0	2	0
42	55	0	2	0	2	0
42	56	0	2	0	1	0
42	57	0	2	0	2	0
42	58	0	2	0	2	0
42	59	0	2	0	2	0
43	43	0	2	0	2	0
43	44	0	2	0	2	0
43	48	0	2	0	2	0
43	49	0	2	0	2	0
43	51	0	2	0	2	0
43	52	0	2	0	2	0
43	53	0	2	0	1	0
43	54	0	1	0	2	0
43	55	0	2	0	2	0
43	56	0	2	0	1	0
43	57	0	2	0	2	0
43	58	0	2	0	2	0
43	59	0	2	0	2	0
44	44	0	2	0	2	0
44	48	0	2	0	2	0
44	49	0	2	0	2	0
44	51	0	2	0	2	0
44	52	0	2	0	2	0
44	53	0	2	0	1	0
44	54	0	1	0	2	0
44	55	0	2	0	2	0
44	56	0	2	0	1	0
44	57	0	2	0	2	0
44	58	0	2	0	2	0
44	59	0	2	0	2	0
48	48	0	2	0	2	0
48	49	0	2	0	2	0
48	51	0	2	0	2	0
48	52	0	2	0	2	0
48	53	0	2	0	1	0
48	54	0	1	0	2	0
48	55	0	2	0	2	0
48	56	0	2	0	1	0
48	57	0	2	0	2	0
48	58	0	2	0	2	0
48	59	0	2	0	2	0
49	49	0	2	0	2	0
49	51	0	2	0	2	0
49	52	0	2	0	2	0
49	53	0	2	0	1	0
49	54	0	1	0	2	0
49	55	0	2	0	2	0
49	56	0	2	0	1	0
49	57	0	2	0	2	0
49	58	0	2	0	2	0
49	59	0	2	0	2	0
51	51	0	2	0	2	0
51	52	0	2	0	2	0
51	53	0	2	0	1	0
51	54	0	1	0	2	0
51	55	0	2	0	2	0
51	56	0	2	0	1	0
51	57	0	2	0	2	0
51	58	0	2	0	2	0
51	59	0	2	0	2	0
52	52	0	2	0	2	0
52	53	0	2	0	1	0
52	54	0	1	0	2	0
52	55	0	2	0	2	0
52	56	0	2	0	1	0
52	57	0	2	0	2	0
52	58	0	2	0	2	0
52	59	0	2	0	2	0
53	53	0	2	0	1	0
53	54	0	1	0	1	0
53	55	0	2	0	1	0
53	56	0	2	0	0	0
53	57	0	2	0	1	0
53	58	0	2	0	1	0
53	59	0	2	0	1	0
54	54	0	1	0	2	0
54	55	0	1	0	2	0
54	56	0	1	0	1	0
54	57	0	1	0	2	0
54	58	0	1	0	2	0
54	59	0	1	0	2	0
55	55	0	2	0	2	0
55	56	0	2	0	1	0
55	57	0	2	0	2	0
55	58	0	2	0	2	0
55	59	0	2	0	2	0
56	56	0	2	0	1	0
56	57	0	2	0	1	0
56	58	0	2	0	1	0
56	59	0	2	0	1	0
57	57	0	2	0	2	0
57	58	0	2	0	2	0
57	59	0	2	0	2	0
58	58	0	2	0	2	0
58	59	0	2	0	2	0
59	59	0	2	0	2	0

## Sheet: Comparison
KO1	KO2	GA	SRC	A	P	CD	GA	SRC	A	P	CD	GA	SRC	A	P	CD		WT=CP	WT=BC	CP=BC		WT=01111	CP = 01111	BC = 01111		WT=01111	Cpdead	Bcdead
1	1	0	1	1	1	0	0	1	0	2	0	0	2	0	2	0		0	0	0		0	0	0		0	0	0
1	2	0	1	1	1	0	0	1	0	2	0	0	2	0	2	0		0	0	0		0	0	0		1	0	0
1	3	0	1	1	1	0	0	1	0	2	0	0	2	0	2	0		0	0	0		0	0	0		0	0	0
1	4	0	1	1	1	0	0	1	0	2	0	0	2	0	2	0		0	0	0		0	0	0		1	0	0
1	5	0	1	1	1	0	0	1	0	2	0	0	2	0	2	0		0	0	0		0	0	0		0	0	0
1	6	0	1	1	1	0	0	1	0	1	0	0	2	0	1	0		0	0	0		0	0	0		0	0	0
1	7	0	1	1	1	0	0	1	0	1	0	0	2	0	1	0		0	0	0		0	0	0		0	0	0
1	8	0	1	1	1	0	0	1	0	2	0	0	2	0	2	0		0	0	0		0	0	0		0	0	0
1	9	0	0	1	1	0	0	0	0	2	0	0	0	0	2	0		0	0	1		0	0	0		1	0	0
1	10	0	1	0	1	0	0	1	0	2	0	0	2	0	2	0		0	0	0		0	0	0		0	0	0
1	11	0	1	1	1	0	0	1	1	1	0	0	1	1	1	0		1	1	1		0	0	0		1	1	1
1	12	0	0	1	1	0	0	1	0	2	0	0	1	0	2	0		0	0	1		0	0	0		1	0	0
1	13	0	1	1	1	0	0	1	0	2	0	0	2	0	2	0		0	0	0		0	0	0		0	0	0
1	14	0	1	1	0	0	0	1	0	1	0	0	2	0	1	0		0	0	0		0	0	0		0	0	0
1	15	0	1	1	0	0	0	1	0	0	0	0	2	0	0	0		0	0	0		0	0	0		1	0	0
1	16	0	1	1	1	0	0	1	0	1	0	0	2	0	1	0		0	0	0		0	0	0		1	0	0
1	17	0	1	1	1	0	0	1	0	1	0	0	2	0	1	0		0	0	0		0	0	0		1	0	0
1	18	0	1	1	1	0	0	1	0	2	0	0	2	0	2	0		0	0	0		0	0	0		1	0	0
1	19	0	1	1	1	0	0	1	0	2	0	0	2	0	2	0		0	0	0		0	0	0		1	0	0
1	20	0	1	1	1	0	0	1	0	2	0	0	2	0	2	0		0	0	0		0	0	0		1	0	0
1	21	0	1	1	1	0	0	1	0	2	0	0	2	0	2	0		0	0	0		0	0	0		1	0	0
1	22	0	1	1	1	0	0	1	0	2	0	0	2	0	2	0		0	0	0		0	0	0		1	0	0
1	23	0	0	1	1	0	0	0	0	2	0	0	1	0	2	0		0	0	0		0	0	0		1	0	0
1	24	0	0	1	1	0	0	0	1	2	0	0	1	1	2	0		0	0	0		0	0	0		1	0	0
1	25	0	1	1	1	0	0	1	1	2	0	0	2	1	2	0		0	0	0		0	0	0		1	0	0
1	26	0	1	1	1	0	0	1	0	1	0	0	2	0	1	0		0	0	0		0	0	0		1	0	0
1	27	0	1	1	1	0	0	1	0	2	0	0	2	0	2	0		0	0	0		0	0	0		1	0	0
1	28	0	1	1	1	0	0	1	0	2	0	0	2	0	2	0		0	0	0		0	0	0		1	0	0
1	29	0	1	1	1	0	0	1	0	2	0	0	2	0	2	0		0	0	0		0	0	0		1	0	0
1	30	0	1	1	1	0	0	1	0	2	0	0	2	0	2	0		0	0	0		0	0	0		1	0	0
1	31	0	1	1	1	0	0	1	0	2	0	0	2	0	2	0		0	0	0		0	0	0		1	0	0
1	32	0	1	0	1	0	0	1	0	2	0	0	2	0	2	0		0	0	0		0	0	0		1	0	0
1	34	0	1	1	1	0	0	1	0	2	0	0	2	0	2	0		0	0	0		0	0	0		1	0	0
1	35	0	1	1	1	0	0	1	0	2	0	0	2	0	2	0		0	0	0		0	0	0		1	0	0
1	36	0	1	1	1	0	0	1	0	2	0	0	1	0	2	0		0	0	1		0	0	0		1	0	0
1	37	0	1	1	1	0	0	1	0	2	0	0	2	0	2	0		0	0	0		0	0	0		1	0	0
1	38	0	1	1	1	0	0	1	0	2	0	0	2	0	2	0		0	0	0		0	0	0		1	0	0
1	39	0	1	1	1	0	0	1	0	2	0	0	2	0	2	0		0	0	0		0	0	0		1	0	0
1	40	0	1	1	1	0	0	1	0	2	0	0	2	0	2	0		0	0	0		0	0	0		1	0	0
1	41	0	1	1	1	0	0	1	0	2	0	0	2	0	2	0		0	0	0		0	0	0		1	0	0
1	42	0	1	0	1	0	0	1	0	2	0	0	2	0	2	0		0	0	0		0	0	0		1	0	0
1	43	0	1	1	1	0	0	1	0	2	0	0	2	0	2	0		0	0	0		0	0	0		1	0	0
1	44	0	1	1	1	0	0	1	0	2	0	0	2	0	2	0		0	0	0		0	0	0		1	0	0
1	48	0	1	1	1	0	0	1	0	2	0	0	2	0	2	0		0	0	0		0	0	0		1	0	0
1	49	0	1	1	1	0	0	1	0	2	0	0	2	0	2	0		0	0	0		0	0	0		1	0	0
1	51	0	1	1	1	0	0	1	0	2	0	0	2	0	2	0		0	0	0		0	0	0		1	0	0
1	52	0	1	1	1	0	0	1	0	2	0	0	2	0	2	0		0	0	0		0	0	0		1	0	0
1	53	0	1	1	0	0	0	1	0	1	0	0	2	0	1	0		0	0	0		0	0	0		1	0	0
1	54	0	1	1	1	0	0	1	0	2	0	0	1	0	2	0		0	0	1		0	0	0		0	0	0
1	55	0	1	1	1	0	0	1	0	2	0	0	2	0	2	0		0	0	0		0	0	0		1	0	0
1	56	0	1	1	1	0	0	1	0	1	0	0	2	0	1	0		0	0	0		0	0	0		1	0	0
1	57	0	1	1	1	0	0	1	0	2	0	0	2	0	2	0		0	0	0		0	0	0		1	0	0
1	58	0	0	1	1	0	0	1	0	2	0	0	2	0	2	0		0	0	0		0	0	0		0	0	0
1	59	0	0	1	1	0	0	1	0	2	0	0	2	0	2	0		0	0	0		0	0	0		0	0	0
2	2	0	1	1	1	1	0	1	0	2	0	0	2	0	2	0		0	0	0		1	0	0		0	0	0
2	3	0	1	1	1	1	0	1	0	2	0	0	2	0	2	0		0	0	0		1	0	0		0	0	0
2	4	0	1	1	1	1	0	1	0	2	0	0	2	0	2	0		0	0	0		1	0	0		0	0	0
2	5	0	1	1	1	1	0	1	0	2	0	0	2	0	2	0		0	0	0		1	0	0		0	0	0
2	6	0	1	1	1	1	0	1	0	1	0	0	2	0	1	0		0	0	0		1	0	0		0	0	0
2	7	0	1	1	1	1	0	1	0	1	0	0	2	0	1	0		0	0	0		1	0	0		0	0	0
2	8	0	1	1	1	1	0	1	0	2	0	0	2	0	2	0		0	0	0		1	0	0		0	0	0
2	9	0	0	1	1	1	0	0	0	2	0	0	0	0	2	0		0	0	1		0	0	0		0	0	0
2	10	0	1	0	1	1	0	1	0	2	0	0	2	0	2	0		0	0	0		0	0	0		0	0	0
2	11	0	1	1	1	1	0	1	1	1	1	0	1	1	1	1		1	1	1		1	1	1		0	1	1
2	12	0	0	1	1	1	0	1	0	2	0	0	1	0	2	0		0	0	1		0	0	0		0	0	0
2	13	0	1	1	1	1	0	1	0	2	0	0	2	0	2	0		0	0	0		1	0	0		0	0	0
2	14	1	1	1	0	1	1	1	0	1	0	1	2	0	1	0		0	0	0		0	0	0		0	0	0
2	15	0	1	1	0	1	0	1	0	0	0	0	2	0	0	0		0	0	0		0	0	0		0	0	0
2	16	0	1	1	1	1	0	1	0	1	0	0	2	0	1	0		0	0	0		1	0	0		0	0	0
2	17	0	1	1	1	1	0	1	0	1	0	0	2	0	1	0		0	0	0		1	0	0		0	0	0
2	18	0	1	1	1	1	0	1	0	2	0	0	2	0	2	0		0	0	0		1	0	0		0	0	0
2	19	0	1	1	1	0	0	1	0	2	0	0	2	0	2	0		0	0	0		0	0	0		0	0	0
2	20	0	1	1	1	0	0	1	0	2	0	0	2	0	2	0		0	0	0		0	0	0		0	0	0
2	21	0	1	1	1	1	0	1	0	2	0	0	2	0	2	0		0	0	0		1	0	0		0	0	0
2	22	0	1	1	1	1	0	1	0	2	0	0	2	0	2	0		0	0	0		1	0	0		0	0	0
2	23	0	0	1	1	1	0	0	0	2	0	0	1	0	2	0		0	0	0		0	0	0		0	0	0
2	24	0	0	1	1	1	0	0	1	2	0	0	1	1	2	0		0	0	0		0	0	0		0	0	0
2	25	0	1	1	1	1	0	1	1	2	0	0	2	1	2	0		0	0	0		1	0	0		0	0	0
2	26	0	1	1	1	1	0	1	0	1	0	0	2	0	1	0		0	0	0		1	0	0		0	0	0
2	27	0	1	1	1	1	0	1	0	2	0	0	2	0	2	0		0	0	0		1	0	0		0	0	0
2	28	0	1	1	1	1	0	1	0	2	0	0	2	0	2	0		0	0	0		1	0	0		0	0	0
2	29	0	1	1	1	1	0	1	0	2	0	0	2	0	2	0		0	0	0		1	0	0		0	0	0
2	30	0	1	1	1	1	0	1	0	2	0	0	2	0	2	0		0	0	0		1	0	0		0	0	0
2	31	0	1	1	1	1	0	1	0	2	0	0	2	0	2	0		0	0	0		1	0	0		0	0	0
2	32	0	1	0	1	1	0	1	0	2	0	0	2	0	2	0		0	0	0		0	0	0		0	0	0
2	34	0	1	1	1	1	0	1	0	2	0	0	2	0	2	0		0	0	0		1	0	0		0	0	0
2	35	0	1	1	1	1	0	1	0	2	0	0	2	0	2	0		0	0	0		1	0	0		0	0	0
2	36	0	1	1	1	1	0	1	0	2	0	0	1	0	2	0		0	0	1		1	0	0		0	0	0
2	37	0	1	1	1	1	0	1	0	2	0	0	2	0	2	0		0	0	0		1	0	0		0	0	0
2	38	0	1	1	1	1	0	1	0	2	0	0	2	0	2	0		0	0	0		1	0	0		0	0	0
2	39	0	1	1	1	1	0	1	0	2	0	0	2	0	2	0		0	0	0		1	0	0		0	0	0
2	40	0	1	1	1	1	0	1	0	2	0	0	2	0	2	0		0	0	0		1	0	0		0	0	0
2	41	0	1	1	1	1	0	1	0	2	0	0	2	0	2	0		0	0	0		1	0	0		0	0	0
2	42	0	1	0	1	1	0	1	0	2	0	0	2	0	2	0		0	0	0		0	0	0		0	0	0
2	43	0	1	1	1	1	0	1	0	2	0	0	2	0	2	0		0	0	0		1	0	0		0	0	0
2	44	0	1	1	1	1	0	1	0	2	0	0	2	0	2	0		0	0	0		1	0	0		0	0	0
2	48	0	1	1	1	1	0	1	0	2	0	0	2	0	2	0		0	0	0		1	0	0		0	0	0
2	49	0	1	1	1	1	0	1	0	2	0	0	2	0	2	0		0	0	0		1	0	0		0	0	0
2	51	0	1	1	1	1	0	1	0	2	0	0	2	0	2	0		0	0	0		1	0	0		0	0	0
2	52	0	1	1	1	1	0	1	0	2	0	0	2	0	2	0		0	0	0		1	0	0		0	0	0
2	53	1	1	1	0	1	1	1	0	1	0	1	2	0	1	0		0	0	0		0	0	0		0	0	0
2	54	0	1	1	1	1	0	1	0	2	0	0	1	0	2	0		0	0	1		1	0	0		0	0	0
2	55	0	1	1	1	1	0	1	0	2	0	0	2	0	2	0		0	0	0		1	0	0		0	0	0
2	56	0	1	1	1	1	0	1	0	1	0	0	2	0	1	0		0	0	0		1	0	0		0	0	0
2	57	0	1	1	1	1	0	1	0	2	0	0	2	0	2	0		0	0	0		1	0	0		0	0	0
2	58	0	0	1	1	1	0	1	0	2	0	0	2	0	2	0		0	0	0		0	0	0		1	0	0
2	59	0	0	1	1	1	0	1	0	2	0	0	2	0	2	0		0	0	0		0	0	0		0	0	0
3	3	0	1	1	1	1	0	1	0	2	0	0	2	0	2	0		0	0	0		1	0	0		1	0	0
3	4	0	1	1	1	1	0	1	0	2	0	0	2	0	2	0		0	0	0		1	0	0		0	0	0
3	5	0	1	1	1	1	0	1	0	2	0	0	2	0	2	0		0	0	0		1	0	0		0	0	0
3	6	0	1	1	1	1	0	1	0	1	0	0	2	0	1	0		0	0	0		1	0	0		0	0	0
3	7	0	1	1	1	1	0	1	0	1	0	0	2	0	1	0		0	0	0		1	0	0		0	0	0
3	8	0	1	1	1	1	0	1	0	2	0	0	2	0	2	0		0	0	0		1	0	0		1	0	0
3	9	0	0	1	1	1	0	0	0	2	0	0	0	0	2	0		0	0	1		0	0	0		0	0	0
3	10	0	1	0	1	1	0	1	0	2	0	0	2	0	2	0		0	0	0		0	0	0		1	0	0
3	11	0	1	1	1	1	0	1	1	1	1	0	1	1	1	1		1	1	1		1	1	1		1	1	1
3	12	0	0	1	1	1	0	1	0	2	0	0	1	0	2	0		0	0	1		0	0	0		0	0	0
3	13	0	1	1	1	1	0	1	0	2	0	0	2	0	2	0		0	0	0		1	0	0		0	0	0
3	14	1	1	1	0	1	1	1	0	1	0	1	2	0	1	0		0	0	0		0	0	0		1	0	0
3	15	0	1	1	0	1	0	1	0	0	0	0	2	0	0	0		0	0	0		0	0	0		1	0	0
3	16	0	1	1	1	1	0	1	0	1	0	0	2	0	1	0		0	0	0		1	0	0		1	0	0
3	17	0	1	1	1	1	0	1	0	1	0	0	2	0	1	0		0	0	0		1	0	0		1	0	0
3	18	0	1	1	1	1	0	1	0	2	0	0	2	0	2	0		0	0	0		1	0	0		1	0	0
3	19	0	1	1	1	0	0	1	0	2	0	0	2	0	2	0		0	0	0		0	0	0		1	0	0
3	20	0	1	1	1	0	0	1	0	2	0	0	2	0	2	0		0	0	0		0	0	0		1	0	0
3	21	0	1	1	1	1	0	1	0	2	0	0	2	0	2	0		0	0	0		1	0	0		1	0	0
3	22	0	1	1	1	1	0	1	0	2	0	0	2	0	2	0		0	0	0		1	0	0		1	0	0
3	23	0	0	1	1	1	0	0	0	2	0	0	1	0	2	0		0	0	0		0	0	0		1	0	0
3	24	0	0	1	1	1	0	0	1	2	0	0	1	1	2	0		0	0	0		0	0	0		1	0	0
3	25	0	1	1	1	1	0	1	1	2	0	0	2	1	2	0		0	0	0		1	0	0		1	0	0
3	26	0	1	1	1	1	0	1	0	1	0	0	2	0	1	0		0	0	0		1	0	0		1	0	0
3	27	0	1	1	1	1	0	1	0	2	0	0	2	0	2	0		0	0	0		1	0	0		1	0	0
3	28	0	1	1	1	1	0	1	0	2	0	0	2	0	2	0		0	0	0		1	0	0		1	0	0
3	29	0	1	1	1	1	0	1	0	2	0	0	2	0	2	0		0	0	0		1	0	0		1	0	0
3	30	0	1	1	1	1	0	1	0	2	0	0	2	0	2	0		0	0	0		1	0	0		1	0	0
3	31	0	1	1	1	1	0	1	0	2	0	0	2	0	2	0		0	0	0		1	0	0		1	0	0
3	32	0	1	0	1	1	0	1	0	2	0	0	2	0	2	0		0	0	0		0	0	0		1	0	0
3	34	0	1	1	1	1	0	1	0	2	0	0	2	0	2	0		0	0	0		1	0	0		1	0	0
3	35	0	1	1	1	1	0	1	0	2	0	0	2	0	2	0		0	0	0		1	0	0		1	0	0
3	36	0	1	1	1	1	0	1	0	2	0	0	1	0	2	0		0	0	1		1	0	0		1	0	0
3	37	0	1	1	1	1	0	1	0	2	0	0	2	0	2	0		0	0	0		1	0	0		1	0	0
3	38	0	1	1	1	1	0	1	0	2	0	0	2	0	2	0		0	0	0		1	0	0		1	0	0
3	39	0	1	1	1	1	0	1	0	2	0	0	2	0	2	0		0	0	0		1	0	0		1	0	0
3	40	0	1	1	1	1	0	1	0	2	0	0	2	0	2	0		0	0	0		1	0	0		1	0	0
3	41	0	1	1	1	1	0	1	0	2	0	0	2	0	2	0		0	0	0		1	0	0		1	0	0
3	42	0	1	0	1	1	0	1	0	2	0	0	2	0	2	0		0	0	0		0	0	0		1	0	0
3	43	0	1	1	1	1	0	1	0	2	0	0	2	0	2	0		0	0	0		1	0	0		1	0	0
3	44	0	1	1	1	1	0	1	0	2	0	0	2	0	2	0		0	0	0		1	0	0		1	0	0
3	48	0	1	1	1	1	0	1	0	2	0	0	2	0	2	0		0	0	0		1	0	0		1	0	0
3	49	0	1	1	1	1	0	1	0	2	0	0	2	0	2	0		0	0	0		1	0	0		1	0	0
3	51	0	1	1	1	1	0	1	0	2	0	0	2	0	2	0		0	0	0		1	0	0		1	0	0
3	52	0	1	1	1	1	0	1	0	2	0	0	2	0	2	0		0	0	0		1	0	0		1	0	0
3	53	1	1	1	0	1	1	1	0	1	0	1	2	0	1	0		0	0	0		0	0	0		0	0	0
3	54	0	1	1	1	1	0	1	0	2	0	0	1	0	2	0		0	0	1		1	0	0		1	0	0
3	55	0	1	1	1	1	0	1	0	2	0	0	2	0	2	0		0	0	0		1	0	0		1	0	0
3	56	0	1	1	1	1	0	1	0	1	0	0	2	0	1	0		0	0	0		1	0	0		1	0	0
3	57	0	1	1	1	1	0	1	0	2	0	0	2	0	2	0		0	0	0		1	0	0		0	0	0
3	58	0	0	1	1	1	0	1	0	2	0	0	1	0	2	0		0	0	1		0	0	0		0	0	0
3	59	0	0	1	1	1	0	1	0	2	0	0	1	0	2	0		0	0	1		0	0	0		0	0	0
4	4	0	1	1	1	1	0	1	0	2	0	0	2	0	2	0		0	0	0		1	0	0		0	0	0
4	5	0	1	1	1	1	0	1	0	2	0	0	2	0	2	0		0	0	0		1	0	0		0	0	0
4	6	0	1	1	1	1	0	1	0	1	0	0	2	0	1	0		0	0	0		1	0	0		0	0	0
4	7	0	1	1	1	1	0	1	0	1	0	0	2	0	1	0		0	0	0		1	0	0		0	0	0
4	8	0	1	1	1	1	0	1	0	2	0	0	2	0	2	0		0	0	0		1	0	0		0	0	0
4	9	0	0	1	1	1	0	0	0	2	0	0	0	0	2	0		0	0	1		0	0	0		0	0	0
4	10	0	1	0	1	1	0	1	0	2	0	0	2	0	2	0		0	0	0		0	0	0		0	0	0
4	11	0	1	1	1	1	0	1	1	1	1	0	1	1	1	1		1	1	1		1	1	1		0	1	1
4	12	0	0	1	1	1	0	1	0	2	0	0	1	0	2	0		0	0	1		0	0	0		0	0	0
4	13	0	1	1	1	1	0	1	0	2	0	0	2	0	2	0		0	0	0		1	0	0		0	0	0
4	14	1	1	1	0	1	1	1	0	1	0	1	2	0	1	0		0	0	0		0	0	0		0	0	0
4	15	0	1	1	0	1	0	1	0	0	0	0	2	0	0	0		0	0	0		0	0	0		0	0	0
4	16	0	1	1	1	1	0	1	0	1	0	0	2	0	1	0		0	0	0		1	0	0		0	0	0
4	17	0	1	1	1	1	0	1	0	1	0	0	2	0	1	0		0	0	0		1	0	0		0	0	0
4	18	0	1	1	1	1	0	1	0	2	0	0	2	0	2	0		0	0	0		1	0	0		0	0	0
4	19	0	1	1	1	0	0	1	0	2	0	0	2	0	2	0		0	0	0		0	0	0		0	0	0
4	20	0	1	1	1	0	0	1	0	2	0	0	2	0	2	0		0	0	0		0	0	0		0	0	0
4	21	0	1	1	1	1	0	1	0	2	0	0	2	0	2	0		0	0	0		1	0	0		0	0	0
4	22	0	1	1	1	1	0	1	0	2	0	0	2	0	2	0		0	0	0		1	0	0		0	0	0
4	23	0	0	1	1	1	0	0	0	2	0	0	1	0	2	0		0	0	0		0	0	0		0	0	0
4	24	0	0	1	1	1	0	0	1	2	0	0	1	1	2	0		0	0	0		0	0	0		0	0	0
4	25	0	1	1	1	1	0	1	1	2	0	0	2	1	2	0		0	0	0		1	0	0		0	0	0
4	26	0	1	1	1	1	0	1	0	1	0	0	2	0	1	0		0	0	0		1	0	0		0	0	0
4	27	0	1	1	1	1	0	1	0	2	0	0	2	0	2	0		0	0	0		1	0	0		0	0	0
4	28	0	1	1	1	1	0	1	0	2	0	0	2	0	2	0		0	0	0		1	0	0		0	0	0
4	29	0	1	1	1	1	0	1	0	2	0	0	2	0	2	0		0	0	0		1	0	0		0	0	0
4	30	0	1	1	1	1	0	1	0	2	0	0	2	0	2	0		0	0	0		1	0	0		0	0	0
4	31	0	1	1	1	1	0	1	0	2	0	0	2	0	2	0		0	0	0		1	0	0		0	0	0
4	32	0	1	0	1	1	0	1	0	2	0	0	2	0	2	0		0	0	0		0	0	0		0	0	0
4	34	0	1	1	1	1	0	1	0	2	0	0	2	0	2	0		0	0	0		1	0	0		0	0	0
4	35	0	1	1	1	1	0	1	0	2	0	0	2	0	2	0		0	0	0		1	0	0		0	0	0
4	36	0	1	1	1	1	0	1	0	2	0	0	1	0	2	0		0	0	1		1	0	0		0	0	0
4	37	0	1	1	1	1	0	1	0	2	0	0	2	0	2	0		0	0	0		1	0	0		0	0	0
4	38	0	1	1	1	1	0	1	0	2	0	0	2	0	2	0		0	0	0		1	0	0		0	0	0
4	39	0	1	1	1	1	0	1	0	2	0	0	2	0	2	0		0	0	0		1	0	0		0	0	0
4	40	0	1	1	1	1	0	1	0	2	0	0	2	0	2	0		0	0	0		1	0	0		0	0	0
4	41	0	1	1	1	1	0	1	0	2	0	0	2	0	2	0		0	0	0		1	0	0		0	0	0
4	42	0	1	0	1	1	0	1	0	2	0	0	2	0	2	0		0	0	0		0	0	0		0	0	0
4	43	0	1	1	1	1	0	1	0	2	0	0	2	0	2	0		0	0	0		1	0	0		0	0	0
4	44	0	1	1	1	1	0	1	0	2	0	0	2	0	2	0		0	0	0		1	0	0		0	0	0
4	48	0	1	1	1	1	0	1	0	2	0	0	2	0	2	0		0	0	0		1	0	0		0	0	0
4	49	0	1	1	1	1	0	1	0	2	0	0	2	0	2	0		0	0	0		1	0	0		0	0	0
4	51	0	1	1	1	1	0	1	0	2	0	0	2	0	2	0		0	0	0		1	0	0		0	0	0
4	52	0	1	1	1	1	0	1	0	2	0	0	2	0	2	0		0	0	0		1	0	0		0	0	0
4	53	1	1	1	0	1	1	1	0	1	0	1	2	0	1	0		0	0	0		0	0	0		0	0	0
4	54	0	1	1	1	1	0	1	0	2	0	0	1	0	2	0		0	0	1		1	0	0		0	0	0
4	55	0	1	1	1	1	0	1	0	2	0	0	2	0	2	0		0	0	0		1	0	0		0	0	0
4	56	0	1	1	1	1	0	1	0	1	0	0	2	0	1	0		0	0	0		1	0	0		0	0	0
4	57	0	1	1	1	1	0	1	0	2	0	0	2	0	2	0		0	0	0		1	0	0		0	0	0
4	58	0	0	1	1	1	0	1	0	2	0	0	1	0	2	0		0	0	1		0	0	0		0	0	0
4	59	0	0	1	1	1	0	1	0	2	0	0	1	0	2	0		0	0	1		0	0	0		0	0	0
5	5	0	1	1	1	1	0	1	0	2	0	0	2	0	2	0		0	0	0		1	0	0		0	0	0
5	6	0	1	1	1	1	0	1	0	1	0	0	2	0	1	0		0	0	0		1	0	0		0	0	0
5	7	0	1	1	1	1	0	1	0	1	0	0	2	0	1	0		0	0	0		1	0	0		0	0	0
5	8	0	1	1	1	1	0	1	0	2	0	0	2	0	2	0		0	0	0		1	0	0		0	0	0
5	9	0	0	1	1	1	0	0	0	2	0	0	0	0	2	0		0	0	1		0	0	0		0	0	0
5	10	0	1	0	1	1	0	1	0	2	0	0	2	0	2	0		0	0	0		0	0	0		0	0	0
5	11	0	1	1	1	1	0	1	1	1	1	0	1	1	1	1		1	1	1		1	1	1		0	1	1
5	12	0	0	1	1	1	0	1	0	2	0	0	1	0	2	0		0	0	1		0	0	0		0	0	0
5	13	0	1	1	1	1	0	1	0	2	0	0	2	0	2	0		0	0	0		1	0	0		0	0	0
5	14	1	1	1	0	1	1	1	0	1	0	1	2	0	1	0		0	0	0		0	0	0		0	0	0
5	15	0	1	1	0	1	0	1	0	0	0	0	2	0	0	0		0	0	0		0	0	0		0	0	0
5	16	0	1	1	1	1	0	1	0	1	0	0	2	0	1	0		0	0	0		1	0	0		0	0	0
5	17	0	1	1	1	1	0	1	0	1	0	0	2	0	1	0		0	0	0		1	0	0		0	0	0
5	18	0	1	1	1	1	0	1	0	2	0	0	2	0	2	0		0	0	0		1	0	0		0	0	0
5	19	0	1	1	1	0	0	1	0	2	0	0	2	0	2	0		0	0	0		0	0	0		0	0	0
5	20	0	1	1	1	0	0	1	0	2	0	0	2	0	2	0		0	0	0		0	0	0		0	0	0
5	21	0	1	1	1	1	0	1	0	2	0	0	2	0	2	0		0	0	0		1	0	0		0	0	0
5	22	0	1	1	1	1	0	1	0	2	0	0	2	0	2	0		0	0	0		1	0	0		0	0	0
5	23	0	0	1	1	1	0	0	0	2	0	0	1	0	2	0		0	0	0		0	0	0		0	0	0
5	24	0	0	1	1	1	0	0	1	2	0	0	1	1	2	0		0	0	0		0	0	0		0	0	0
5	25	0	1	1	1	1	0	1	1	2	0	0	2	1	2	0		0	0	0		1	0	0		0	0	0
5	26	0	1	1	1	1	0	1	0	1	0	0	2	0	1	0		0	0	0		1	0	0		0	0	0
5	27	0	1	1	1	1	0	1	0	2	0	0	2	0	2	0		0	0	0		1	0	0		0	0	0
5	28	0	1	1	1	1	0	1	0	2	0	0	2	0	2	0		0	0	0		1	0	0		0	0	0
5	29	0	1	1	1	1	0	1	0	2	0	0	2	0	2	0		0	0	0		1	0	0		0	0	0
5	30	0	1	1	1	1	0	1	0	2	0	0	2	0	2	0		0	0	0		1	0	0		0	0	0
5	31	0	1	1	1	1	0	1	0	2	0	0	2	0	2	0		0	0	0		1	0	0		0	0	0
5	32	0	1	0	1	1	0	1	0	2	0	0	2	0	2	0		0	0	0		0	0	0		0	0	0
5	34	0	1	1	1	1	0	1	0	2	0	0	2	0	2	0		0	0	0		1	0	0		0	0	0
5	35	0	1	1	1	1	0	1	0	2	0	0	2	0	2	0		0	0	0		1	0	0		0	0	0
5	36	0	1	1	1	1	0	1	0	2	0	0	1	0	2	0		0	0	1		1	0	0		0	0	0
5	37	0	1	1	1	1	0	1	0	2	0	0	2	0	2	0		0	0	0		1	0	0		0	0	0
5	38	0	1	1	1	1	0	1	0	2	0	0	2	0	2	0		0	0	0		1	0	0		0	0	0
5	39	0	1	1	1	1	0	1	0	2	0	0	2	0	2	0		0	0	0		1	0	0		0	0	0
5	40	0	1	1	1	1	0	1	0	2	0	0	2	0	2	0		0	0	0		1	0	0		0	0	0
5	41	0	1	1	1	1	0	1	0	2	0	0	2	0	2	0		0	0	0		1	0	0		0	0	0
5	42	0	1	0	1	1	0	1	0	2	0	0	2	0	2	0		0	0	0		0	0	0		0	0	0
5	43	0	1	1	1	1	0	1	0	2	0	0	2	0	2	0		0	0	0		1	0	0		0	0	0
5	44	0	1	1	1	1	0	1	0	2	0	0	2	0	2	0		0	0	0		1	0	0		0	0	0
5	48	0	1	1	1	1	0	1	0	2	0	0	2	0	2	0		0	0	0		1	0	0		0	0	0
5	49	0	1	1	1	1	0	1	0	2	0	0	2	0	2	0		0	0	0		1	0	0		0	0	0
5	51	0	1	1	1	1	0	1	0	2	0	0	2	0	2	0		0	0	0		1	0	0		0	0	0
5	52	0	1	1	1	1	0	1	0	2	0	0	2	0	2	0		0	0	0		1	0	0		0	0	0
5	53	1	1	1	0	1	1	1	0	1	0	1	2	0	1	0		0	0	0		0	0	0		0	0	0
5	54	0	1	1	1	1	0	1	0	2	0	0	1	0	2	0		0	0	1		1	0	0		0	0	0
5	55	0	1	1	1	1	0	1	0	2	0	0	2	0	2	0		0	0	0		1	0	0		0	0	0
5	56	0	1	1	1	1	0	1	0	1	0	0	2	0	1	0		0	0	0		1	0	0		0	0	0
5	57	0	1	1	1	1	0	1	0	2	0	0	2	0	2	0		0	0	0		1	0	0		0	0	0
5	58	0	0	1	1	1	0	1	0	2	0	0	1	0	2	0		0	0	1		0	0	0		0	0	0
5	59	0	0	1	1	1	0	1	0	2	0	0	1	0	2	0		0	0	1		0	0	0		0	0	0
6	6	0	1	1	1	1	0	1	0	1	0	0	2	0	1	0		0	0	0		1	0	0		0	0	0
6	7	0	1	1	1	1	0	1	0	1	0	0	2	0	1	0		0	0	0		1	0	0		0	0	0
6	8	0	1	1	1	1	0	1	0	1	0	0	2	0	1	0		0	0	0		1	0	0		0	0	0
6	9	0	0	1	1	1	0	0	0	1	0	0	0	0	1	0		0	0	1		0	0	0		0	0	0
6	10	0	1	0	1	1	0	1	0	1	0	0	2	0	1	0		0	0	0		0	0	0		0	0	0
6	11	0	1	1	1	1	0	1	1	1	1	0	1	1	1	1		1	1	1		1	1	1		0	1	1
6	12	0	0	1	1	1	0	1	0	1	0	0	1	0	1	0		0	0	1		0	0	0		0	0	0
6	13	0	1	1	1	1	0	1	0	1	0	0	2	0	1	0		0	0	0		1	0	0		0	0	0
6	14	1	1	1	0	1	1	1	0	0	0	1	2	0	0	0		0	0	0		0	0	0		0	0	0
6	15	0	1	1	0	1	0	1	0	0	0	0	2	0	0	0		0	0	0		0	0	0		0	0	0
6	16	0	1	1	1	1	0	1	0	1	0	0	2	0	1	0		0	0	0		1	0	0		0	0	0
6	17	0	1	1	1	1	0	1	0	1	0	0	2	0	1	0		0	0	0		1	0	0		0	0	0
6	18	0	1	1	1	1	0	1	0	1	0	0	2	0	1	0		0	0	0		1	0	0		0	0	0
6	19	0	1	1	1	0	0	1	0	1	0	0	2	0	1	0		0	0	0		0	0	0		0	0	0
6	20	0	1	1	1	0	0	1	0	1	0	0	2	0	1	0		0	0	0		0	0	0		0	0	0
6	21	0	1	1	1	1	0	1	0	1	0	0	2	0	1	0		0	0	0		1	0	0		0	0	0
6	22	0	1	1	1	1	0	1	0	1	0	0	2	0	1	0		0	0	0		1	0	0		0	0	0
6	23	0	0	1	1	1	0	0	0	1	0	0	1	0	1	0		0	0	0		0	0	0		0	0	0
6	24	0	0	1	1	1	0	0	1	1	0	0	1	1	1	0		0	0	0		0	0	0		0	1	1
6	25	0	1	1	1	1	0	1	1	1	0	0	2	1	1	0		0	0	0		1	0	0		0	1	0
6	26	0	1	1	1	1	0	1	1	1	0	0	2	1	1	0		0	0	0		1	0	0		0	1	0
6	27	0	1	1	1	1	0	1	1	1	0	0	2	1	1	0		0	0	0		1	0	0		0	1	0
6	28	0	1	1	1	1	0	1	1	1	0	0	2	1	1	0		0	0	0		1	0	0		0	1	0
6	29	0	1	1	1	1	0	1	0	1	0	0	2	0	1	0		0	0	0		1	0	0		0	0	0
6	30	0	1	1	1	1	0	1	0	1	0	0	2	0	1	0		0	0	0		1	0	0		0	0	0
6	31	0	1	1	1	1	0	1	0	1	0	0	2	0	1	0		0	0	0		1	0	0		0	0	0
6	32	0	1	0	1	1	0	1	0	1	0	0	2	0	1	0		0	0	0		0	0	0		0	0	0
6	34	0	1	1	1	1	0	1	0	1	0	0	2	0	1	0		0	0	0		1	0	0		0	0	0
6	35	0	1	1	1	1	0	1	0	1	0	0	2	0	1	0		0	0	0		1	0	0		0	0	0
6	36	0	1	1	1	1	0	1	0	1	0	0	1	0	1	0		0	0	1		1	0	0		0	0	0
6	37	0	1	1	1	1	0	1	0	1	0	0	2	0	1	0		0	0	0		1	0	0		0	0	0
6	38	0	1	1	1	1	0	1	0	1	0	0	2	0	1	0		0	0	0		1	0	0		0	0	0
6	39	0	1	1	1	1	0	1	0	1	0	0	2	0	1	0		0	0	0		1	0	0		0	0	0
6	40	0	1	1	1	1	0	1	0	1	0	0	2	0	1	0		0	0	0		1	0	0		0	0	0
6	41	0	1	1	1	1	0	1	0	1	0	0	2	0	1	0		0	0	0		1	0	0		0	0	0
6	42	0	1	0	1	1	0	1	0	1	0	0	2	0	1	0		0	0	0		0	0	0		0	0	0
6	43	0	1	1	1	1	0	1	0	1	0	0	2	0	1	0		0	0	0		1	0	0		0	0	0
6	44	0	1	1	1	1	0	1	0	1	0	0	2	0	1	0		0	0	0		1	0	0		0	0	0
6	48	0	1	1	1	1	0	1	0	1	0	0	2	0	1	0		0	0	0		1	0	0		0	0	0
6	49	0	1	1	1	1	0	1	0	1	0	0	2	0	1	0		0	0	0		1	0	0		0	0	0
6	51	0	1	1	1	1	0	1	0	1	0	0	2	0	1	0		0	0	0		1	0	0		0	0	0
6	52	0	1	1	1	1	0	1	0	1	0	0	2	0	1	0		0	0	0		1	0	0		0	0	0
6	53	1	1	1	0	1	1	1	0	0	0	1	2	0	0	0		0	0	0		0	0	0		0	0	0
6	54	0	1	1	1	1	0	1	0	1	0	0	1	0	1	0		0	0	1		1	0	0		0	0	0
6	55	0	1	1	1	1	0	1	0	1	0	0	2	0	1	0		0	0	0		1	0	0		0	0	0
6	56	0	1	1	1	1	0	1	0	1	0	0	2	0	1	0		0	0	0		1	0	0		0	0	0
6	57	0	1	1	1	1	0	1	0	1	0	0	2	0	1	0		0	0	0		1	0	0		0	0	0
6	58	0	0	1	1	1	0	1	0	1	0	0	1	0	1	0		0	0	1		0	0	0		0	0	0
6	59	0	0	1	1	1	0	1	0	1	0	0	1	0	1	0		0	0	1		0	0	0		0	0	0
7	7	0	1	1	1	1	0	1	0	1	0	0	2	0	1	0		0	0	0		1	0	0		0	0	0
7	8	0	1	1	1	1	0	1	0	1	0	0	2	0	1	0		0	0	0		1	0	0		0	0	0
7	9	0	0	1	1	1	0	0	0	1	0	0	0	0	1	0		0	0	1		0	0	0		0	0	0
7	10	0	1	0	1	1	0	1	0	1	0	0	2	0	1	0		0	0	0		0	0	0		0	0	0
7	11	0	1	1	1	1	0	1	1	1	1	0	1	1	1	1		1	1	1		1	1	1		0	1	1
7	12	0	0	1	1	1	0	1	0	1	0	0	1	0	1	0		0	0	1		0	0	0		0	0	0
7	13	0	1	1	1	1	0	1	0	1	0	0	2	0	1	0		0	0	0		1	0	0		0	0	0
7	14	1	1	1	0	1	0	1	0	1	0	0	2	0	1	0		0	0	0		0	0	0		0	0	0
7	15	0	1	1	0	1	0	1	0	0	0	0	2	0	0	0		0	0	0		0	0	0		0	0	0
7	16	0	1	1	1	1	0	1	0	1	0	0	2	0	1	0		0	0	0		1	0	0		0	0	0
7	17	0	1	1	1	1	0	1	0	1	0	0	2	0	1	0		0	0	0		1	0	0		0	0	0
7	18	0	1	1	1	1	0	1	0	1	0	0	2	0	1	0		0	0	0		1	0	0		0	0	0
7	19	0	1	1	1	0	0	1	0	1	0	0	2	0	1	0		0	0	0		0	0	0		0	0	0
7	20	0	1	1	1	0	0	1	0	1	0	0	2	0	1	0		0	0	0		0	0	0		0	0	0
7	21	0	1	1	1	1	0	1	0	1	0	0	2	0	1	0		0	0	0		1	0	0		0	0	0
7	22	0	1	1	1	1	0	1	0	1	0	0	2	0	1	0		0	0	0		1	0	0		0	0	0
7	23	0	0	1	1	1	0	0	0	1	0	0	1	0	1	0		0	0	0		0	0	0		0	0	0
7	24	0	0	1	1	1	0	0	1	1	0	0	1	1	1	0		0	0	0		0	0	0		0	1	1
7	25	0	1	1	1	1	0	1	1	1	0	0	2	1	1	0		0	0	0		1	0	0		0	1	0
7	26	0	1	1	1	1	0	1	1	1	0	0	2	1	1	0		0	0	0		1	0	0		0	1	0
7	27	0	1	1	1	1	0	1	0	1	0	0	2	0	1	0		0	0	0		1	0	0		0	0	0
7	28	0	1	1	1	1	0	1	0	1	0	0	2	0	1	0		0	0	0		1	0	0		0	0	0
7	29	0	1	1	1	1	0	1	0	1	0	0	2	0	1	0		0	0	0		1	0	0		0	0	0
7	30	0	1	1	1	1	0	1	0	1	0	0	2	0	1	0		0	0	0		1	0	0		0	0	0
7	31	0	1	1	1	1	0	1	0	1	0	0	2	0	1	0		0	0	0		1	0	0		0	0	0
7	32	0	1	0	1	1	0	1	0	1	0	0	2	0	1	0		0	0	0		0	0	0		0	0	0
7	34	0	1	1	1	1	0	1	0	1	0	0	2	0	1	0		0	0	0		1	0	0		0	0	0
7	35	0	1	1	1	1	0	1	0	1	0	0	2	0	1	0		0	0	0		1	0	0		0	0	0
7	36	0	1	1	1	1	0	1	0	1	0	0	1	0	1	0		0	0	1		1	0	0		0	0	0
7	37	0	1	1	1	1	0	1	0	1	0	0	2	0	1	0		0	0	0		1	0	0		0	0	0
7	38	0	1	1	1	1	0	1	0	1	0	0	2	0	1	0		0	0	0		1	0	0		0	0	0
7	39	0	1	1	1	1	0	1	0	1	0	0	2	0	1	0		0	0	0		1	0	0		0	0	0
7	40	0	1	1	1	1	0	1	0	1	0	0	2	0	1	0		0	0	0		1	0	0		0	0	0
7	41	0	1	1	1	1	0	1	0	1	0	0	2	0	1	0		0	0	0		1	0	0		0	0	0
7	42	0	1	0	1	1	0	1	0	1	0	0	2	0	1	0		0	0	0		0	0	0		0	0	0
7	43	0	1	1	1	1	0	1	0	1	0	0	2	0	1	0		0	0	0		1	0	0		0	0	0
7	44	0	1	1	1	1	0	1	0	1	0	0	2	0	1	0		0	0	0		1	0	0		0	0	0
7	48	0	1	1	1	1	0	1	0	1	0	0	2	0	1	0		0	0	0		1	0	0		0	0	0
7	49	0	1	1	1	1	0	1	0	1	0	0	2	0	1	0		0	0	0		1	0	0		0	0	0
7	51	0	1	1	1	1	0	1	0	1	0	0	2	0	1	0		0	0	0		1	0	0		0	0	0
7	52	0	1	1	1	1	0	1	0	1	0	0	2	0	1	0		0	0	0		1	0	0		0	0	0
7	53	1	1	1	0	1	0	1	0	1	0	0	2	0	1	0		0	0	0		0	0	0		0	0	0
7	54	0	1	1	1	1	0	1	0	1	0	0	1	0	1	0		0	0	1		1	0	0		0	0	0
7	55	0	1	1	1	1	0	1	0	1	0	0	2	0	1	0		0	0	0		1	0	0		0	0	0
7	56	0	1	1	1	1	0	1	0	1	0	0	2	0	1	0		0	0	0		1	0	0		0	0	0
7	57	0	1	1	1	1	0	1	0	1	0	0	2	0	1	0		0	0	0		1	0	0		0	0	0
7	58	0	0	1	1	1	0	1	0	1	0	0	2	0	1	0		0	0	0		0	0	0		0	0	0
7	59	0	0	1	1	1	0	1	0	1	0	0	2	0	1	0		0	0	0		0	0	0		0	0	0
8	8	0	1	1	1	1	0	1	0	2	0	0	2	0	2	0		0	0	0		1	0	0		0	0	0
8	9	0	0	1	1	1	0	0	0	2	0	0	0	0	2	0		0	0	1		0	0	0		0	0	0
8	10	0	1	0	1	1	0	1	0	2	0	0	2	0	2	0		0	0	0		0	0	0		0	0	0
8	11	0	1	1	1	1	0	1	1	1	1	0	1	1	1	1		1	1	1		1	1	1		0	1	1
8	12	0	0	1	1	1	0	1	0	2	0	0	1	0	2	0		0	0	1		0	0	0		0	0	0
8	13	0	1	1	1	1	0	1	0	2	0	0	2	0	2	0		0	0	0		1	0	0		0	0	0
8	14	0	1	1	0	1	0	1	0	1	0	0	2	0	1	0		0	0	0		0	0	0		0	0	0
8	15	0	1	1	0	1	0	1	0	0	0	0	2	0	0	0		0	0	0		0	0	0		0	0	0
8	16	0	1	1	1	1	0	1	0	1	0	0	2	0	1	0		0	0	0		1	0	0		0	0	0
8	17	0	1	1	1	1	0	1	0	1	0	0	2	0	1	0		0	0	0		1	0	0		0	0	0
8	18	0	1	1	1	1	0	1	0	2	0	0	2	0	2	0		0	0	0		1	0	0		0	0	0
8	19	0	1	1	1	0	0	1	0	2	0	0	2	0	2	0		0	0	0		0	0	0		0	0	0
8	20	0	1	1	1	0	0	1	0	2	0	0	2	0	2	0		0	0	0		0	0	0		0	0	0
8	21	0	1	1	1	1	0	1	0	2	0	0	2	0	2	0		0	0	0		1	0	0		0	0	0
8	22	0	1	1	1	1	0	1	0	2	0	0	2	0	2	0		0	0	0		1	0	0		0	0	0
8	23	0	0	1	1	1	0	0	0	2	0	0	1	0	2	0		0	0	0		0	0	0		0	0	0
8	24	0	0	1	1	1	0	0	1	2	0	0	1	1	2	0		0	0	0		0	0	0		0	0	0
8	25	0	1	1	1	1	0	1	1	2	0	0	2	1	2	0		0	0	0		1	0	0		0	0	0
8	26	0	1	1	1	1	0	1	0	1	0	0	2	0	1	0		0	0	0		1	0	0		0	0	0
8	27	0	1	1	1	1	0	1	0	2	0	0	2	0	2	0		0	0	0		1	0	0		0	0	0
8	28	0	1	1	1	1	0	1	0	2	0	0	2	0	2	0		0	0	0		1	0	0		0	0	0
8	29	0	1	1	1	1	0	1	0	2	0	0	2	0	2	0		0	0	0		1	0	0		0	0	0
8	30	0	1	1	1	1	0	1	0	2	0	0	2	0	2	0		0	0	0		1	0	0		0	0	0
8	31	0	1	1	1	1	0	1	0	2	0	0	2	0	2	0		0	0	0		1	0	0		0	0	0
8	32	0	1	0	1	1	0	1	0	2	0	0	2	0	2	0		0	0	0		0	0	0		0	0	0
8	34	0	1	1	1	1	0	1	0	2	0	0	2	0	2	0		0	0	0		1	0	0		0	0	0
8	35	0	1	1	1	1	0	1	0	2	0	0	2	0	2	0		0	0	0		1	0	0		0	0	0
8	36	0	1	1	1	1	0	1	0	2	0	0	1	0	2	0		0	0	1		1	0	0		0	0	0
8	37	0	1	1	1	1	0	1	0	2	0	0	2	0	2	0		0	0	0		1	0	0		0	0	0
8	38	0	1	1	1	1	0	1	0	2	0	0	2	0	2	0		0	0	0		1	0	0		0	0	0
8	39	0	1	1	1	1	0	1	0	2	0	0	2	0	2	0		0	0	0		1	0	0		0	0	0
8	40	0	1	1	1	1	0	1	0	2	0	0	2	0	2	0		0	0	0		1	0	0		0	0	0
8	41	0	1	1	1	1	0	1	0	2	0	0	2	0	2	0		0	0	0		1	0	0		0	0	0
8	42	0	1	0	1	1	0	1	0	2	0	0	2	0	2	0		0	0	0		0	0	0		0	0	0
8	43	0	1	1	1	1	0	1	0	2	0	0	2	0	2	0		0	0	0		1	0	0		0	0	0
8	44	0	1	1	1	1	0	1	0	2	0	0	2	0	2	0		0	0	0		1	0	0		0	0	0
8	48	0	1	1	1	1	0	1	0	2	0	0	2	0	2	0		0	0	0		1	0	0		0	0	0
8	49	0	1	1	1	1	0	1	0	2	0	0	2	0	2	0		0	0	0		1	0	0		0	0	0
8	51	0	1	1	1	1	0	1	0	2	0	0	2	0	2	0		0	0	0		1	0	0		0	0	0
8	52	0	1	1	1	1	0	1	0	2	0	0	2	0	2	0		0	0	0		1	0	0		0	0	0
8	53	0	1	1	0	1	0	1	0	1	0	0	2	0	1	0		0	0	0		0	0	0		0	0	0
8	54	0	1	1	1	1	0	1	0	2	0	0	1	0	2	0		0	0	1		1	0	0		0	0	0
8	55	0	1	1	1	1	0	1	0	2	0	0	2	0	2	0		0	0	0		1	0	0		0	0	0
8	56	0	1	1	1	1	0	1	0	1	0	0	2	0	1	0		0	0	0		1	0	0		0	0	0
8	57	0	1	1	1	1	0	1	0	2	0	0	2	0	2	0		0	0	0		1	0	0		0	0	0
8	58	0	0	1	1	1	0	1	0	2	0	0	2	0	2	0		0	0	0		0	0	0		0	0	0
8	59	0	0	1	1	1	0	1	0	2	0	0	2	0	2	0		0	0	0		0	0	0		0	0	0
9	9	0	0	1	1	1	0	0	0	2	0	0	0	0	2	0		0	0	1		0	0	0		0	0	0
9	10	0	0	0	1	1	0	0	0	2	0	0	0	0	2	0		0	0	1		0	0	0		0	0	0
9	11	0	0	1	1	1	0	0	1	1	1	0	0	1	1	1		1	1	1		0	0	0		0	1	1
9	12	0	0	1	1	1	0	0	0	2	0	0	0	0	2	0		0	0	1		0	0	0		0	0	0
9	13	0	0	1	1	1	0	0	0	2	0	0	0	0	2	0		0	0	1		0	0	0		0	0	0
9	14	1	0	1	0	1	0	0	0	1	0	0	0	0	1	0		0	0	1		0	0	0		0	0	0
9	15	0	0	1	0	1	0	0	0	0	0	0	0	0	0	0		0	0	1		0	0	0		0	0	0
9	16	0	0	1	1	1	0	0	0	1	0	0	0	0	1	0		0	0	1		0	0	0		0	0	0
9	17	0	0	1	1	1	0	0	0	1	0	0	0	0	1	0		0	0	1		0	0	0		0	0	0
9	18	0	0	1	1	1	0	0	0	2	0	0	0	0	2	0		0	0	1		0	0	0		0	0	0
9	19	0	0	1	1	0	0	0	0	2	0	0	0	0	2	0		0	0	1		0	0	0		0	0	0
9	20	0	0	1	1	0	0	0	0	2	0	0	0	0	2	0		0	0	1		0	0	0		0	0	0
9	21	0	0	1	1	1	0	0	0	2	0	0	0	0	2	0		0	0	1		0	0	0		0	0	0
9	22	0	0	1	1	1	0	0	0	2	0	0	0	0	2	0		0	0	1		0	0	0		0	0	0
9	23	0	0	1	1	1	0	0	0	2	0	0	0	0	2	0		0	0	1		0	0	0		0	0	0
9	24	0	0	1	1	1	0	0	1	2	0	0	0	1	2	0		0	0	1		0	0	0		0	0	0
9	25	0	0	1	1	1	0	0	1	2	0	0	0	1	2	0		0	0	1		0	0	0		0	0	0
9	26	0	0	1	1	1	0	0	0	1	0	0	0	0	1	0		0	0	1		0	0	0		0	0	0
9	27	0	0	1	1	1	0	0	0	2	0	0	0	0	2	0		0	0	1		0	0	0		0	0	0
9	28	0	0	1	1	1	0	0	0	2	0	0	0	0	2	0		0	0	1		0	0	0		0	0	0
9	29	0	0	1	1	1	0	0	0	2	0	0	0	0	2	0		0	0	1		0	0	0		0	0	0
9	30	0	0	1	1	1	0	0	0	2	0	0	0	0	2	0		0	0	1		0	0	0		0	0	0
9	31	0	0	1	1	1	0	0	0	2	0	0	0	0	2	0		0	0	1		0	0	0		0	0	0
9	32	0	0	0	1	1	0	0	0	2	0	0	0	0	2	0		0	0	1		0	0	0		0	0	0
9	34	0	0	1	1	1	0	0	0	2	0	0	0	0	2	0		0	0	1		0	0	0		0	0	0
9	35	0	0	1	1	1	0	0	0	2	0	0	0	0	2	0		0	0	1		0	0	0		0	0	0
9	36	0	0	1	1	1	0	0	0	2	0	0	0	0	2	0		0	0	1		0	0	0		0	0	0
9	37	0	0	1	1	1	0	0	0	2	0	0	0	0	2	0		0	0	1		0	0	0		0	0	0
9	38	0	0	1	1	1	0	0	0	2	0	0	0	0	2	0		0	0	1		0	0	0		0	0	0
9	39	0	0	1	1	1	0	0	0	2	0	0	0	0	2	0		0	0	1		0	0	0		0	0	0
9	40	0	0	1	1	1	0	0	0	2	0	0	0	0	2	0		0	0	1		0	0	0		0	0	0
9	41	0	0	1	1	1	0	0	0	2	0	0	0	0	2	0		0	0	1		0	0	0		0	0	0
9	42	0	0	0	1	1	0	0	0	2	0	0	0	0	2	0		0	0	1		0	0	0		0	0	0
9	43	0	0	1	1	1	0	0	0	2	0	0	0	0	2	0		0	0	1		0	0	0		0	0	0
9	44	0	0	1	1	1	0	0	0	2	0	0	0	0	2	0		0	0	1		0	0	0		0	0	0
9	48	0	0	1	1	1	0	0	0	2	0	0	0	0	2	0		0	0	1		0	0	0		0	0	0
9	49	0	0	1	1	1	0	0	0	2	0	0	0	0	2	0		0	0	1		0	0	0		0	0	0
9	51	0	0	1	1	1	0	0	0	2	0	0	0	0	2	0		0	0	1		0	0	0		0	0	0
9	52	0	0	1	1	1	0	0	0	2	0	0	0	0	2	0		0	0	1		0	0	0		0	0	0
9	53	1	0	1	0	1	0	0	0	1	0	0	0	0	1	0		0	0	1		0	0	0		0	0	0
9	54	0	0	1	1	1	0	0	0	2	0	0	0	0	2	0		0	0	1		0	0	0		0	0	0
9	55	0	0	1	1	1	0	0	0	2	0	0	0	0	2	0		0	0	1		0	0	0		0	0	0
9	56	0	0	1	1	1	0	0	0	1	0	0	0	0	1	0		0	0	1		0	0	0		0	0	0
9	57	0	0	1	1	1	0	0	0	2	0	0	0	0	2	0		0	0	1		0	0	0		0	0	0
9	58	0	0	1	1	1	0	0	0	2	0	0	0	0	2	0		0	0	1		0	0	0		0	0	0
9	59	0	0	1	1	1	0	0	0	2	0	0	0	0	2	0		0	0	1		0	0	0		0	0	0
10	10	0	1	0	1	1	0	1	0	2	0	0	2	0	2	0		0	0	0		0	0	0		0	0	0
10	11	0	1	0	1	1	0	1	0	1	1	0	1	0	1	1		1	1	1		0	0	0		0	0	0
10	12	0	0	0	1	1	0	1	0	2	0	0	1	0	2	0		0	0	1		0	0	0		0	0	0
10	13	0	1	0	1	1	0	1	0	2	0	0	2	0	2	0		0	0	0		0	0	0		0	0	0
10	14	1	1	0	0	1	0	1	0	1	0	0	2	0	1	0		0	0	0		0	0	0		0	0	0
10	15	0	1	0	0	1	0	1	0	0	0	0	2	0	0	0		0	0	0		0	0	0		0	0	0
10	16	0	1	0	1	1	0	1	0	1	0	0	2	0	1	0		0	0	0		0	0	0		0	0	0
10	17	0	1	0	1	1	0	1	0	1	0	0	2	0	1	0		0	0	0		0	0	0		0	0	0
10	18	0	1	0	1	1	0	1	0	2	0	0	2	0	2	0		0	0	0		0	0	0		0	0	0
10	19	0	1	0	1	0	0	1	0	2	0	0	2	0	2	0		0	0	0		0	0	0		0	0	0
10	20	0	1	0	1	0	0	1	0	2	0	0	2	0	2	0		0	0	0		0	0	0		0	0	0
10	21	0	1	0	1	1	0	1	0	2	0	0	2	0	2	0		0	0	0		0	0	0		0	0	0
10	22	0	1	0	1	1	0	1	0	2	0	0	2	0	2	0		0	0	0		0	0	0		0	0	0
10	23	0	0	0	1	1	0	0	0	2	0	0	1	0	2	0		0	0	0		0	0	0		0	0	0
10	24	0	0	0	1	1	0	0	0	2	0	0	1	0	2	0		0	0	0		0	0	0		0	0	0
10	25	0	1	0	1	1	0	1	0	2	0	0	2	0	2	0		0	0	0		0	0	0		0	0	0
10	26	0	1	0	1	1	0	1	0	1	0	0	2	0	1	0		0	0	0		0	0	0		0	0	0
10	27	0	1	0	1	1	0	1	0	2	0	0	2	0	2	0		0	0	0		0	0	0		0	0	0
10	28	0	1	0	1	1	0	1	0	2	0	0	2	0	2	0		0	0	0		0	0	0		0	0	0
10	29	0	1	0	1	1	0	1	0	2	0	0	2	0	2	0		0	0	0		0	0	0		1	0	0
10	30	0	1	0	1	1	0	1	0	2	0	0	2	0	2	0		0	0	0		0	0	0		0	0	0
10	31	0	1	0	1	1	0	1	0	2	0	0	2	0	2	0		0	0	0		0	0	0		1	0	0
10	32	0	1	0	1	1	0	1	0	2	0	0	2	0	2	0		0	0	0		0	0	0		0	0	0
10	34	0	1	0	1	1	0	1	0	2	0	0	2	0	2	0		0	0	0		0	0	0		0	0	0
10	35	0	1	0	1	1	0	1	0	2	0	0	2	0	2	0		0	0	0		0	0	0		0	0	0
10	36	0	1	0	1	1	0	1	0	2	0	0	1	0	2	0		0	0	1		0	0	0		0	0	0
10	37	0	1	0	1	1	0	1	0	2	0	0	2	0	2	0		0	0	0		0	0	0		1	0	0
10	38	0	1	0	1	1	0	1	0	2	0	0	2	0	2	0		0	0	0		0	0	0		0	0	0
10	39	0	1	0	1	1	0	1	0	2	0	0	2	0	2	0		0	0	0		0	0	0		1	0	0
10	40	0	1	0	1	1	0	1	0	2	0	0	2	0	2	0		0	0	0		0	0	0		1	0	0
10	41	0	1	0	1	1	0	1	0	2	0	0	2	0	2	0		0	0	0		0	0	0		0	0	0
10	42	0	1	0	1	1	0	1	0	2	0	0	2	0	2	0		0	0	0		0	0	0		0	0	0
10	43	0	1	0	1	1	0	1	0	2	0	0	2	0	2	0		0	0	0		0	0	0		1	0	0
10	44	0	1	0	1	1	0	1	0	2	0	0	2	0	2	0		0	0	0		0	0	0		1	0	0
10	48	0	1	0	1	1	0	1	0	2	0	0	2	0	2	0		0	0	0		0	0	0		1	0	0
10	49	0	1	0	1	1	0	1	0	2	0	0	2	0	2	0		0	0	0		0	0	0		1	0	0
10	51	0	1	0	1	1	0	1	0	2	0	0	2	0	2	0		0	0	0		0	0	0		1	0	0
10	52	0	1	0	1	1	0	1	0	2	0	0	2	0	2	0		0	0	0		0	0	0		1	0	0
10	53	1	1	0	0	1	0	1	0	1	0	0	2	0	1	0		0	0	0		0	0	0		1	0	0
10	54	0	1	0	1	1	0	1	0	2	0	0	1	0	2	0		0	0	1		0	0	0		1	0	0
10	55	0	1	0	1	1	0	1	0	2	0	0	2	0	2	0		0	0	0		0	0	0		1	0	0
10	56	0	1	0	1	1	0	1	0	1	0	0	2	0	1	0		0	0	0		0	0	0		1	0	0
10	57	0	1	0	1	1	0	1	0	2	0	0	2	0	2	0		0	0	0		0	0	0		1	0	0
10	58	0	0	0	1	1	0	1	0	2	0	0	2	0	2	0		0	0	0		0	0	0		1	0	0
10	59	0	0	0	1	1	0	1	0	2	0	0	2	0	2	0		0	0	0		0	0	0		1	0	0
11	11	0	1	1	1	1	0	1	1	1	1	0	1	1	1	1		1	1	1		1	1	1		1	1	1
11	12	0	0	1	1	1	0	0	1	1	1	0	0	1	1	1		1	1	1		0	0	0		1	1	1
11	13	0	1	1	1	1	0	1	1	1	1	0	1	1	1	1		1	1	1		1	1	1		1	1	1
11	14	1	1	1	0	1	1	1	1	0	1	1	1	1	0	1		1	1	1		0	0	0		1	1	1
11	15	0	1	1	0	1	0	1	1	0	1	0	1	1	0	1		1	1	1		0	0	0		1	1	1
11	16	0	1	1	1	1	0	1	1	1	1	0	1	1	1	1		1	1	1		1	1	1		1	1	1
11	17	0	1	1	1	1	0	1	1	1	1	0	1	1	1	1		1	1	1		1	1	1		1	1	1
11	18	0	1	1	1	1	0	1	1	1	1	0	1	1	1	1		1	1	1		1	1	1		1	1	1
11	19	0	1	1	1	0	0	1	1	1	0	0	1	1	1	0		1	1	1		0	0	0		1	1	1
11	20	0	1	1	1	0	0	1	1	1	0	0	1	1	1	0		1	1	1		0	0	0		1	1	1
11	21	0	1	1	1	1	0	1	1	1	1	0	1	1	1	1		1	1	1		1	1	1		1	1	1
11	22	0	1	1	1	1	0	1	1	1	1	0	1	1	1	1		1	1	1		1	1	1		1	1	1
11	23	0	0	1	1	1	0	0	1	1	1	0	0	1	1	1		1	1	1		0	0	0		1	1	1
11	24	0	0	1	1	1	0	0	1	1	1	0	0	1	1	1		1	1	1		0	0	0		1	1	1
11	25	0	1	1	1	1	0	1	1	1	1	0	1	1	1	1		1	1	1		1	1	1		1	1	1
11	26	0	1	1	1	1	0	1	1	1	1	0	1	1	1	1		1	1	1		1	1	1		1	1	1
11	27	0	1	1	1	1	0	1	1	1	1	0	1	1	1	1		1	1	1		1	1	1		1	1	1
11	28	0	1	1	1	1	0	1	1	1	1	0	1	1	1	1		1	1	1		1	1	1		1	1	1
11	29	0	1	1	1	1	0	1	1	1	1	0	1	1	1	1		1	1	1		1	1	1		1	1	1
11	30	0	1	1	1	1	0	1	1	1	1	0	1	1	1	1		1	1	1		1	1	1		1	1	1
11	31	0	1	1	1	1	0	1	1	1	1	0	1	1	1	1		1	1	1		1	1	1		1	1	1
11	32	0	1	0	1	1	0	1	0	1	1	0	1	0	1	1		1	1	1		0	0	0		0	0	0
11	34	0	1	1	1	1	0	1	1	1	1	0	1	1	1	1		1	1	1		1	1	1		1	1	1
11	35	0	1	1	1	1	0	1	1	1	1	0	1	1	1	1		1	1	1		1	1	1		1	1	1
11	36	0	1	1	1	1	0	1	1	1	1	0	1	1	1	1		1	1	1		1	1	1		1	1	1
11	37	0	1	1	1	1	0	1	1	1	1	0	1	1	1	1		1	1	1		1	1	1		0	1	1
11	38	0	1	1	1	1	0	1	1	1	1	0	1	1	1	1		1	1	1		1	1	1		1	1	1
11	39	0	1	1	1	1	0	1	1	1	1	0	1	1	1	1		1	1	1		1	1	1		0	1	1
11	40	0	1	1	1	1	0	1	1	1	1	0	1	1	1	1		1	1	1		1	1	1		1	1	1
11	41	0	1	1	1	1	0	1	1	1	1	0	1	1	1	1		1	1	1		1	1	1		0	1	1
11	42	0	1	0	1	1	0	1	0	1	1	0	1	0	1	1		1	1	1		0	0	0		0	0	0
11	43	0	1	1	1	1	0	1	1	1	1	0	1	1	1	1		1	1	1		1	1	1		0	1	1
11	44	0	1	1	1	1	0	1	1	1	1	0	1	1	1	1		1	1	1		1	1	1		0	1	1
11	48	0	1	1	1	1	0	1	1	1	1	0	1	1	1	1		1	1	1		1	1	1		1	1	1
11	49	0	1	1	1	1	0	1	1	1	1	0	1	1	1	1		1	1	1		1	1	1		0	1	1
11	51	0	1	1	1	1	0	1	1	1	1	0	1	1	1	1		1	1	1		1	1	1		1	1	1
11	52	0	1	1	1	1	0	1	1	1	1	0	1	1	1	1		1	1	1		1	1	1		1	1	1
11	53	1	1	1	0	1	1	1	1	0	1	1	1	1	0	1		1	1	1		0	0	0		0	1	1
11	54	0	1	1	1	1	0	1	1	1	1	0	1	1	1	1		1	1	1		1	1	1		0	1	1
11	55	0	1	1	1	1	0	1	1	1	1	0	1	1	1	1		1	1	1		1	1	1		1	1	1
11	56	0	1	1	1	1	0	1	1	1	1	0	1	1	1	1		1	1	1		1	1	1		1	1	1
11	57	0	1	1	1	1	0	1	1	1	1	0	1	1	1	1		1	1	1		1	1	1		1	1	1
11	58	0	0	1	1	1	0	0	1	1	1	0	0	1	1	1		1	1	1		0	0	0		1	1	1
11	59	0	0	1	1	1	0	0	1	1	1	0	0	1	1	1		1	1	1		0	0	0		1	1	1
12	12	0	0	1	1	1	0	1	0	2	0	0	1	0	2	0		0	0	1		0	0	0		1	0	0
12	13	0	0	1	1	1	0	1	0	2	0	0	1	0	2	0		0	0	1		0	0	0		1	0	0
12	14	1	0	1	0	1	0	1	0	1	0	0	1	0	1	0		0	0	1		0	0	0		1	0	0
12	15	0	0	1	0	1	0	1	0	0	0	0	1	0	0	0		0	0	1		0	0	0		1	0	0
12	16	0	0	1	1	1	0	1	0	1	0	0	1	0	1	0		0	0	1		0	0	0		1	0	0
12	17	0	0	1	1	1	0	1	0	1	0	0	1	0	1	0		0	0	1		0	0	0		1	0	0
12	18	0	0	1	1	1	0	1	0	2	0	0	1	0	2	0		0	0	1		0	0	0		1	0	0
12	19	0	0	1	1	0	0	1	0	2	0	0	1	0	2	0		0	0	1		0	0	0		1	0	0
12	20	0	0	1	1	0	0	1	0	2	0	0	1	0	2	0		0	0	1		0	0	0		1	0	0
12	21	0	0	1	1	1	0	1	0	2	0	0	1	0	2	0		0	0	1		0	0	0		1	0	0
12	22	0	0	1	1	1	0	1	0	2	0	0	1	0	2	0		0	0	1		0	0	0		1	0	0
12	23	0	0	1	1	1	0	0	0	2	0	0	1	0	2	0		0	0	0		0	0	0		1	0	0
12	24	0	0	1	1	1	0	0	1	2	0	0	1	1	2	0		0	0	0		0	0	0		1	0	0
12	25	0	0	1	1	1	0	1	1	2	0	0	1	1	2	0		0	0	1		0	0	0		1	0	0
12	26	0	0	1	1	1	0	1	0	1	0	0	1	0	1	0		0	0	1		0	0	0		1	0	0
12	27	0	0	1	1	1	0	1	0	2	0	0	1	0	2	0		0	0	1		0	0	0		1	0	0
12	28	0	0	1	1	1	0	1	0	2	0	0	1	0	2	0		0	0	1		0	0	0		1	0	0
12	29	0	0	1	1	1	0	1	0	2	0	0	1	0	2	0		0	0	1		0	0	0		1	0	0
12	30	0	0	1	1	1	0	1	0	2	0	0	1	0	2	0		0	0	1		0	0	0		1	0	0
12	31	0	0	1	1	1	0	1	0	2	0	0	1	0	2	0		0	0	1		0	0	0		1	0	0
12	32	0	0	0	1	1	0	1	0	2	0	0	1	0	2	0		0	0	1		0	0	0		1	0	0
12	34	0	0	1	1	1	0	1	0	2	0	0	1	0	2	0		0	0	1		0	0	0		1	0	0
12	35	0	0	1	1	1	0	1	0	2	0	0	1	0	2	0		0	0	1		0	0	0		1	0	0
12	36	0	0	1	1	1	0	1	0	2	0	0	1	0	2	0		0	0	1		0	0	0		1	0	0
12	37	0	0	1	1	1	0	1	0	2	0	0	1	0	2	0		0	0	1		0	0	0		1	0	0
12	38	0	0	1	1	1	0	1	0	2	0	0	1	0	2	0		0	0	1		0	0	0		1	0	0
12	39	0	0	1	1	1	0	1	0	2	0	0	1	0	2	0		0	0	1		0	0	0		1	0	0
12	40	0	0	1	1	1	0	1	0	2	0	0	1	0	2	0		0	0	1		0	0	0		1	0	0
12	41	0	0	1	1	1	0	1	0	2	0	0	1	0	2	0		0	0	1		0	0	0		1	0	0
12	42	0	0	0	1	1	0	1	0	2	0	0	1	0	2	0		0	0	1		0	0	0		0	0	0
12	43	0	0	1	1	1	0	1	0	2	0	0	1	0	2	0		0	0	1		0	0	0		1	0	0
12	44	0	0	1	1	1	0	1	0	2	0	0	1	0	2	0		0	0	1		0	0	0		1	0	0
12	48	0	0	1	1	1	0	1	0	2	0	0	1	0	2	0		0	0	1		0	0	0		1	0	0
12	49	0	0	1	1	1	0	1	0	2	0	0	1	0	2	0		0	0	1		0	0	0		0	0	0
12	51	0	0	1	1	1	0	1	0	2	0	0	1	0	2	0		0	0	1		0	0	0		0	0	0
12	52	0	0	1	1	1	0	1	0	2	0	0	1	0	2	0		0	0	1		0	0	0		0	0	0
12	53	1	0	1	0	1	0	1	0	1	0	0	1	0	1	0		0	0	1		0	0	0		0	0	0
12	54	0	0	1	1	1	0	0	0	2	0	0	1	0	2	0		0	0	0		0	0	0		0	0	0
12	55	0	0	1	1	1	0	1	0	2	0	0	1	0	2	0		0	0	1		0	0	0		0	0	0
12	56	0	0	1	1	1	0	1	0	1	0	0	1	0	1	0		0	0	1		0	0	0		0	0	0
12	57	0	0	1	1	1	0	1	0	2	0	0	1	0	2	0		0	0	1		0	0	0		0	0	0
12	58	0	0	1	1	1	0	1	0	2	0	0	1	0	2	0		0	0	1		0	0	0		0	0	0
12	59	0	0	1	1	1	0	1	0	2	0	0	1	0	2	0		0	0	1		0	0	0		0	0	0
13	13	0	1	1	1	1	0	1	0	2	0	0	2	0	2	0		0	0	0		1	0	0		0	0	0
13	14	1	1	1	0	1	0	1	0	1	0	0	2	0	1	0		0	0	0		0	0	0		0	0	0
13	15	0	1	1	0	1	0	1	0	0	0	0	2	0	0	0		0	0	0		0	0	0		0	0	0
13	16	0	1	1	1	1	0	1	0	1	0	0	2	0	1	0		0	0	0		1	0	0		0	0	0
13	17	0	1	1	1	1	0	1	0	1	0	0	2	0	1	0		0	0	0		1	0	0		0	0	0
13	18	0	1	1	1	1	0	1	0	2	0	0	2	0	2	0		0	0	0		1	0	0		0	0	0
13	19	0	1	1	1	0	0	1	0	2	0	0	2	0	2	0		0	0	0		0	0	0		0	0	0
13	20	0	1	1	1	0	0	1	0	2	0	0	2	0	2	0		0	0	0		0	0	0		0	0	0
13	21	0	1	1	1	1	0	1	0	2	0	0	2	0	2	0		0	0	0		1	0	0		0	0	0
13	22	0	1	1	1	1	0	1	0	2	0	0	2	0	2	0		0	0	0		1	0	0		0	0	0
13	23	0	0	1	1	1	0	0	0	2	0	0	1	0	2	0		0	0	0		0	0	0		0	0	0
13	24	0	0	1	1	1	0	0	1	2	0	0	1	1	2	0		0	0	0		0	0	0		0	0	0
13	25	0	1	1	1	1	0	1	1	2	0	0	2	1	2	0		0	0	0		1	0	0		0	0	0
13	26	0	1	1	1	1	0	1	0	1	0	0	2	0	1	0		0	0	0		1	0	0		0	0	0
13	27	0	1	1	1	1	0	1	0	2	0	0	2	0	2	0		0	0	0		1	0	0		0	0	0
13	28	0	1	1	1	1	0	1	0	2	0	0	2	0	2	0		0	0	0		1	0	0		0	0	0
13	29	0	1	1	1	1	0	1	0	2	0	0	2	0	2	0		0	0	0		1	0	0		0	0	0
13	30	0	1	1	1	1	0	1	0	2	0	0	2	0	2	0		0	0	0		1	0	0		0	0	0
13	31	0	1	1	1	1	0	1	0	2	0	0	2	0	2	0		0	0	0		1	0	0		0	0	0
13	32	0	1	0	1	1	0	1	0	2	0	0	2	0	2	0		0	0	0		0	0	0		0	0	0
13	34	0	1	1	1	1	0	1	0	2	0	0	2	0	2	0		0	0	0		1	0	0		0	0	0
13	35	0	1	1	1	1	0	1	0	2	0	0	2	0	2	0		0	0	0		1	0	0		0	0	0
13	36	0	1	1	1	1	0	1	0	2	0	0	1	0	2	0		0	0	1		1	0	0		0	0	0
13	37	0	1	1	1	1	0	1	0	2	0	0	2	0	2	0		0	0	0		1	0	0		0	0	0
13	38	0	1	1	1	1	0	1	0	2	0	0	2	0	2	0		0	0	0		1	0	0		0	0	0
13	39	0	1	1	1	1	0	1	0	2	0	0	2	0	2	0		0	0	0		1	0	0		0	0	0
13	40	0	1	1	1	1	0	1	0	2	0	0	2	0	2	0		0	0	0		1	0	0		0	0	0
13	41	0	1	1	1	1	0	1	0	2	0	0	2	0	2	0		0	0	0		1	0	0		0	0	0
13	42	0	1	0	1	1	0	1	0	2	0	0	2	0	2	0		0	0	0		0	0	0		0	0	0
13	43	0	1	1	1	1	0	1	0	2	0	0	2	0	2	0		0	0	0		1	0	0		0	0	0
13	44	0	1	1	1	1	0	1	0	2	0	0	2	0	2	0		0	0	0		1	0	0		0	0	0
13	48	0	1	1	1	1	0	1	0	2	0	0	2	0	2	0		0	0	0		1	0	0		0	0	0
13	49	0	1	1	1	1	0	1	0	2	0	0	2	0	2	0		0	0	0		1	0	0		0	0	0
13	51	0	1	1	1	1	0	1	0	2	0	0	2	0	2	0		0	0	0		1	0	0		0	0	0
13	52	0	1	1	1	1	0	1	0	2	0	0	2	0	2	0		0	0	0		1	0	0		0	0	0
13	53	1	1	1	0	1	0	1	0	1	0	0	2	0	1	0		0	0	0		0	0	0		0	0	0
13	54	0	1	1	1	1	0	1	0	2	0	0	1	0	2	0		0	0	1		1	0	0		0	0	0
13	55	0	1	1	1	1	0	1	0	2	0	0	2	0	2	0		0	0	0		1	0	0		0	0	0
13	56	0	1	1	1	1	0	1	0	1	0	0	2	0	1	0		0	0	0		1	0	0		0	0	0
13	57	0	1	1	1	1	0	1	0	2	0	0	2	0	2	0		0	0	0		1	0	0		0	0	0
13	58	0	0	1	1	1	0	1	0	2	0	0	2	0	2	0		0	0	0		0	0	0		0	0	0
13	59	0	0	1	1	1	0	1	0	2	0	0	2	0	2	0		0	0	0		0	0	0		0	0	0
14	14	1	1	1	0	1	0	1	0	1	0	0	2	0	1	0		0	0	0		0	0	0		0	0	0
14	15	1	1	1	0	1	0	1	0	0	0	0	2	0	0	0		0	0	0		0	0	0		0	0	0
14	16	1	1	1	0	1	0	1	0	1	0	0	2	0	1	0		0	0	0		0	0	0		0	0	0
14	17	1	1	1	0	1	0	1	0	1	0	0	2	0	1	0		0	0	0		0	0	0		0	0	0
14	18	1	1	1	0	1	0	1	0	1	0	0	2	0	1	0		0	0	0		0	0	0		0	0	0
14	19	1	1	1	0	0	0	1	0	1	0	0	2	0	1	0		0	0	0		0	0	0		0	0	0
14	20	1	1	1	0	0	0	1	0	1	0	0	2	0	1	0		0	0	0		0	0	0		0	0	0
14	21	1	1	1	0	1	0	1	0	1	0	0	2	0	1	0		0	0	0		0	0	0		0	0	0
14	22	1	1	1	0	1	0	1	0	1	0	0	2	0	1	0		0	0	0		0	0	0		0	0	0
14	23	1	0	1	0	1	0	0	0	1	0	0	1	0	1	0		0	0	0		0	0	0		0	0	0
14	24	1	0	1	0	1	0	0	1	1	0	0	1	1	1	0		0	0	0		0	0	0		0	1	1
14	25	1	1	1	0	1	0	1	1	1	0	0	2	1	1	0		0	0	0		0	0	0		0	1	0
14	26	1	1	1	0	1	0	1	0	1	0	0	2	0	1	0		0	0	0		0	0	0		0	0	0
14	27	1	1	1	0	1	0	1	0	1	0	0	2	0	1	0		0	0	0		0	0	0		0	0	0
14	28	1	1	1	0	1	0	1	0	1	0	0	2	0	1	0		0	0	0		0	0	0		0	0	0
14	29	1	1	1	0	1	0	1	0	1	0	0	2	0	1	0		0	0	0		0	0	0		0	0	0
14	30	1	1	1	0	1	0	1	0	1	0	0	2	0	1	0		0	0	0		0	0	0		0	0	0
14	31	1	1	1	0	1	0	1	0	1	0	0	2	0	1	0		0	0	0		0	0	0		0	0	0
14	32	1	1	1	0	1	0	1	0	1	0	0	2	0	1	0		0	0	0		0	0	0		0	0	0
14	34	1	1	1	0	1	0	1	0	1	0	0	2	0	1	0		0	0	0		0	0	0		0	0	0
14	35	1	1	1	0	1	0	1	0	1	0	0	2	0	1	0		0	0	0		0	0	0		0	0	0
14	36	1	1	1	0	1	0	1	0	1	0	0	1	0	1	0		0	0	1		0	0	0		0	0	0
14	37	1	1	1	0	1	0	1	0	1	0	0	2	0	1	0		0	0	0		0	0	0		0	0	0
14	38	1	1	1	0	1	0	1	0	1	0	0	2	0	1	0		0	0	0		0	0	0		0	0	0
14	39	1	1	1	0	1	0	1	0	1	0	0	2	0	1	0		0	0	0		0	0	0		0	0	0
14	40	1	1	1	0	1	0	1	0	1	0	0	2	0	1	0		0	0	0		0	0	0		0	0	0
14	41	1	1	1	0	1	0	1	0	1	0	0	2	0	1	0		0	0	0		0	0	0		0	0	0
14	42	1	1	1	0	1	0	1	0	1	0	0	2	0	1	0		0	0	0		0	0	0		0	0	0
14	43	1	1	1	0	1	0	1	0	1	0	0	2	0	1	0		0	0	0		0	0	0		0	0	0
14	44	1	1	1	0	1	0	1	0	1	0	0	2	0	1	0		0	0	0		0	0	0		0	0	0
14	48	1	1	1	0	1	0	1	0	1	0	0	2	0	1	0		0	0	0		0	0	0		0	0	0
14	49	1	1	1	0	1	0	1	0	1	0	0	2	0	1	0		0	0	0		0	0	0		0	0	0
14	51	1	1	1	0	1	0	1	0	1	0	0	2	0	1	0		0	0	0		0	0	0		0	0	0
14	52	1	1	1	0	1	0	1	0	1	0	0	2	0	1	0		0	0	0		0	0	0		0	0	0
14	53	1	1	1	0	1	0	1	0	1	0	0	2	0	1	0		0	0	0		0	0	0		0	0	0
14	54	1	1	1	0	1	0	1	0	1	0	0	1	0	1	0		0	0	1		0	0	0		0	0	0
14	55	1	1	1	0	1	0	1	0	1	0	0	2	0	1	0		0	0	0		0	0	0		0	0	0
14	56	1	1	1	0	1	0	1	0	0	0	0	2	0	0	0		0	0	0		0	0	0		0	0	0
14	57	1	1	1	0	1	0	1	0	1	0	0	2	0	1	0		0	0	0		0	0	0		0	0	0
14	58	1	0	1	0	1	0	1	0	1	0	0	2	0	1	0		0	0	0		0	0	0		0	0	0
14	59	1	0	1	0	1	0	1	0	1	0	0	2	0	1	0		0	0	0		0	0	0		0	0	0
15	15	0	1	1	0	1	0	1	0	0	0	0	2	0	0	0		0	0	0		0	0	0		0	0	0
15	16	0	1	1	0	1	0	1	0	0	0	0	2	0	0	0		0	0	0		0	0	0		0	0	0
15	17	0	1	1	0	1	0	1	0	0	0	0	2	0	0	0		0	0	0		0	0	0		0	0	0
15	18	0	1	1	0	1	0	1	0	0	0	0	2	0	0	0		0	0	0		0	0	0		0	0	0
15	19	0	1	1	0	0	0	1	0	0	0	0	2	0	0	0		0	0	0		0	0	0		0	0	0
15	20	0	1	1	0	0	0	1	0	0	0	0	2	0	0	0		0	0	0		0	0	0		0	0	0
15	21	0	1	1	0	1	0	1	0	0	0	0	2	0	0	0		0	0	0		0	0	0		0	0	0
15	22	0	1	1	0	1	0	1	0	0	0	0	2	0	0	0		0	0	0		0	0	0		0	0	0
15	23	0	0	1	0	1	0	0	0	0	0	0	1	0	0	0		0	0	0		0	0	0		0	0	0
15	24	0	0	1	0	1	0	0	1	0	0	0	1	1	0	0		0	0	0		0	0	0		0	1	1
15	25	0	1	1	0	1	0	1	1	0	0	0	2	1	0	0		0	0	0		0	0	0		0	1	0
15	26	0	1	1	0	1	0	1	0	0	0	0	2	0	0	0		0	0	0		0	0	0		0	0	0
15	27	0	1	1	0	1	0	1	0	0	0	0	2	0	0	0		0	0	0		0	0	0		1	0	0
15	28	0	1	1	0	1	0	1	0	0	0	0	2	0	0	0		0	0	0		0	0	0		0	0	0
15	29	0	1	1	0	1	0	1	0	0	0	0	2	0	0	0		0	0	0		0	0	0		1	0	0
15	30	0	1	1	0	1	0	1	0	0	0	0	2	0	0	0		0	0	0		0	0	0		0	0	0
15	31	0	1	1	0	1	0	1	0	0	0	0	2	0	0	0		0	0	0		0	0	0		0	0	0
15	32	0	1	0	0	1	0	1	0	0	0	0	2	0	0	0		0	0	0		0	0	0		0	0	0
15	34	0	1	1	0	1	0	1	0	0	0	0	2	0	0	0		0	0	0		0	0	0		0	0	0
15	35	0	1	1	0	1	0	1	0	0	0	0	2	0	0	0		0	0	0		0	0	0		1	0	0
15	36	0	1	1	0	1	0	1	0	0	0	0	1	0	0	0		0	0	1		0	0	0		0	0	0
15	37	0	1	1	0	1	0	1	0	0	0	0	2	0	0	0		0	0	0		0	0	0		1	0	0
15	38	0	1	1	0	1	0	1	0	0	0	0	2	0	0	0		0	0	0		0	0	0		1	0	0
15	39	0	1	1	0	1	0	1	0	0	0	0	2	0	0	0		0	0	0		0	0	0		0	0	0
15	40	0	1	1	0	1	0	1	0	0	0	0	2	0	0	0		0	0	0		0	0	0		0	0	0
15	41	0	1	1	0	1	0	1	0	0	0	0	2	0	0	0		0	0	0		0	0	0		1	0	0
15	42	0	1	0	0	1	0	1	0	0	0	0	2	0	0	0		0	0	0		0	0	0		1	0	0
15	43	0	1	1	0	1	0	1	0	0	0	0	2	0	0	0		0	0	0		0	0	0		1	0	0
15	44	0	1	1	0	1	0	1	0	0	0	0	2	0	0	0		0	0	0		0	0	0		1	0	0
15	48	0	1	1	0	1	0	1	0	0	0	0	2	0	0	0		0	0	0		0	0	0		1	0	0
15	49	0	1	1	0	1	0	1	0	0	0	0	2	0	0	0		0	0	0		0	0	0		1	0	0
15	51	0	1	1	0	1	0	1	0	0	0	0	2	0	0	0		0	0	0		0	0	0		1	0	0
15	52	0	1	1	0	1	0	1	0	0	0	0	2	0	0	0		0	0	0		0	0	0		1	0	0
15	53	1	1	1	0	1	0	1	0	0	0	0	2	0	0	0		0	0	0		0	0	0		1	0	0
15	54	0	1	1	0	1	0	1	0	0	0	0	1	0	0	0		0	0	1		0	0	0		1	0	0
15	55	0	1	1	0	1	0	1	0	0	0	0	2	0	0	0		0	0	0		0	0	0		1	0	0
15	56	0	1	1	0	1	0	1	0	0	0	0	2	0	0	0		0	0	0		0	0	0		1	0	0
15	57	0	1	1	0	1	0	1	0	0	0	0	2	0	0	0		0	0	0		0	0	0		1	0	0
15	58	0	0	1	0	1	0	1	0	0	0	0	2	0	0	0		0	0	0		0	0	0		1	0	0
15	59	0	0	1	0	1	0	1	0	0	0	0	2	0	0	0		0	0	0		0	0	0		1	0	0
16	16	0	1	1	1	1	0	1	0	1	0	0	2	0	1	0		0	0	0		1	0	0		1	0	0
16	17	0	1	1	1	1	0	1	0	1	0	0	2	0	1	0		0	0	0		1	0	0		1	0	0
16	18	0	1	1	1	1	0	1	0	1	0	0	2	0	1	0		0	0	0		1	0	0		1	0	0
16	19	0	1	1	1	0	0	1	0	1	0	0	2	0	1	0		0	0	0		0	0	0		1	0	0
16	20	0	1	1	1	0	0	1	0	1	0	0	2	0	1	0		0	0	0		0	0	0		1	0	0
16	21	0	1	1	1	1	0	1	0	1	0	0	2	0	1	0		0	0	0		1	0	0		1	0	0
16	22	0	1	1	1	1	0	1	0	1	0	0	2	0	1	0		0	0	0		1	0	0		1	0	0
16	23	1	0	1	0	1	0	0	0	1	0	0	1	0	1	0		0	0	0		0	0	0		1	0	0
16	24	0	0	1	1	1	0	0	1	1	0	0	1	1	1	0		0	0	0		0	0	0		1	1	1
16	25	0	1	1	1	1	0	1	1	1	0	0	2	1	1	0		0	0	0		1	0	0		1	1	0
16	26	0	1	1	1	1	0	1	1	1	0	0	2	1	1	0		0	0	0		1	0	0		1	1	0
16	27	0	1	1	1	1	0	1	0	1	0	0	2	0	1	0		0	0	0		1	0	0		1	0	0
16	28	0	1	1	1	1	0	1	0	1	0	0	2	0	1	0		0	0	0		1	0	0		1	0	0
16	29	0	1	1	1	1	0	1	0	1	0	0	2	0	1	0		0	0	0		1	0	0		1	0	0
16	30	0	1	1	1	1	0	1	0	1	0	0	2	0	1	0		0	0	0		1	0	0		1	0	0
16	31	0	1	1	1	1	0	1	0	1	0	0	2	0	1	0		0	0	0		1	0	0		1	0	0
16	32	0	1	0	1	1	0	1	0	1	0	0	2	0	1	0		0	0	0		0	0	0		1	0	0
16	34	0	1	1	1	1	0	1	0	1	0	0	2	0	1	0		0	0	0		1	0	0		1	0	0
16	35	0	1	1	1	1	0	1	0	1	0	0	2	0	1	0		0	0	0		1	0	0		1	0	0
16	36	0	1	1	1	1	0	1	0	1	0	0	1	0	1	0		0	0	1		1	0	0		0	0	0
16	37	0	1	1	1	1	0	1	0	1	0	0	2	0	1	0		0	0	0		1	0	0		1	0	0
16	38	0	1	1	1	1	0	1	0	1	0	0	2	0	1	0		0	0	0		1	0	0		1	0	0
16	39	0	1	1	1	1	0	1	0	1	0	0	2	0	1	0		0	0	0		1	0	0		1	0	0
16	40	0	1	1	1	1	0	1	0	1	0	0	2	0	1	0		0	0	0		1	0	0		0	0	0
16	41	0	1	1	1	1	0	1	0	1	0	0	2	0	1	0		0	0	0		1	0	0		1	0	0
16	42	0	1	0	1	1	0	1	0	1	0	0	2	0	1	0		0	0	0		0	0	0		0	0	0
16	43	1	0	1	0	1	0	1	0	1	0	0	2	0	1	0		0	0	0		0	0	0		1	0	0
16	44	1	0	1	0	1	0	1	0	1	0	0	2	0	1	0		0	0	0		0	0	0		0	0	0
16	48	1	0	1	0	1	0	1	0	1	0	0	2	0	1	0		0	0	0		0	0	0		0	0	0
16	49	1	0	1	0	1	0	1	0	1	0	0	2	0	1	0		0	0	0		0	0	0		0	0	0
16	51	0	1	1	1	1	0	1	0	1	0	0	2	0	1	0		0	0	0		1	0	0		0	0	0
16	52	0	1	1	1	1	0	1	0	1	0	0	2	0	1	0		0	0	0		1	0	0		1	0	0
16	53	1	1	1	0	1	0	1	0	1	0	0	2	0	1	0		0	0	0		0	0	0		0	0	0
16	54	0	1	1	1	1	0	1	0	1	0	0	1	0	1	0		0	0	1		1	0	0		1	0	0
16	55	0	1	1	1	1	0	1	0	1	0	0	2	0	1	0		0	0	0		1	0	0		1	0	0
16	56	0	1	1	1	1	0	1	0	1	0	0	2	0	1	0		0	0	0		1	0	0		0	0	0
16	57	0	1	1	1	1	0	1	0	1	0	0	2	0	1	0		0	0	0		1	0	0		0	0	0
16	58	0	0	1	1	1	0	1	0	1	0	0	2	0	1	0		0	0	0		0	0	0		1	0	0
16	59	0	0	1	1	1	0	1	0	1	0	0	2	0	1	0		0	0	0		0	0	0		1	0	0
17	17	0	1	1	1	1	0	1	0	1	0	0	2	0	1	0		0	0	0		1	0	0		1	0	0
17	18	0	1	1	1	1	0	1	0	1	0	0	2	0	1	0		0	0	0		1	0	0		1	0	0
17	19	0	1	1	1	0	0	1	0	1	0	0	2	0	1	0		0	0	0		0	0	0		1	0	0
17	20	0	1	1	1	0	0	1	0	1	0	0	2	0	1	0		0	0	0		0	0	0		1	0	0
17	21	0	1	1	1	1	0	1	0	1	0	0	2	0	1	0		0	0	0		1	0	0		1	0	0
17	22	0	1	1	1	1	0	1	0	1	0	0	2	0	1	0		0	0	0		1	0	0		1	0	0
17	23	1	0	1	0	1	0	0	0	1	0	0	1	0	1	0		0	0	0		0	0	0		1	0	0
17	24	0	0	1	1	1	0	0	1	1	0	0	1	1	1	0		0	0	0		0	0	0		1	1	1
17	25	0	1	1	1	1	0	1	1	1	0	0	2	1	1	0		0	0	0		1	0	0		1	1	0
17	26	0	1	1	1	1	0	1	1	1	0	0	2	1	1	0		0	0	0		1	0	0		1	1	0
17	27	0	1	1	1	1	0	1	0	1	0	0	2	0	1	0		0	0	0		1	0	0		1	0	0
17	28	0	1	1	1	1	0	1	0	1	0	0	2	0	1	0		0	0	0		1	0	0		1	0	0
17	29	0	1	1	1	1	0	1	0	1	0	0	2	0	1	0		0	0	0		1	0	0		1	0	0
17	30	0	1	1	1	1	0	1	0	1	0	0	2	0	1	0		0	0	0		1	0	0		1	0	0
17	31	0	1	1	1	1	0	1	0	1	0	0	2	0	1	0		0	0	0		1	0	0		1	0	0
17	32	0	1	0	1	1	0	1	0	1	0	0	2	0	1	0		0	0	0		0	0	0		1	0	0
17	34	0	1	1	1	1	0	1	0	1	0	0	2	0	1	0		0	0	0		1	0	0		1	0	0
17	35	0	1	1	1	1	0	1	0	1	0	0	2	0	1	0		0	0	0		1	0	0		1	0	0
17	36	0	1	1	1	1	0	1	0	1	0	0	1	0	1	0		0	0	1		1	0	0		1	0	0
17	37	0	1	1	1	1	0	1	0	1	0	0	2	0	1	0		0	0	0		1	0	0		1	0	0
17	38	0	1	1	1	1	0	1	0	1	0	0	2	0	1	0		0	0	0		1	0	0		1	0	0
17	39	0	1	1	1	1	0	1	0	1	0	0	2	0	1	0		0	0	0		1	0	0		1	0	0
17	40	0	1	1	1	1	0	1	0	1	0	0	2	0	1	0		0	0	0		1	0	0		1	0	0
17	41	0	1	1	1	1	0	1	0	1	0	0	2	0	1	0		0	0	0		1	0	0		1	0	0
17	42	0	1	0	1	1	0	1	0	1	0	0	2	0	1	0		0	0	0		0	0	0		1	0	0
17	43	1	0	1	0	1	0	1	0	1	0	0	2	0	1	0		0	0	0		0	0	0		1	0	0
17	44	1	0	1	0	1	0	1	0	1	0	0	2	0	1	0		0	0	0		0	0	0		1	0	0
17	48	1	0	1	0	1	0	1	0	1	0	0	2	0	1	0		0	0	0		0	0	0		1	0	0
17	49	1	0	1	0	1	0	1	0	1	0	0	2	0	1	0		0	0	0		0	0	0		1	0	0
17	51	0	1	1	1	1	0	1	0	1	0	0	2	0	1	0		0	0	0		1	0	0		1	0	0
17	52	0	1	1	1	1	0	1	0	1	0	0	2	0	1	0		0	0	0		1	0	0		1	0	0
17	53	1	1	1	0	1	0	1	0	1	0	0	2	0	1	0		0	0	0		0	0	0		1	0	0
17	54	0	1	1	1	1	0	1	0	1	0	0	1	0	1	0		0	0	1		1	0	0		0	0	0
17	55	0	1	1	1	1	0	1	0	1	0	0	2	0	1	0		0	0	0		1	0	0		1	0	0
17	56	0	1	1	1	1	0	1	0	1	0	0	2	0	1	0		0	0	0		1	0	0		1	0	0
17	57	0	1	1	1	1	0	1	0	1	0	0	2	0	1	0		0	0	0		1	0	0		1	0	0
17	58	0	0	1	1	1	0	1	0	1	0	0	2	0	1	0		0	0	0		0	0	0		0	0	0
17	59	0	0	1	1	1	0	1	0	1	0	0	2	0	1	0		0	0	0		0	0	0		1	0	0
18	18	0	1	1	1	1	0	1	0	2	0	0	2	0	2	0		0	0	0		1	0	0		0	0	0
18	19	0	1	1	1	0	0	1	0	2	0	0	2	0	2	0		0	0	0		0	0	0		1	0	0
18	20	0	1	1	1	0	0	1	0	2	0	0	2	0	2	0		0	0	0		0	0	0		0	0	0
18	21	0	1	1	1	1	0	1	0	2	0	0	2	0	2	0		0	0	0		1	0	0		0	0	0
18	22	0	1	1	1	1	0	1	0	2	0	0	2	0	2	0		0	0	0		1	0	0		0	0	0
18	23	1	0	1	0	1	0	0	0	2	0	0	1	0	2	0		0	0	0		0	0	0		0	0	0
18	24	0	0	1	1	1	0	0	1	2	0	0	1	1	2	0		0	0	0		0	0	0		1	0	0
18	25	0	1	1	1	1	0	1	1	2	0	0	2	1	2	0		0	0	0		1	0	0		0	0	0
18	26	0	1	1	1	1	0	1	0	1	0	0	2	0	1	0		0	0	0		1	0	0		1	0	0
18	27	0	1	1	1	1	0	1	0	2	0	0	2	0	2	0		0	0	0		1	0	0		1	0	0
18	28	0	1	1	1	1	0	1	0	2	0	0	2	0	2	0		0	0	0		1	0	0		0	0	0
18	29	0	1	1	1	1	0	1	0	2	0	0	2	0	2	0		0	0	0		1	0	0		0	0	0
18	30	0	1	1	1	1	0	1	0	2	0	0	2	0	2	0		0	0	0		1	0	0		1	0	0
18	31	0	1	1	1	1	0	1	0	2	0	0	2	0	2	0		0	0	0		1	0	0		1	0	0
18	32	0	1	0	1	1	0	1	0	2	0	0	2	0	2	0		0	0	0		0	0	0		1	0	0
18	34	0	1	1	1	1	0	1	0	2	0	0	2	0	2	0		0	0	0		1	0	0		1	0	0
18	35	0	1	1	1	1	0	1	0	2	0	0	2	0	2	0		0	0	0		1	0	0		1	0	0
18	36	0	1	1	1	1	0	1	0	2	0	0	1	0	2	0		0	0	1		1	0	0		1	0	0
18	37	0	1	1	1	1	0	1	0	2	0	0	2	0	2	0		0	0	0		1	0	0		1	0	0
18	38	0	1	1	1	1	0	1	0	2	0	0	2	0	2	0		0	0	0		1	0	0		1	0	0
18	39	0	1	1	1	1	0	1	0	2	0	0	2	0	2	0		0	0	0		1	0	0		1	0	0
18	40	0	1	1	1	1	0	1	0	2	0	0	2	0	2	0		0	0	0		1	0	0		1	0	0
18	41	0	1	1	1	1	0	1	0	2	0	0	2	0	2	0		0	0	0		1	0	0		1	0	0
18	42	0	1	0	1	1	0	1	0	2	0	0	2	0	2	0		0	0	0		0	0	0		1	0	0
18	43	0	1	1	1	1	0	1	0	2	0	0	2	0	2	0		0	0	0		1	0	0		1	0	0
18	44	0	1	1	1	1	0	1	0	2	0	0	2	0	2	0		0	0	0		1	0	0		1	0	0
18	48	0	1	1	1	1	0	1	0	2	0	0	2	0	2	0		0	0	0		1	0	0		1	0	0
18	49	0	1	1	1	1	0	1	0	2	0	0	2	0	2	0		0	0	0		1	0	0		1	0	0
18	51	0	1	1	1	1	0	1	0	2	0	0	2	0	2	0		0	0	0		1	0	0		1	0	0
18	52	0	1	1	1	1	0	1	0	2	0	0	2	0	2	0		0	0	0		1	0	0		1	0	0
18	53	1	1	1	0	1	0	1	0	1	0	0	2	0	1	0		0	0	0		0	0	0		1	0	0
18	54	0	1	1	1	1	0	1	0	2	0	0	1	0	2	0		0	0	1		1	0	0		1	0	0
18	55	0	1	1	1	1	0	1	0	2	0	0	2	0	2	0		0	0	0		1	0	0		1	0	0
18	56	0	1	1	1	1	0	1	0	1	0	0	2	0	1	0		0	0	0		1	0	0		1	0	0
18	57	0	1	1	1	1	0	1	0	2	0	0	2	0	2	0		0	0	0		1	0	0		1	0	0
18	58	0	0	1	1	1	0	1	0	2	0	0	2	0	2	0		0	0	0		0	0	0		1	0	0
18	59	0	0	1	1	1	0	1	0	2	0	0	2	0	2	0		0	0	0		0	0	0		1	0	0
19	19	0	1	1	1	0	0	1	0	2	0	0	2	0	2	0		0	0	0		0	0	0		1	0	0
19	20	0	1	1	1	0	0	1	0	2	0	0	2	0	2	0		0	0	0		0	0	0		1	0	0
19	21	0	1	1	1	0	0	1	0	2	0	0	2	0	2	0		0	0	0		0	0	0		1	0	0
19	22	0	1	1	1	0	0	1	0	2	0	0	2	0	2	0		0	0	0		0	0	0		1	0	0
19	23	0	0	1	1	0	0	0	0	2	0	0	1	0	2	0		0	0	0		0	0	0		1	0	0
19	24	0	0	1	1	0	0	0	1	2	0	0	1	1	2	0		0	0	0		0	0	0		1	0	0
19	25	0	1	1	1	0	0	1	1	2	0	0	2	1	2	0		0	0	0		0	0	0		1	0	0
19	26	0	1	1	1	0	0	1	0	1	0	0	2	0	1	0		0	0	0		0	0	0		1	0	0
19	27	0	1	1	1	0	0	1	0	2	0	0	2	0	2	0		0	0	0		0	0	0		1	0	0
19	28	0	1	1	1	0	0	1	0	2	0	0	2	0	2	0		0	0	0		0	0	0		0	0	0
19	29	0	1	1	1	0	0	1	0	2	0	0	2	0	2	0		0	0	0		0	0	0		1	0	0
19	30	0	1	1	1	0	0	1	0	2	0	0	2	0	2	0		0	0	0		0	0	0		1	0	0
19	31	0	1	1	1	0	0	1	0	2	0	0	2	0	2	0		0	0	0		0	0	0		1	0	0
19	32	0	1	0	1	0	0	1	0	2	0	0	2	0	2	0		0	0	0		0	0	0		0	0	0
19	34	0	1	1	1	0	0	1	0	2	0	0	2	0	2	0		0	0	0		0	0	0		1	0	0
19	35	0	1	1	1	0	0	1	0	2	0	0	2	0	2	0		0	0	0		0	0	0		0	0	0
19	36	0	1	1	1	0	0	1	0	2	0	0	1	0	2	0		0	0	1		0	0	0		1	0	0
19	37	0	1	1	1	0	0	1	0	2	0	0	2	0	2	0		0	0	0		0	0	0		0	0	0
19	38	0	1	1	1	0	0	1	0	2	0	0	2	0	2	0		0	0	0		0	0	0		0	0	0
19	39	0	1	1	1	0	0	1	0	2	0	0	2	0	2	0		0	0	0		0	0	0		0	0	0
19	40	0	1	1	1	0	0	1	0	2	0	0	2	0	2	0		0	0	0		0	0	0		0	0	0
19	41	0	1	1	1	0	0	1	0	2	0	0	2	0	2	0		0	0	0		0	0	0		1	0	0
19	42	0	1	0	1	0	0	1	0	2	0	0	2	0	2	0		0	0	0		0	0	0		0	0	0
19	43	0	1	1	1	0	0	1	0	2	0	0	2	0	2	0		0	0	0		0	0	0		1	0	0
19	44	0	1	1	1	0	0	1	0	2	0	0	2	0	2	0		0	0	0		0	0	0		1	0	0
19	48	0	1	1	1	0	0	1	0	2	0	0	2	0	2	0		0	0	0		0	0	0		0	0	0
19	49	0	1	1	1	0	0	1	0	2	0	0	2	0	2	0		0	0	0		0	0	0		0	0	0
19	51	0	1	1	1	0	0	1	0	2	0	0	2	0	2	0		0	0	0		0	0	0		1	0	0
19	52	0	1	1	1	0	0	1	0	2	0	0	2	0	2	0		0	0	0		0	0	0		1	0	0
19	53	1	1	1	0	0	0	1	0	1	0	0	2	0	1	0		0	0	0		0	0	0		1	0	0
19	54	0	1	1	1	0	0	1	0	2	0	0	1	0	2	0		0	0	1		0	0	0		1	0	0
19	55	0	1	1	1	0	0	1	0	2	0	0	2	0	2	0		0	0	0		0	0	0		1	0	0
19	56	0	1	1	1	0	0	1	0	1	0	0	2	0	1	0		0	0	0		0	0	0		1	0	0
19	57	0	1	1	1	0	0	1	0	2	0	0	2	0	2	0		0	0	0		0	0	0		1	0	0
19	58	0	0	1	1	0	0	1	0	2	0	0	2	0	2	0		0	0	0		0	0	0		1	0	0
19	59	0	0	1	1	0	0	1	0	2	0	0	2	0	2	0		0	0	0		0	0	0		1	0	0
20	20	0	1	1	1	0	0	1	0	2	0	0	2	0	2	0		0	0	0		0	0	0		1	0	0
20	21	0	1	1	1	0	0	1	0	2	0	0	2	0	2	0		0	0	0		0	0	0		1	0	0
20	22	0	1	1	1	0	0	1	0	2	0	0	2	0	2	0		0	0	0		0	0	0		1	0	0
20	23	0	0	1	1	0	0	0	0	2	0	0	1	0	2	0		0	0	0		0	0	0		1	0	0
20	24	0	0	1	1	0	0	0	1	2	0	0	1	1	2	0		0	0	0		0	0	0		1	0	0
20	25	0	1	1	1	0	0	1	1	2	0	0	2	1	2	0		0	0	0		0	0	0		1	0	0
20	26	0	1	1	1	0	0	1	0	1	0	0	2	0	1	0		0	0	0		0	0	0		1	0	0
20	27	0	1	1	1	0	0	1	0	2	0	0	2	0	2	0		0	0	0		0	0	0		1	0	0
20	28	0	1	1	1	0	0	1	0	2	0	0	2	0	2	0		0	0	0		0	0	0		1	0	0
20	29	0	1	1	1	0	0	1	0	2	0	0	2	0	2	0		0	0	0		0	0	0		1	0	0
20	30	0	1	1	1	0	0	1	0	2	0	0	2	0	2	0		0	0	0		0	0	0		1	0	0
20	31	0	1	1	1	0	0	1	0	2	0	0	2	0	2	0		0	0	0		0	0	0		1	0	0
20	32	0	1	0	1	0	0	1	0	2	0	0	2	0	2	0		0	0	0		0	0	0		1	0	0
20	34	0	1	1	1	0	0	1	0	2	0	0	2	0	2	0		0	0	0		0	0	0		1	0	0
20	35	0	1	1	1	0	0	1	0	2	0	0	2	0	2	0		0	0	0		0	0	0		1	0	0
20	36	0	1	1	1	0	0	1	0	2	0	0	1	0	2	0		0	0	1		0	0	0		1	0	0
20	37	0	1	1	1	0	0	1	0	2	0	0	2	0	2	0		0	0	0		0	0	0		1	0	0
20	38	0	1	1	1	0	0	1	0	2	0	0	2	0	2	0		0	0	0		0	0	0		1	0	0
20	39	0	1	1	1	0	0	1	0	2	0	0	2	0	2	0		0	0	0		0	0	0		1	0	0
20	40	0	1	1	1	0	0	1	0	2	0	0	2	0	2	0		0	0	0		0	0	0		1	0	0
20	41	0	1	1	1	0	0	1	0	2	0	0	2	0	2	0		0	0	0		0	0	0		1	0	0
20	42	0	1	0	1	0	0	1	0	2	0	0	2	0	2	0		0	0	0		0	0	0		1	0	0
20	43	0	1	1	1	0	0	1	0	2	0	0	2	0	2	0		0	0	0		0	0	0		1	0	0
20	44	0	1	1	1	0	0	1	0	2	0	0	2	0	2	0		0	0	0		0	0	0		1	0	0
20	48	0	1	1	1	0	0	1	0	2	0	0	2	0	2	0		0	0	0		0	0	0		1	0	0
20	49	0	1	1	1	0	0	1	0	2	0	0	2	0	2	0		0	0	0		0	0	0		0	0	0
20	51	0	1	1	1	0	0	1	0	2	0	0	2	0	2	0		0	0	0		0	0	0		1	0	0
20	52	0	1	1	1	0	0	1	0	2	0	0	2	0	2	0		0	0	0		0	0	0		1	0	0
20	53	1	1	1	0	0	0	1	0	1	0	0	2	0	1	0		0	0	0		0	0	0		1	0	0
20	54	0	1	1	1	0	0	1	0	2	0	0	1	0	2	0		0	0	1		0	0	0		0	0	0
20	55	0	1	1	1	0	0	1	0	2	0	0	2	0	2	0		0	0	0		0	0	0		1	0	0
20	56	0	1	1	1	0	0	1	0	1	0	0	2	0	1	0		0	0	0		0	0	0		0	0	0
20	57	0	1	1	1	0	0	1	0	2	0	0	2	0	2	0		0	0	0		0	0	0		1	0	0
20	58	0	0	1	1	0	0	1	0	2	0	0	2	0	2	0		0	0	0		0	0	0		0	0	0
20	59	0	0	1	1	0	0	1	0	2	0	0	2	0	2	0		0	0	0		0	0	0		0	0	0
21	21	0	1	1	1	1	0	1	0	2	0	0	2	0	2	0		0	0	0		1	0	0		0	0	0
21	22	0	1	1	1	1	0	1	0	2	0	0	2	0	2	0		0	0	0		1	0	0		0	0	0
21	23	0	0	1	1	1	0	0	0	2	0	0	1	0	2	0		0	0	0		0	0	0		1	0	0
21	24	0	0	1	1	1	0	0	1	2	0	0	1	1	2	0		0	0	0		0	0	0		0	0	0
21	25	0	1	1	1	1	0	1	1	2	0	0	2	1	2	0		0	0	0		1	0	0		1	0	0
21	26	0	1	1	1	1	0	1	0	1	0	0	2	0	1	0		0	0	0		1	0	0		1	0	0
21	27	0	1	1	1	1	0	1	0	2	0	0	2	0	2	0		0	0	0		1	0	0		0	0	0
21	28	0	1	1	1	1	0	1	0	2	0	0	2	0	2	0		0	0	0		1	0	0		0	0	0
21	29	0	1	1	1	1	0	1	0	2	0	0	2	0	2	0		0	0	0		1	0	0		1	0	0
21	30	0	1	1	1	1	0	1	0	2	0	0	2	0	2	0		0	0	0		1	0	0		1	0	0
21	31	0	1	1	1	1	0	1	0	2	0	0	2	0	2	0		0	0	0		1	0	0		1	0	0
21	32	0	1	0	1	1	0	1	0	2	0	0	2	0	2	0		0	0	0		0	0	0		1	0	0
21	34	0	1	1	1	1	0	1	0	2	0	0	2	0	2	0		0	0	0		1	0	0		1	0	0
21	35	0	1	1	1	1	0	1	0	2	0	0	2	0	2	0		0	0	0		1	0	0		1	0	0
21	36	0	1	1	1	1	0	1	0	2	0	0	1	0	2	0		0	0	1		1	0	0		1	0	0
21	37	0	1	1	1	1	0	1	0	2	0	0	2	0	2	0		0	0	0		1	0	0		1	0	0
21	38	0	1	1	1	1	0	1	0	2	0	0	2	0	2	0		0	0	0		1	0	0		1	0	0
21	39	0	1	1	1	1	0	1	0	2	0	0	2	0	2	0		0	0	0		1	0	0		1	0	0
21	40	0	1	1	1	1	0	1	0	2	0	0	2	0	2	0		0	0	0		1	0	0		1	0	0
21	41	0	1	1	1	1	0	1	0	2	0	0	2	0	2	0		0	0	0		1	0	0		1	0	0
21	42	0	1	0	1	1	0	1	0	2	0	0	2	0	2	0		0	0	0		0	0	0		1	0	0
21	43	0	1	1	1	1	0	1	0	2	0	0	2	0	2	0		0	0	0		1	0	0		1	0	0
21	44	0	1	1	1	1	0	1	0	2	0	0	2	0	2	0		0	0	0		1	0	0		1	0	0
21	48	0	1	1	1	1	0	1	0	2	0	0	2	0	2	0		0	0	0		1	0	0		1	0	0
21	49	0	1	1	1	1	0	1	0	2	0	0	2	0	2	0		0	0	0		1	0	0		1	0	0
21	51	0	1	1	1	1	0	1	0	2	0	0	2	0	2	0		0	0	0		1	0	0		1	0	0
21	52	0	1	1	1	1	0	1	0	2	0	0	2	0	2	0		0	0	0		1	0	0		1	0	0
21	53	1	1	1	0	1	0	1	0	1	0	0	2	0	1	0		0	0	0		0	0	0		1	0	0
21	54	0	1	1	1	1	0	1	0	2	0	0	1	0	2	0		0	0	1		1	0	0		1	0	0
21	55	0	1	1	1	1	0	1	0	2	0	0	2	0	2	0		0	0	0		1	0	0		1	0	0
21	56	0	1	1	1	1	0	1	0	1	0	0	2	0	1	0		0	0	0		1	0	0		1	0	0
21	57	0	1	1	1	1	0	1	0	2	0	0	2	0	2	0		0	0	0		1	0	0		1	0	0
21	58	0	0	1	1	1	0	1	0	2	0	0	2	0	2	0		0	0	0		0	0	0		1	0	0
21	59	0	0	1	1	1	0	1	0	2	0	0	2	0	2	0		0	0	0		0	0	0		1	0	0
22	22	0	1	1	1	1	0	1	0	2	0	0	2	0	2	0		0	0	0		1	0	0		1	0	0
22	23	0	0	1	1	1	0	0	0	2	0	0	1	0	2	0		0	0	0		0	0	0		1	0	0
22	24	0	0	1	1	1	0	0	1	2	0	0	1	1	2	0		0	0	0		0	0	0		1	0	0
22	25	0	1	1	1	1	0	1	1	2	0	0	2	1	2	0		0	0	0		1	0	0		1	0	0
22	26	0	1	1	1	1	0	1	0	1	0	0	2	0	1	0		0	0	0		1	0	0		1	0	0
22	27	0	1	1	1	1	0	1	0	2	0	0	2	0	2	0		0	0	0		1	0	0		1	0	0
22	28	0	1	1	1	1	0	1	0	2	0	0	2	0	2	0		0	0	0		1	0	0		1	0	0
22	29	0	1	1	1	1	0	1	0	2	0	0	2	0	2	0		0	0	0		1	0	0		1	0	0
22	30	0	1	1	1	1	0	1	0	2	0	0	2	0	2	0		0	0	0		1	0	0		0	0	0
22	31	0	1	1	1	1	0	1	0	2	0	0	2	0	2	0		0	0	0		1	0	0		1	0	0
22	32	0	1	0	1	1	0	1	0	2	0	0	2	0	2	0		0	0	0		0	0	0		1	0	0
22	34	0	1	1	1	1	0	1	0	2	0	0	2	0	2	0		0	0	0		1	0	0		1	0	0
22	35	0	1	1	1	1	0	1	0	2	0	0	2	0	2	0		0	0	0		1	0	0		0	0	0
22	36	0	1	1	1	1	0	1	0	2	0	0	1	0	2	0		0	0	1		1	0	0		1	0	0
22	37	0	1	1	1	1	0	1	0	2	0	0	2	0	2	0		0	0	0		1	0	0		0	0	0
22	38	0	1	1	1	1	0	1	0	2	0	0	2	0	2	0		0	0	0		1	0	0		1	0	0
22	39	0	1	1	1	1	0	1	0	2	0	0	2	0	2	0		0	0	0		1	0	0		0	0	0
22	40	0	1	1	1	1	0	1	0	2	0	0	2	0	2	0		0	0	0		1	0	0		0	0	0
22	41	0	1	1	1	1	0	1	0	2	0	0	2	0	2	0		0	0	0		1	0	0		0	0	0
22	42	0	1	0	1	1	0	1	0	2	0	0	2	0	2	0		0	0	0		0	0	0		0	0	0
22	43	0	1	1	1	1	0	1	0	2	0	0	2	0	2	0		0	0	0		1	0	0		1	0	0
22	44	0	1	1	1	1	0	1	0	2	0	0	2	0	2	0		0	0	0		1	0	0		0	0	0
22	48	0	1	1	1	1	0	1	0	2	0	0	2	0	2	0		0	0	0		1	0	0		1	0	0
22	49	0	1	1	1	1	0	1	0	2	0	0	2	0	2	0		0	0	0		1	0	0		1	0	0
22	51	0	1	1	1	1	0	1	0	2	0	0	2	0	2	0		0	0	0		1	0	0		0	0	0
22	52	0	1	1	1	1	0	1	0	2	0	0	2	0	2	0		0	0	0		1	0	0		0	0	0
22	53	1	1	1	0	1	0	1	0	1	0	0	2	0	1	0		0	0	0		0	0	0		1	0	0
22	54	0	1	1	1	1	0	1	0	2	0	0	1	0	2	0		0	0	1		1	0	0		1	0	0
22	55	0	1	1	1	1	0	1	0	2	0	0	2	0	2	0		0	0	0		1	0	0		1	0	0
22	56	0	1	1	1	1	0	1	0	1	0	0	2	0	1	0		0	0	0		1	0	0		1	0	0
22	57	0	1	1	1	1	0	1	0	2	0	0	2	0	2	0		0	0	0		1	0	0		1	0	0
22	58	0	0	1	1	1	0	1	0	2	0	0	2	0	2	0		0	0	0		0	0	0		1	0	0
22	59	0	0	1	1	1	0	1	0	2	0	0	2	0	2	0		0	0	0		0	0	0		1	0	0
23	23	0	0	1	1	1	0	0	0	2	0	0	1	0	2	0		0	0	0		0	0	0		1	0	0
23	24	0	0	1	1	1	0	0	1	2	0	0	1	1	2	0		0	0	0		0	0	0		1	0	0
23	25	0	0	1	1	1	0	0	1	2	0	0	1	1	2	0		0	0	0		0	0	0		1	0	0
23	26	0	0	1	1	1	0	0	0	1	0	0	1	0	1	0		0	0	0		0	0	0		1	0	0
23	27	0	0	1	1	1	0	0	0	2	0	0	1	0	2	0		0	0	0		0	0	0		1	0	0
23	28	0	0	1	1	1	0	0	0	2	0	0	1	0	2	0		0	0	0		0	0	0		1	0	0
23	29	0	0	1	1	1	0	0	0	2	0	0	1	0	2	0		0	0	0		0	0	0		1	0	0
23	30	0	0	1	1	1	0	0	0	2	0	0	1	0	2	0		0	0	0		0	0	0		1	0	0
23	31	0	0	1	1	1	0	0	0	2	0	0	1	0	2	0		0	0	0		0	0	0		1	0	0
23	32	0	0	1	1	1	0	0	0	2	0	0	1	0	2	0		0	0	0		0	0	0		1	0	0
23	34	0	0	1	1	1	0	0	0	2	0	0	1	0	2	0		0	0	0		0	0	0		1	0	0
23	35	0	0	1	1	1	0	0	0	2	0	0	1	0	2	0		0	0	0		0	0	0		1	0	0
23	36	0	0	1	1	1	0	0	0	2	0	0	0	0	2	0		0	0	1		0	0	0		1	0	0
23	37	0	0	1	1	1	0	0	0	2	0	0	1	0	2	0		0	0	0		0	0	0		1	0	0
23	38	0	0	1	1	1	0	0	0	2	0	0	1	0	2	0		0	0	0		0	0	0		1	0	0
23	39	0	0	1	1	1	0	0	0	2	0	0	1	0	2	0		0	0	0		0	0	0		1	0	0
23	40	0	0	1	1	1	0	0	0	2	0	0	1	0	2	0		0	0	0		0	0	0		1	0	0
23	41	0	0	1	1	1	0	0	0	2	0	0	1	0	2	0		0	0	0		0	0	0		1	0	0
23	42	0	0	1	1	1	0	0	0	2	0	0	1	0	2	0		0	0	0		0	0	0		1	0	0
23	43	0	0	1	1	1	0	0	0	2	0	0	1	0	2	0		0	0	0		0	0	0		1	0	0
23	44	0	0	1	1	1	0	0	0	2	0	0	1	0	2	0		0	0	0		0	0	0		1	0	0
23	48	0	0	1	1	1	0	0	0	2	0	0	1	0	2	0		0	0	0		0	0	0		1	0	0
23	49	0	0	1	1	1	0	0	0	2	0	0	1	0	2	0		0	0	0		0	0	0		1	0	0
23	51	0	0	1	1	1	0	0	0	2	0	0	1	0	2	0		0	0	0		0	0	0		1	0	0
23	52	0	0	1	1	1	0	0	0	2	0	0	1	0	2	0		0	0	0		0	0	0		1	0	0
23	53	1	0	1	0	1	0	0	0	1	0	0	1	0	1	0		0	0	0		0	0	0		1	0	0
23	54	0	0	1	1	1	0	0	1	2	0	0	1	1	2	0		0	0	0		0	0	0		1	0	0
23	55	0	0	1	1	1	0	0	0	2	0	0	1	0	2	0		0	0	0		0	0	0		0	0	0
23	56	0	0	1	1	1	0	0	0	1	0	0	1	0	1	0		0	0	0		0	0	0		1	0	0
23	57	0	0	1	1	1	0	0	0	2	0	0	1	0	2	0		0	0	0		0	0	0		1	0	0
23	58	0	0	1	1	1	0	0	0	2	0	0	1	0	2	0		0	0	0		0	0	0		1	0	0
23	59	0	0	1	1	1	0	0	0	2	0	0	1	0	2	0		0	0	0		0	0	0		0	0	0
24	24	0	0	1	1	1	0	0	1	2	0	0	1	1	2	0		0	0	0		0	0	0		1	0	0
24	25	0	0	1	1	1	0	0	1	2	0	0	1	1	2	0		0	0	0		0	0	0		0	0	0
24	26	0	0	1	1	1	0	0	1	1	0	0	1	1	1	0		0	0	0		0	0	0		1	1	1
24	27	0	0	1	1	1	0	0	1	2	0	0	1	1	2	0		0	0	0		0	0	0		0	0	0
24	28	0	0	1	1	1	0	0	1	2	0	0	1	1	2	0		0	0	0		0	0	0		0	0	0
24	29	0	0	1	1	1	0	0	1	2	0	0	1	1	2	0		0	0	0		0	0	0		0	0	0
24	30	0	0	1	1	1	0	0	1	2	0	0	1	1	2	0		0	0	0		0	0	0		0	0	0
24	31	0	0	1	1	1	0	0	1	2	0	0	1	1	2	0		0	0	0		0	0	0		1	0	0
24	32	0	0	1	1	1	0	0	1	2	0	0	1	1	2	0		0	0	0		0	0	0		0	0	0
24	34	0	0	1	1	1	0	0	1	2	0	0	1	1	2	0		0	0	0		0	0	0		1	0	0
24	35	0	0	1	1	1	0	0	1	2	0	0	1	1	2	0		0	0	0		0	0	0		1	0	0
24	36	0	0	1	1	1	0	0	1	2	0	0	0	1	2	0		0	0	1		0	0	0		0	0	0
24	37	0	0	1	1	1	0	0	1	2	0	0	1	1	2	0		0	0	0		0	0	0		0	0	0
24	38	0	0	1	1	1	0	0	1	2	0	0	1	1	2	0		0	0	0		0	0	0		1	0	0
24	39	0	0	1	1	1	0	0	1	2	0	0	1	1	2	0		0	0	0		0	0	0		1	0	0
24	40	0	0	1	1	1	0	0	1	2	0	0	1	1	2	0		0	0	0		0	0	0		1	0	0
24	41	0	0	1	1	1	0	0	1	2	0	0	1	1	2	0		0	0	0		0	0	0		1	0	0
24	42	0	0	1	1	1	0	0	1	2	0	0	1	1	2	0		0	0	0		0	0	0		1	0	0
24	43	0	0	1	1	1	0	0	1	2	0	0	1	1	2	0		0	0	0		0	0	0		1	0	0
24	44	0	0	1	1	1	0	0	1	2	0	0	1	1	2	0		0	0	0		0	0	0		1	0	0
24	48	0	0	1	1	1	0	0	1	2	0	0	1	1	2	0		0	0	0		0	0	0		1	0	0
24	49	0	0	1	1	1	0	0	1	2	0	0	1	1	2	0		0	0	0		0	0	0		1	0	0
24	51	0	0	1	1	1	0	0	1	2	0	0	1	1	2	0		0	0	0		0	0	0		1	0	0
24	52	0	0	1	1	1	0	0	1	2	0	0	1	1	2	0		0	0	0		0	0	0		1	0	0
24	53	1	0	1	0	1	0	0	1	1	0	0	1	1	1	0		0	0	0		0	0	0		1	1	1
24	54	0	0	1	1	1	0	0	1	2	0	0	1	1	2	0		0	0	0		0	0	0		1	0	0
24	55	0	0	1	1	1	0	0	1	2	0	0	1	1	2	0		0	0	0		0	0	0		1	0	0
24	56	0	0	1	1	1	0	0	1	1	0	0	1	1	1	0		0	0	0		0	0	0		1	1	1
24	57	0	0	1	1	1	0	0	1	2	0	0	1	1	2	0		0	0	0		0	0	0		1	0	0
24	58	0	0	1	1	1	0	0	1	2	0	0	1	1	2	0		0	0	0		0	0	0		1	0	0
24	59	0	0	1	1	1	0	0	1	2	0	0	1	1	2	0		0	0	0		0	0	0		1	0	0
25	25	0	1	1	1	1	0	1	1	2	0	0	2	1	2	0		0	0	0		1	0	0		1	0	0
25	26	0	1	1	1	1	0	1	1	1	0	0	2	1	1	0		0	0	0		1	0	0		1	1	0
25	27	0	1	1	1	1	0	1	1	2	0	0	2	1	2	0		0	0	0		1	0	0		1	0	0
25	28	0	1	1	1	1	0	1	1	2	0	0	2	1	2	0		0	0	0		1	0	0		1	0	0
25	29	0	1	1	1	1	0	1	1	2	0	0	2	1	2	0		0	0	0		1	0	0		1	0	0
25	30	0	1	1	1	1	0	1	1	2	0	0	2	1	2	0		0	0	0		1	0	0		1	0	0
25	31	0	1	1	1	1	0	1	1	2	0	0	2	1	2	0		0	0	0		1	0	0		1	0	0
25	32	0	1	1	1	1	0	1	1	2	0	0	2	1	2	0		0	0	0		1	0	0		1	0	0
25	34	0	1	1	1	1	0	1	1	2	0	0	2	1	2	0		0	0	0		1	0	0		1	0	0
25	35	0	1	1	1	1	0	1	1	2	0	0	2	1	2	0		0	0	0		1	0	0		1	0	0
25	36	0	1	1	1	1	0	1	1	2	0	0	1	1	2	0		0	0	1		1	0	0		1	0	0
25	37	0	1	1	1	1	0	1	1	2	0	0	2	1	2	0		0	0	0		1	0	0		1	0	0
25	38	0	1	1	1	1	0	1	1	2	0	0	2	1	2	0		0	0	0		1	0	0		1	0	0
25	39	0	1	1	1	1	0	1	1	2	0	0	2	1	2	0		0	0	0		1	0	0		1	0	0
25	40	0	1	1	1	1	0	1	1	2	0	0	2	1	2	0		0	0	0		1	0	0		1	0	0
25	41	0	1	1	1	1	0	1	1	2	0	0	2	1	2	0		0	0	0		1	0	0		1	0	0
25	42	0	1	1	1	1	0	1	1	2	0	0	2	1	2	0		0	0	0		1	0	0		0	0	0
25	43	0	1	1	1	1	0	1	1	2	0	0	2	1	2	0		0	0	0		1	0	0		1	0	0
25	44	0	1	1	1	1	0	1	1	2	0	0	2	1	2	0		0	0	0		1	0	0		1	0	0
25	48	0	1	1	1	1	0	1	1	2	0	0	2	1	2	0		0	0	0		1	0	0		1	0	0
25	49	0	1	1	1	1	0	1	1	2	0	0	2	1	2	0		0	0	0		1	0	0		0	0	0
25	51	0	1	1	1	1	0	1	1	2	0	0	2	1	2	0		0	0	0		1	0	0		1	0	0
25	52	0	1	1	1	1	0	1	1	2	0	0	2	1	2	0		0	0	0		1	0	0		0	0	0
25	53	1	1	1	0	1	0	1	1	1	0	0	2	1	1	0		0	0	0		0	0	0		1	1	0
25	54	0	1	1	1	1	0	1	1	2	0	0	1	1	2	0		0	0	1		1	0	0		0	0	0
25	55	0	1	1	1	1	0	1	1	2	0	0	2	1	2	0		0	0	0		1	0	0		0	0	0
25	56	0	1	1	1	1	0	1	1	1	0	0	2	1	1	0		0	0	0		1	0	0		0	1	0
25	57	0	1	1	1	1	0	1	1	2	0	0	2	1	2	0		0	0	0		1	0	0		0	0	0
25	58	0	0	1	1	1	0	1	1	2	0	0	2	1	2	0		0	0	0		0	0	0		1	0	0
25	59	0	0	1	1	1	0	1	1	2	0	0	2	1	2	0		0	0	0		0	0	0		0	0	0
26	26	0	1	1	1	1	0	1	0	1	0	0	2	0	1	0		0	0	0		1	0	0		1	0	0
26	27	0	1	1	1	1	0	1	0	1	0	0	2	0	1	0		0	0	0		1	0	0		1	0	0
26	28	0	1	1	1	1	0	1	0	1	0	0	2	0	1	0		0	0	0		1	0	0		0	0	0
26	29	0	1	1	1	1	0	1	0	1	0	0	2	0	1	0		0	0	0		1	0	0		0	0	0
26	30	0	1	1	1	1	0	1	0	1	0	0	2	0	1	0		0	0	0		1	0	0		1	0	0
26	31	0	1	1	1	1	0	1	0	1	0	0	2	0	1	0		0	0	0		1	0	0		1	0	0
26	32	0	1	0	1	1	0	1	0	1	0	0	2	0	1	0		0	0	0		0	0	0		1	0	0
26	34	0	1	1	1	1	0	1	0	1	0	0	2	0	1	0		0	0	0		1	0	0		1	0	0
26	35	0	1	1	1	1	0	1	0	1	0	0	2	0	1	0		0	0	0		1	0	0		1	0	0
26	36	0	1	1	1	1	0	1	0	1	0	0	1	0	1	0		0	0	1		1	0	0		1	0	0
26	37	0	1	1	1	1	0	1	0	1	0	0	2	0	1	0		0	0	0		1	0	0		1	0	0
26	38	0	1	1	1	1	0	1	0	1	0	0	2	0	1	0		0	0	0		1	0	0		1	0	0
26	39	0	1	1	1	1	0	1	0	1	0	0	2	0	1	0		0	0	0		1	0	0		1	0	0
26	40	0	1	1	1	1	0	1	0	1	0	0	2	0	1	0		0	0	0		1	0	0		1	0	0
26	41	0	1	1	1	1	0	1	0	1	0	0	2	0	1	0		0	0	0		1	0	0		1	0	0
26	42	0	1	0	1	1	0	1	0	1	0	0	2	0	1	0		0	0	0		0	0	0		1	0	0
26	43	0	1	1	1	1	0	1	0	1	0	0	2	0	1	0		0	0	0		1	0	0		1	0	0
26	44	0	1	1	1	1	0	1	0	1	0	0	2	0	1	0		0	0	0		1	0	0		1	0	0
26	48	0	1	1	1	1	0	1	0	1	0	0	2	0	1	0		0	0	0		1	0	0		1	0	0
26	49	0	1	1	1	1	0	1	0	1	0	0	2	0	1	0		0	0	0		1	0	0		1	0	0
26	51	0	1	1	1	1	0	1	0	1	0	0	1	0	1	0		0	0	1		1	0	0		1	0	0
26	52	0	1	1	1	1	0	1	0	1	0	0	1	0	1	0		0	0	1		1	0	0		1	0	0
26	53	1	1	1	0	1	0	1	0	1	0	0	2	0	1	0		0	0	0		0	0	0		1	0	0
26	54	0	1	1	1	1	0	1	0	1	0	0	1	0	1	0		0	0	1		1	0	0		1	0	0
26	55	0	1	1	1	1	0	1	0	1	0	0	2	0	1	0		0	0	0		1	0	0		1	0	0
26	56	0	1	1	1	1	0	1	0	1	0	0	2	0	1	0		0	0	0		1	0	0		1	0	0
26	57	0	1	1	1	1	0	1	0	1	0	0	2	0	1	0		0	0	0		1	0	0		1	0	0
26	58	0	0	1	1	1	0	1	0	1	0	0	2	0	1	0		0	0	0		0	0	0		1	0	0
26	59	0	0	1	1	1	0	1	0	1	0	0	2	0	1	0		0	0	0		0	0	0		1	0	0
27	27	0	1	1	1	1	0	1	0	2	0	0	2	0	2	0		0	0	0		1	0	0		1	0	0
27	28	0	1	1	1	1	0	1	0	2	0	0	2	0	2	0		0	0	0		1	0	0		1	0	0
27	29	0	1	1	1	1	0	1	0	2	0	0	2	0	2	0		0	0	0		1	0	0		1	0	0
27	30	0	1	1	1	1	0	1	0	2	0	0	2	0	2	0		0	0	0		1	0	0		1	0	0
27	31	0	1	1	1	1	0	1	0	2	0	0	2	0	2	0		0	0	0		1	0	0		1	0	0
27	32	0	1	0	1	1	0	1	0	2	0	0	2	0	2	0		0	0	0		0	0	0		1	0	0
27	34	0	1	1	1	1	0	1	0	2	0	0	2	0	2	0		0	0	0		1	0	0		1	0	0
27	35	0	1	1	1	1	0	1	0	2	0	0	2	0	2	0		0	0	0		1	0	0		1	0	0
27	36	0	1	1	1	1	0	1	0	2	0	0	1	0	2	0		0	0	1		1	0	0		1	0	0
27	37	0	1	1	1	1	0	1	0	2	0	0	2	0	2	0		0	0	0		1	0	0		0	0	0
27	38	0	1	1	1	1	0	1	0	2	0	0	2	0	2	0		0	0	0		1	0	0		1	0	0
27	39	0	1	1	1	1	0	1	0	2	0	0	2	0	2	0		0	0	0		1	0	0		1	0	0
27	40	0	1	1	1	1	0	1	0	2	0	0	2	0	2	0		0	0	0		1	0	0		1	0	0
27	41	0	1	1	1	1	0	1	0	2	0	0	2	0	2	0		0	0	0		1	0	0		0	0	0
27	42	0	1	0	1	1	0	1	0	2	0	0	2	0	2	0		0	0	0		0	0	0		1	0	0
27	43	0	1	1	1	1	0	1	0	2	0	0	2	0	2	0		0	0	0		1	0	0		0	0	0
27	44	0	1	1	1	1	0	1	0	2	0	0	2	0	2	0		0	0	0		1	0	0		1	0	0
27	48	0	1	1	1	1	0	1	0	2	0	0	2	0	2	0		0	0	0		1	0	0		0	0	0
27	49	0	1	1	1	1	0	1	0	2	0	0	2	0	2	0		0	0	0		1	0	0		0	0	0
27	51	0	1	1	1	1	0	1	0	2	0	0	1	0	2	0		0	0	1		1	0	0		0	0	0
27	52	0	1	1	1	1	0	1	0	2	0	0	1	0	2	0		0	0	1		1	0	0		0	0	0
27	53	1	1	1	0	1	0	1	0	1	0	0	2	0	1	0		0	0	0		0	0	0		1	0	0
27	54	0	1	1	1	1	0	1	0	2	0	0	1	0	2	0		0	0	1		1	0	0		0	0	0
27	55	0	1	1	1	1	0	1	0	2	0	0	2	0	2	0		0	0	0		1	0	0		1	0	0
27	56	0	1	1	1	1	0	1	0	1	0	0	2	0	1	0		0	0	0		1	0	0		1	0	0
27	57	0	1	1	1	1	0	1	0	2	0	0	2	0	2	0		0	0	0		1	0	0		0	0	0
27	58	0	0	1	1	1	0	1	0	2	0	0	2	0	2	0		0	0	0		0	0	0		0	0	0
27	59	0	0	1	1	1	0	1	0	2	0	0	2	0	2	0		0	0	0		0	0	0		1	0	0
28	28	0	1	1	1	1	0	1	0	2	0	0	2	0	2	0		0	0	0		1	0	0		1	0	0
28	29	0	1	1	1	1	0	1	0	2	0	0	2	0	2	0		0	0	0		1	0	0		1	0	0
28	30	0	1	1	1	1	0	1	0	2	0	0	2	0	2	0		0	0	0		1	0	0		1	0	0
28	31	0	1	1	1	1	0	1	0	2	0	0	2	0	2	0		0	0	0		1	0	0		1	0	0
28	32	0	1	0	1	1	0	1	0	2	0	0	2	0	2	0		0	0	0		0	0	0		1	0	0
28	34	0	1	1	1	1	0	1	0	2	0	0	2	0	2	0		0	0	0		1	0	0		1	0	0
28	35	0	1	1	1	1	0	1	0	2	0	0	2	0	2	0		0	0	0		1	0	0		1	0	0
28	36	0	1	1	1	1	0	1	0	2	0	0	1	0	2	0		0	0	1		1	0	0		1	0	0
28	37	0	1	1	1	1	0	1	0	2	0	0	2	0	2	0		0	0	0		1	0	0		1	0	0
28	38	0	1	1	1	1	0	1	0	2	0	0	2	0	2	0		0	0	0		1	0	0		1	0	0
28	39	0	1	1	1	1	0	1	0	2	0	0	2	0	2	0		0	0	0		1	0	0		1	0	0
28	40	0	1	1	1	1	0	1	0	2	0	0	2	0	2	0		0	0	0		1	0	0		1	0	0
28	41	0	1	1	1	1	0	1	0	2	0	0	2	0	2	0		0	0	0		1	0	0		1	0	0
28	42	0	1	0	1	1	0	1	0	2	0	0	2	0	2	0		0	0	0		0	0	0		1	0	0
28	43	0	1	1	1	1	0	1	0	2	0	0	2	0	2	0		0	0	0		1	0	0		1	0	0
28	44	0	1	1	1	1	0	1	0	2	0	0	2	0	2	0		0	0	0		1	0	0		1	0	0
28	48	0	1	1	1	1	0	1	0	2	0	0	2	0	2	0		0	0	0		1	0	0		1	0	0
28	49	0	1	1	1	1	0	1	0	2	0	0	2	0	2	0		0	0	0		1	0	0		1	0	0
28	51	0	1	1	1	1	0	1	0	2	0	0	1	0	2	0		0	0	1		1	0	0		1	0	0
28	52	0	1	1	1	1	0	1	0	2	0	0	1	0	2	0		0	0	1		1	0	0		1	0	0
28	53	1	1	1	0	1	0	1	0	1	0	0	2	0	1	0		0	0	0		0	0	0		1	0	0
28	54	0	1	1	1	1	0	1	0	2	0	0	1	0	2	0		0	0	1		1	0	0		1	0	0
28	55	0	1	1	1	1	0	1	0	2	0	0	2	0	2	0		0	0	0		1	0	0		1	0	0
28	56	0	1	1	1	1	0	1	0	1	0	0	2	0	1	0		0	0	0		1	0	0		1	0	0
28	57	0	1	1	1	1	0	1	0	2	0	0	2	0	2	0		0	0	0		1	0	0		1	0	0
28	58	0	0	1	1	1	0	1	0	2	0	0	2	0	2	0		0	0	0		0	0	0		1	0	0
28	59	0	0	1	1	1	0	1	0	2	0	0	2	0	2	0		0	0	0		0	0	0		1	0	0
29	29	0	1	1	1	1	0	1	0	2	0	0	2	0	2	0		0	0	0		1	0	0		1	0	0
29	30	0	1	1	1	1	0	1	0	2	0	0	2	0	2	0		0	0	0		1	0	0		1	0	0
29	31	0	1	1	1	1	0	1	0	2	0	0	2	0	2	0		0	0	0		1	0	0		1	0	0
29	32	0	1	0	1	1	0	1	0	2	0	0	2	0	2	0		0	0	0		0	0	0		1	0	0
29	34	0	1	1	1	1	0	1	0	2	0	0	2	0	2	0		0	0	0		1	0	0		1	0	0
29	35	0	1	1	1	1	0	1	0	2	0	0	2	0	2	0		0	0	0		1	0	0		1	0	0
29	36	0	1	1	1	1	0	1	0	2	0	0	1	0	2	0		0	0	1		1	0	0		0	0	0
29	37	0	1	1	1	1	0	1	0	2	0	0	2	0	2	0		0	0	0		1	0	0		1	0	0
29	38	0	1	1	1	1	0	1	0	2	0	0	2	0	2	0		0	0	0		1	0	0		1	0	0
29	39	0	1	1	1	1	0	1	0	2	0	0	2	0	2	0		0	0	0		1	0	0		1	0	0
29	40	0	1	1	1	1	0	1	0	2	0	0	2	0	2	0		0	0	0		1	0	0		0	0	0
29	41	0	1	1	1	1	0	1	0	2	0	0	2	0	2	0		0	0	0		1	0	0		1	0	0
29	42	0	1	0	1	1	0	1	0	2	0	0	2	0	2	0		0	0	0		0	0	0		0	0	0
29	43	0	1	1	1	1	0	1	0	2	0	0	2	0	2	0		0	0	0		1	0	0		1	0	0
29	44	0	1	1	1	1	0	1	0	2	0	0	2	0	2	0		0	0	0		1	0	0		0	0	0
29	48	0	1	1	1	1	0	1	0	2	0	0	2	0	2	0		0	0	0		1	0	0		0	0	0
29	49	0	1	1	1	1	0	1	0	2	0	0	2	0	2	0		0	0	0		1	0	0		0	0	0
29	51	0	1	1	1	1	0	1	0	2	0	0	2	0	2	0		0	0	0		1	0	0		0	0	0
29	52	0	1	1	1	1	0	1	0	2	0	0	2	0	2	0		0	0	0		1	0	0		1	0	0
29	53	1	1	1	0	1	0	1	0	1	0	0	2	0	1	0		0	0	0		0	0	0		0	0	0
29	54	0	1	1	1	1	0	1	0	2	0	0	1	0	2	0		0	0	1		1	0	0		1	0	0
29	55	0	1	1	1	1	0	1	0	2	0	0	2	0	2	0		0	0	0		1	0	0		1	0	0
29	56	0	1	1	1	1	0	1	0	1	0	0	2	0	1	0		0	0	0		1	0	0		0	0	0
29	57	0	1	1	1	1	0	1	0	2	0	0	2	0	2	0		0	0	0		1	0	0		0	0	0
29	58	0	0	1	1	1	0	1	0	2	0	0	2	0	2	0		0	0	0		0	0	0		1	0	0
29	59	0	0	1	1	1	0	1	0	2	0	0	2	0	2	0		0	0	0		0	0	0		1	0	0
30	30	0	1	1	1	1	0	1	0	2	0	0	2	0	2	0		0	0	0		1	0	0		1	0	0
30	31	0	1	1	1	1	0	1	0	2	0	0	2	0	2	0		0	0	0		1	0	0		1	0	0
30	32	0	1	0	1	1	0	1	0	2	0	0	2	0	2	0		0	0	0		0	0	0		1	0	0
30	34	0	1	1	1	1	0	1	0	2	0	0	2	0	2	0		0	0	0		1	0	0		1	0	0
30	35	0	1	1	1	1	0	1	0	2	0	0	2	0	2	0		0	0	0		1	0	0		1	0	0
30	36	0	1	1	1	1	0	1	0	2	0	0	1	0	2	0		0	0	1		1	0	0		1	0	0
30	37	0	1	1	1	1	0	1	0	2	0	0	2	0	2	0		0	0	0		1	0	0		1	0	0
30	38	0	1	1	1	1	0	1	0	2	0	0	2	0	2	0		0	0	0		1	0	0		1	0	0
30	39	0	1	1	1	1	0	1	0	2	0	0	2	0	2	0		0	0	0		1	0	0		1	0	0
30	40	0	1	1	1	1	0	1	0	2	0	0	2	0	2	0		0	0	0		1	0	0		1	0	0
30	41	0	1	1	1	1	0	1	0	2	0	0	2	0	2	0		0	0	0		1	0	0		1	0	0
30	42	0	1	0	1	1	0	1	0	2	0	0	2	0	2	0		0	0	0		0	0	0		1	0	0
30	43	0	1	1	1	1	0	1	0	2	0	0	2	0	2	0		0	0	0		1	0	0		1	0	0
30	44	0	1	1	1	1	0	1	0	2	0	0	2	0	2	0		0	0	0		1	0	0		1	0	0
30	48	0	1	1	1	1	0	1	0	2	0	0	2	0	2	0		0	0	0		1	0	0		1	0	0
30	49	0	1	1	1	1	0	1	0	2	0	0	2	0	2	0		0	0	0		1	0	0		1	0	0
30	51	0	1	1	1	1	0	1	0	2	0	0	2	0	2	0		0	0	0		1	0	0		1	0	0
30	52	0	1	1	1	1	0	1	0	2	0	0	2	0	2	0		0	0	0		1	0	0		1	0	0
30	53	1	1	1	0	1	0	1	0	1	0	0	2	0	1	0		0	0	0		0	0	0		1	0	0
30	54	0	1	1	1	1	0	1	0	2	0	0	1	0	2	0		0	0	1		1	0	0		1	0	0
30	55	0	1	1	1	1	0	1	0	2	0	0	2	0	2	0		0	0	0		1	0	0		1	0	0
30	56	0	1	1	1	1	0	1	0	1	0	0	2	0	1	0		0	0	0		1	0	0		1	0	0
30	57	0	1	1	1	1	0	1	0	2	0	0	2	0	2	0		0	0	0		1	0	0		1	0	0
30	58	0	0	1	1	1	0	1	0	2	0	0	2	0	2	0		0	0	0		0	0	0		1	0	0
30	59	0	0	1	1	1	0	1	0	2	0	0	2	0	2	0		0	0	0		0	0	0		1	0	0
31	31	0	1	1	1	1	0	1	0	2	0	0	2	0	2	0		0	0	0		1	0	0		1	0	0
31	32	0	1	0	1	1	0	1	0	2	0	0	2	0	2	0		0	0	0		0	0	0		1	0	0
31	34	0	1	1	1	1	0	1	0	2	0	0	2	0	2	0		0	0	0		1	0	0		1	0	0
31	35	0	1	1	1	1	0	1	0	2	0	0	2	0	2	0		0	0	0		1	0	0		1	0	0
31	36	0	1	1	1	1	0	1	0	2	0	0	1	0	2	0		0	0	1		1	0	0		1	0	0
31	37	0	1	1	1	1	0	1	0	2	0	0	2	0	2	0		0	0	0		1	0	0		1	0	0
31	38	0	1	1	1	1	0	1	0	2	0	0	2	0	2	0		0	0	0		1	0	0		1	0	0
31	39	0	1	1	1	1	0	1	0	2	0	0	2	0	2	0		0	0	0		1	0	0		0	0	0
31	40	0	1	1	1	1	0	1	0	2	0	0	2	0	2	0		0	0	0		1	0	0		1	0	0
31	41	0	1	1	1	1	0	1	0	2	0	0	2	0	2	0		0	0	0		1	0	0		1	0	0
31	42	0	1	0	1	1	0	1	0	2	0	0	2	0	2	0		0	0	0		0	0	0		1	0	0
31	43	0	1	1	1	1	0	1	0	2	0	0	2	0	2	0		0	0	0		1	0	0		0	0	0
31	44	0	1	1	1	1	0	1	0	2	0	0	2	0	2	0		0	0	0		1	0	0		1	0	0
31	48	0	1	1	1	1	0	1	0	2	0	0	2	0	2	0		0	0	0		1	0	0		0	0	0
31	49	0	1	1	1	1	0	1	0	2	0	0	2	0	2	0		0	0	0		1	0	0		1	0	0
31	51	0	1	1	1	1	0	1	0	2	0	0	2	0	2	0		0	0	0		1	0	0		0	0	0
31	52	0	1	1	1	1	0	1	0	2	0	0	2	0	2	0		0	0	0		1	0	0		0	0	0
31	53	1	1	1	0	1	0	1	0	1	0	0	2	0	1	0		0	0	0		0	0	0		0	0	0
31	54	0	1	1	1	1	0	1	0	2	0	0	1	0	2	0		0	0	1		1	0	0		0	0	0
31	55	0	1	1	1	1	0	1	0	2	0	0	2	0	2	0		0	0	0		1	0	0		1	0	0
31	56	0	1	1	1	1	0	1	0	1	0	0	2	0	1	0		0	0	0		1	0	0		0	0	0
31	57	0	1	1	1	1	0	1	0	2	0	0	2	0	2	0		0	0	0		1	0	0		1	0	0
31	58	0	0	1	1	1	0	1	0	2	0	0	2	0	2	0		0	0	0		0	0	0		1	0	0
31	59	0	0	1	1	1	0	1	0	2	0	0	2	0	2	0		0	0	0		0	0	0		0	0	0
32	32	0	1	0	1	1	0	1	0	2	0	0	2	0	2	0		0	0	0		0	0	0		0	0	0
32	34	0	1	1	1	1	0	1	0	2	0	0	2	0	2	0		0	0	0		1	0	0		1	0	0
32	35	0	1	0	1	1	0	1	0	2	0	0	2	0	2	0		0	0	0		0	0	0		1	0	0
32	36	0	1	0	1	1	0	1	0	2	0	0	1	0	2	0		0	0	1		0	0	0		1	0	0
32	37	0	1	0	1	1	0	1	0	2	0	0	2	0	2	0		0	0	0		0	0	0		1	0	0
32	38	0	1	0	1	1	0	1	0	2	0	0	2	0	2	0		0	0	0		0	0	0		1	0	0
32	39	0	1	0	1	1	0	1	0	2	0	0	2	0	2	0		0	0	0		0	0	0		1	0	0
32	40	0	1	0	1	1	0	1	0	2	0	0	2	0	2	0		0	0	0		0	0	0		1	0	0
32	41	0	1	0	1	1	0	1	0	2	0	0	2	0	2	0		0	0	0		0	0	0		1	0	0
32	42	0	1	0	1	1	0	1	0	2	0	0	2	0	2	0		0	0	0		0	0	0		1	0	0
32	43	0	1	0	1	1	0	1	0	2	0	0	2	0	2	0		0	0	0		0	0	0		1	0	0
32	44	0	1	0	1	1	0	1	0	2	0	0	2	0	2	0		0	0	0		0	0	0		1	0	0
32	48	0	1	0	1	1	0	1	0	2	0	0	2	0	2	0		0	0	0		0	0	0		1	0	0
32	49	0	1	0	1	1	0	1	0	2	0	0	2	0	2	0		0	0	0		0	0	0		1	0	0
32	51	0	1	1	1	1	0	1	0	2	0	0	2	0	2	0		0	0	0		1	0	0		1	0	0
32	52	0	1	1	1	1	0	1	0	2	0	0	2	0	2	0		0	0	0		1	0	0		1	0	0
32	53	1	1	1	0	1	0	1	0	1	0	0	2	0	1	0		0	0	0		0	0	0		1	0	0
32	54	0	1	0	1	1	0	1	0	2	0	0	1	0	2	0		0	0	1		0	0	0		1	0	0
32	55	0	1	0	1	1	0	1	0	2	0	0	2	0	2	0		0	0	0		0	0	0		1	0	0
32	56	0	1	0	1	1	0	1	0	1	0	0	2	0	1	0		0	0	0		0	0	0		1	0	0
32	57	0	1	0	1	1	0	1	0	2	0	0	2	0	2	0		0	0	0		0	0	0		1	0	0
32	58	0	0	0	1	1	0	1	0	2	0	0	2	0	2	0		0	0	0		0	0	0		1	0	0
32	59	0	0	0	1	1	0	1	0	2	0	0	2	0	2	0		0	0	0		0	0	0		1	0	0
34	34	0	1	1	1	1	0	1	0	2	0	0	2	0	2	0		0	0	0		1	0	0		1	0	0
34	35	0	1	1	1	1	0	1	0	2	0	0	2	0	2	0		0	0	0		1	0	0		1	0	0
34	36	0	1	1	1	1	0	1	0	2	0	0	1	0	2	0		0	0	1		1	0	0		1	0	0
34	37	0	1	1	1	1	0	1	0	2	0	0	2	0	2	0		0	0	0		1	0	0		1	0	0
34	38	0	1	1	1	1	0	1	0	2	0	0	2	0	2	0		0	0	0		1	0	0		1	0	0
34	39	0	1	1	1	1	0	1	0	2	0	0	2	0	2	0		0	0	0		1	0	0		1	0	0
34	40	0	1	1	1	1	0	1	0	2	0	0	2	0	2	0		0	0	0		1	0	0		1	0	0
34	41	0	1	1	1	1	0	1	0	2	0	0	2	0	2	0		0	0	0		1	0	0		1	0	0
34	42	0	1	1	1	1	0	1	0	2	0	0	2	0	2	0		0	0	0		1	0	0		1	0	0
34	43	0	1	1	1	1	0	1	0	2	0	0	2	0	2	0		0	0	0		1	0	0		1	0	0
34	44	0	1	1	1	1	0	1	0	2	0	0	2	0	2	0		0	0	0		1	0	0		1	0	0
34	48	0	1	1	1	1	0	1	0	2	0	0	2	0	2	0		0	0	0		1	0	0		1	0	0
34	49	0	1	1	1	1	0	1	0	2	0	0	2	0	2	0		0	0	0		1	0	0		0	0	0
34	51	0	1	1	1	1	0	1	0	2	0	0	2	0	2	0		0	0	0		1	0	0		1	0	0
34	52	0	1	1	1	1	0	1	0	2	0	0	2	0	2	0		0	0	0		1	0	0		1	0	0
34	53	1	1	1	0	1	0	1	0	1	0	0	2	0	1	0		0	0	0		0	0	0		1	0	0
34	54	0	1	1	1	1	0	1	0	2	0	0	1	0	2	0		0	0	1		1	0	0		0	0	0
34	55	0	1	1	1	1	0	1	0	2	0	0	2	0	2	0		0	0	0		1	0	0		1	0	0
34	56	0	1	1	1	1	0	1	0	1	0	0	2	0	1	0		0	0	0		1	0	0		0	0	0
34	57	0	1	1	1	1	0	1	0	2	0	0	2	0	2	0		0	0	0		1	0	0		1	0	0
34	58	0	0	1	1	1	0	1	0	2	0	0	2	0	2	0		0	0	0		0	0	0		0	0	0
34	59	0	0	1	1	1	0	1	0	2	0	0	2	0	2	0		0	0	0		0	0	0		0	0	0
35	35	0	1	1	1	1	0	1	0	2	0	0	2	0	2	0		0	0	0		1	0	0		0	0	0
35	36	0	1	1	1	1	0	1	0	2	0	0	1	0	2	0		0	0	1		1	0	0		0	0	0
35	37	0	1	1	1	1	0	1	0	2	0	0	2	0	2	0		0	0	0		1	0	0		1	0	0
35	38	0	1	1	1	1	0	1	0	2	0	0	2	0	2	0		0	0	0		1	0	0		0	0	0
35	39	0	1	1	1	1	0	1	0	2	0	0	2	0	2	0		0	0	0		1	0	0		1	0	0
35	40	0	1	1	1	1	0	1	0	2	0	0	2	0	2	0		0	0	0		1	0	0		1	0	0
35	41	0	1	1	1	1	0	1	0	2	0	0	2	0	2	0		0	0	0		1	0	0		0	0	0
35	42	0	1	0	1	1	0	1	0	2	0	0	2	0	2	0		0	0	0		0	0	0		0	0	0
35	43	0	1	1	1	1	0	1	0	2	0	0	2	0	2	0		0	0	0		1	0	0		1	0	0
35	44	0	1	1	1	1	0	1	0	2	0	0	2	0	2	0		0	0	0		1	0	0		1	0	0
35	48	0	1	1	1	1	0	1	0	2	0	0	2	0	2	0		0	0	0		1	0	0		1	0	0
35	49	0	1	1	1	1	0	1	0	2	0	0	2	0	2	0		0	0	0		1	0	0		1	0	0
35	51	0	1	1	1	1	0	1	0	2	0	0	2	0	2	0		0	0	0		1	0	0		1	0	0
35	52	0	1	1	1	1	0	1	0	2	0	0	2	0	2	0		0	0	0		1	0	0		1	0	0
35	53	1	1	1	0	1	0	1	0	1	0	0	2	0	1	0		0	0	0		0	0	0		1	0	0
35	54	0	1	1	1	1	0	1	0	2	0	0	1	0	2	0		0	0	1		1	0	0		1	0	0
35	55	0	1	1	1	1	0	1	0	2	0	0	2	0	2	0		0	0	0		1	0	0		1	0	0
35	56	0	1	1	1	1	0	1	0	1	0	0	2	0	1	0		0	0	0		1	0	0		1	0	0
35	57	0	1	1	1	1	0	1	0	2	0	0	2	0	2	0		0	0	0		1	0	0		1	0	0
35	58	0	0	1	1	1	0	1	0	2	0	0	2	0	2	0		0	0	0		0	0	0		1	0	0
35	59	0	0	1	1	1	0	1	0	2	0	0	2	0	2	0		0	0	0		0	0	0		1	0	0
36	36	0	1	1	1	1	0	1	0	2	0	0	1	0	2	0		0	0	1		1	0	0		1	0	0
36	37	0	1	1	1	1	0	1	0	2	0	0	1	0	2	0		0	0	1		1	0	0		1	0	0
36	38	0	1	1	1	1	0	1	0	2	0	0	1	0	2	0		0	0	1		1	0	0		1	0	0
36	39	0	1	1	1	1	0	1	0	2	0	0	1	0	2	0		0	0	1		1	0	0		1	0	0
36	40	0	1	1	1	1	0	1	0	2	0	0	1	0	2	0		0	0	1		1	0	0		1	0	0
36	41	0	1	1	1	1	0	1	0	2	0	0	1	0	2	0		0	0	1		1	0	0		1	0	0
36	42	0	1	0	1	1	0	1	0	2	0	0	1	0	2	0		0	0	1		0	0	0		1	0	0
36	43	0	1	1	1	1	0	1	0	2	0	0	1	0	2	0		0	0	1		1	0	0		1	0	0
36	44	0	1	1	1	1	0	1	0	2	0	0	1	0	2	0		0	0	1		1	0	0		1	0	0
36	48	0	1	1	1	1	0	1	0	2	0	0	1	0	2	0		0	0	1		1	0	0		1	0	0
36	49	0	1	1	1	1	0	1	0	2	0	0	1	0	2	0		0	0	1		1	0	0		1	0	0
36	51	0	1	1	1	1	0	1	0	2	0	0	1	0	2	0		0	0	1		1	0	0		1	0	0
36	52	0	1	1	1	1	0	1	0	2	0	0	1	0	2	0		0	0	1		1	0	0		1	0	0
36	53	1	1	1	0	1	0	1	0	1	0	0	1	0	1	0		0	0	1		0	0	0		1	0	0
36	54	0	1	1	1	1	0	1	0	2	0	0	1	0	2	0		0	0	1		1	0	0		1	0	0
36	55	0	1	1	1	1	0	1	0	2	0	0	1	0	2	0		0	0	1		1	0	0		1	0	0
36	56	0	1	1	1	1	0	1	0	1	0	0	1	0	1	0		0	0	1		1	0	0		1	0	0
36	57	0	1	1	1	1	0	1	0	2	0	0	1	0	2	0		0	0	1		1	0	0		1	0	0
36	58	0	0	1	1	1	0	1	0	2	0	0	1	0	2	0		0	0	1		0	0	0		1	0	0
36	59	0	0	1	1	1	0	1	0	2	0	0	1	0	2	0		0	0	1		0	0	0		1	0	0
37	37	0	1	1	1	1	0	1	0	2	0	0	2	0	2	0		0	0	0		1	0	0		1	0	0
37	38	0	1	1	1	1	0	1	0	2	0	0	2	0	2	0		0	0	0		1	0	0		0	0	0
37	39	0	1	1	1	1	0	1	0	2	0	0	2	0	2	0		0	0	0		1	0	0		1	0	0
37	40	0	1	1	1	1	0	1	0	2	0	0	2	0	2	0		0	0	0		1	0	0		1	0	0
37	41	0	1	1	1	1	0	1	0	2	0	0	2	0	2	0		0	0	0		1	0	0		1	0	0
37	42	0	1	0	1	1	0	1	0	2	0	0	2	0	2	0		0	0	0		0	0	0		0	0	0
37	43	0	1	1	1	1	0	1	0	2	0	0	2	0	2	0		0	0	0		1	0	0		1	0	0
37	44	0	1	1	1	1	0	1	0	2	0	0	2	0	2	0		0	0	0		1	0	0		0	0	0
37	48	0	1	1	1	1	0	1	0	2	0	0	2	0	2	0		0	0	0		1	0	0		1	0	0
37	49	0	1	1	1	1	0	1	0	2	0	0	2	0	2	0		0	0	0		1	0	0		0	0	0
37	51	0	1	1	1	1	0	1	0	2	0	0	2	0	2	0		0	0	0		1	0	0		0	0	0
37	52	0	1	1	1	1	0	1	0	2	0	0	2	0	2	0		0	0	0		1	0	0		0	0	0
37	53	1	1	1	0	1	0	1	0	1	0	0	2	0	1	0		0	0	0		0	0	0		0	0	0
37	54	0	1	1	1	1	0	1	0	2	0	0	1	0	2	0		0	0	1		1	0	0		1	0	0
37	55	0	1	1	1	1	0	1	0	2	0	0	2	0	2	0		0	0	0		1	0	0		0	0	0
37	56	0	1	1	1	1	0	1	0	1	0	0	2	0	1	0		0	0	0		1	0	0		1	0	0
37	57	0	1	1	1	1	0	1	0	2	0	0	2	0	2	0		0	0	0		1	0	0		1	0	0
37	58	0	0	1	1	1	0	1	0	2	0	0	2	0	2	0		0	0	0		0	0	0		0	0	0
37	59	0	0	1	1	1	0	1	0	2	0	0	2	0	2	0		0	0	0		0	0	0		0	0	0
38	38	0	1	1	1	1	0	1	0	2	0	0	2	0	2	0		0	0	0		1	0	0		1	0	0
38	39	0	1	1	1	1	0	1	0	2	0	0	2	0	2	0		0	0	0		1	0	0		1	0	0
38	40	0	1	1	1	1	0	1	0	2	0	0	2	0	2	0		0	0	0		1	0	0		1	0	0
38	41	0	1	1	1	1	0	1	0	2	0	0	2	0	2	0		0	0	0		1	0	0		1	0	0
38	42	0	1	0	1	1	0	1	0	2	0	0	2	0	2	0		0	0	0		0	0	0		1	0	0
38	43	0	1	1	1	1	0	1	0	2	0	0	2	0	2	0		0	0	0		1	0	0		1	0	0
38	44	0	1	1	1	1	0	1	0	2	0	0	2	0	2	0		0	0	0		1	0	0		1	0	0
38	48	0	1	1	1	1	0	1	0	2	0	0	2	0	2	0		0	0	0		1	0	0		1	0	0
38	49	0	1	1	1	1	0	1	0	2	0	0	2	0	2	0		0	0	0		1	0	0		1	0	0
38	51	0	1	1	1	1	0	1	0	2	0	0	2	0	2	0		0	0	0		1	0	0		1	0	0
38	52	0	1	1	1	1	0	1	0	2	0	0	2	0	2	0		0	0	0		1	0	0		1	0	0
38	53	1	1	1	0	1	0	1	0	1	0	0	2	0	1	0		0	0	0		0	0	0		1	0	0
38	54	0	1	1	1	1	0	1	0	2	0	0	1	0	2	0		0	0	1		1	0	0		1	0	0
38	55	0	1	1	1	1	0	1	0	2	0	0	2	0	2	0		0	0	0		1	0	0		1	0	0
38	56	0	1	1	1	1	0	1	0	1	0	0	2	0	1	0		0	0	0		1	0	0		1	0	0
38	57	0	1	1	1	1	0	1	0	2	0	0	2	0	2	0		0	0	0		1	0	0		1	0	0
38	58	0	0	1	1	1	0	1	0	2	0	0	2	0	2	0		0	0	0		0	0	0		1	0	0
38	59	0	0	1	1	1	0	1	0	2	0	0	2	0	2	0		0	0	0		0	0	0		1	0	0
39	39	0	1	1	1	1	0	1	0	2	0	0	2	0	2	0		0	0	0		1	0	0		1	0	0
39	40	0	1	1	1	1	0	1	0	2	0	0	2	0	2	0		0	0	0		1	0	0		1	0	0
39	41	0	1	1	1	1	0	1	0	2	0	0	2	0	2	0		0	0	0		1	0	0		1	0	0
39	42	0	1	0	1	1	0	1	0	2	0	0	2	0	2	0		0	0	0		0	0	0		1	0	0
39	43	0	1	1	1	1	0	1	0	2	0	0	2	0	2	0		0	0	0		1	0	0		1	0	0
39	44	0	1	1	1	1	0	1	0	2	0	0	2	0	2	0		0	0	0		1	0	0		1	0	0
39	48	0	1	1	1	1	0	1	0	2	0	0	2	0	2	0		0	0	0		1	0	0		1	0	0
39	49	0	1	1	1	1	0	1	0	2	0	0	2	0	2	0		0	0	0		1	0	0		1	0	0
39	51	0	1	1	1	1	0	1	0	2	0	0	2	0	2	0		0	0	0		1	0	0		1	0	0
39	52	0	1	1	1	1	0	1	0	2	0	0	2	0	2	0		0	0	0		1	0	0		1	0	0
39	53	1	1	1	0	1	0	1	0	1	0	0	2	0	1	0		0	0	0		0	0	0		1	0	0
39	54	0	1	1	1	1	0	1	0	2	0	0	1	0	2	0		0	0	1		1	0	0		1	0	0
39	55	0	1	1	1	1	0	1	0	2	0	0	2	0	2	0		0	0	0		1	0	0		1	0	0
39	56	0	1	1	1	1	0	1	0	1	0	0	2	0	1	0		0	0	0		1	0	0		1	0	0
39	57	0	1	1	1	1	0	1	0	2	0	0	2	0	2	0		0	0	0		1	0	0		1	0	0
39	58	0	0	1	1	1	0	1	0	2	0	0	2	0	2	0		0	0	0		0	0	0		1	0	0
39	59	0	0	1	1	1	0	1	0	2	0	0	2	0	2	0		0	0	0		0	0	0		0	0	0
40	40	0	1	1	1	1	0	1	0	2	0	0	2	0	2	0		0	0	0		1	0	0		1	0	0
40	41	0	1	1	1	1	0	1	0	2	0	0	2	0	2	0		0	0	0		1	0	0		1	0	0
40	42	0	1	0	1	1	0	1	0	2	0	0	2	0	2	0		0	0	0		0	0	0		1	0	0
40	43	0	1	1	1	1	0	1	0	2	0	0	2	0	2	0		0	0	0		1	0	0		0	0	0
40	44	0	1	1	1	1	0	1	0	2	0	0	2	0	2	0		0	0	0		1	0	0		1	0	0
40	48	0	1	1	1	1	0	1	0	2	0	0	2	0	2	0		0	0	0		1	0	0		0	0	0
40	49	0	1	1	1	1	0	1	0	2	0	0	2	0	2	0		0	0	0		1	0	0		1	0	0
40	51	0	1	1	1	1	0	1	0	2	0	0	2	0	2	0		0	0	0		1	0	0		0	0	0
40	52	0	1	1	1	1	0	1	0	2	0	0	2	0	2	0		0	0	0		1	0	0		0	0	0
40	53	1	1	1	0	1	0	1	0	1	0	0	2	0	1	0		0	0	0		0	0	0		0	0	0
40	54	0	1	1	1	1	0	1	0	2	0	0	1	0	2	0		0	0	1		1	0	0		0	0	0
40	55	0	1	1	1	1	0	1	0	2	0	0	2	0	2	0		0	0	0		1	0	0		1	0	0
40	56	0	1	1	1	1	0	1	0	1	0	0	2	0	1	0		0	0	0		1	0	0		0	0	0
40	57	0	1	1	1	1	0	1	0	2	0	0	2	0	2	0		0	0	0		1	0	0		1	0	0
40	58	0	0	1	1	1	0	1	0	2	0	0	2	0	2	0		0	0	0		0	0	0		1	0	0
40	59	0	0	1	1	1	0	1	0	2	0	0	2	0	2	0		0	0	0		0	0	0		0	0	0
41	41	0	1	1	1	1	0	1	0	2	0	0	2	0	2	0		0	0	0		1	0	0		0	0	0
41	42	0	1	0	1	1	0	1	0	2	0	0	2	0	2	0		0	0	0		0	0	0		1	0	0
41	43	0	1	1	1	1	0	1	0	2	0	0	2	0	2	0		0	0	0		1	0	0		1	0	0
41	44	0	1	1	1	1	0	1	0	2	0	0	2	0	2	0		0	0	0		1	0	0		1	0	0
41	48	0	1	1	1	1	0	1	0	2	0	0	2	0	2	0		0	0	0		1	0	0		1	0	0
41	49	0	1	1	1	1	0	1	0	2	0	0	2	0	2	0		0	0	0		1	0	0		1	0	0
41	51	0	1	1	1	1	0	1	0	2	0	0	2	0	2	0		0	0	0		1	0	0		1	0	0
41	52	0	1	1	1	1	0	1	0	2	0	0	2	0	2	0		0	0	0		1	0	0		1	0	0
41	53	1	1	1	0	1	0	1	0	1	0	0	2	0	1	0		0	0	0		0	0	0		1	0	0
41	54	0	1	1	1	1	0	1	0	2	0	0	1	0	2	0		0	0	1		1	0	0		1	0	0
41	55	0	1	1	1	1	0	1	0	2	0	0	2	0	2	0		0	0	0		1	0	0		1	0	0
41	56	0	1	1	1	1	0	1	0	1	0	0	2	0	1	0		0	0	0		1	0	0		1	0	0
41	57	0	1	1	1	1	0	1	0	2	0	0	2	0	2	0		0	0	0		1	0	0		1	0	0
41	58	0	0	1	1	1	0	1	0	2	0	0	2	0	2	0		0	0	0		0	0	0		1	0	0
41	59	0	0	1	1	1	0	1	0	2	0	0	2	0	2	0		0	0	0		0	0	0		1	0	0
42	42	0	1	0	1	1	0	1	0	2	0	0	2	0	2	0		0	0	0		0	0	0		1	0	0
42	43	0	1	0	1	1	0	1	0	2	0	0	2	0	2	0		0	0	0		0	0	0		1	0	0
42	44	0	1	0	1	1	0	1	0	2	0	0	2	0	2	0		0	0	0		0	0	0		1	0	0
42	48	0	1	0	1	1	0	1	0	2	0	0	2	0	2	0		0	0	0		0	0	0		1	0	0
42	49	0	1	0	1	1	0	1	0	2	0	0	2	0	2	0		0	0	0		0	0	0		1	0	0
42	51	0	1	1	1	1	0	1	0	2	0	0	2	0	2	0		0	0	0		1	0	0		1	0	0
42	52	0	1	1	1	1	0	1	0	2	0	0	2	0	2	0		0	0	0		1	0	0		1	0	0
42	53	1	1	1	0	1	0	1	0	1	0	0	2	0	1	0		0	0	0		0	0	0		1	0	0
42	54	0	1	0	1	1	0	1	0	2	0	0	1	0	2	0		0	0	1		0	0	0		1	0	0
42	55	0	1	0	1	1	0	1	0	2	0	0	2	0	2	0		0	0	0		0	0	0		1	0	0
42	56	0	1	0	1	1	0	1	0	1	0	0	2	0	1	0		0	0	0		0	0	0		1	0	0
42	57	0	1	0	1	1	0	1	0	2	0	0	2	0	2	0		0	0	0		0	0	0		1	0	0
42	58	0	0	0	1	1	0	1	0	2	0	0	2	0	2	0		0	0	0		0	0	0		1	0	0
42	59	0	0	0	1	1	0	1	0	2	0	0	2	0	2	0		0	0	0		0	0	0		1	0	0
43	43	0	1	1	1	1	0	1	0	2	0	0	2	0	2	0		0	0	0		1	0	0		1	0	0
43	44	0	1	1	1	1	0	1	0	2	0	0	2	0	2	0		0	0	0		1	0	0		1	0	0
43	48	0	0	1	1	1	0	1	0	2	0	0	2	0	2	0		0	0	0		0	0	0		1	0	0
43	49	0	0	1	1	1	0	1	0	2	0	0	2	0	2	0		0	0	0		0	0	0		1	0	0
43	51	0	1	1	1	1	0	1	0	2	0	0	2	0	2	0		0	0	0		1	0	0		1	0	0
43	52	0	1	1	1	1	0	1	0	2	0	0	2	0	2	0		0	0	0		1	0	0		1	0	0
43	53	1	1	1	0	1	0	1	0	1	0	0	2	0	1	0		0	0	0		0	0	0		0	0	0
43	54	0	1	1	1	1	0	1	0	2	0	0	1	0	2	0		0	0	1		1	0	0		1	0	0
43	55	0	1	1	1	1	0	1	0	2	0	0	2	0	2	0		0	0	0		1	0	0		1	0	0
43	56	0	1	1	1	1	0	1	0	1	0	0	2	0	1	0		0	0	0		1	0	0		1	0	0
43	57	0	1	1	1	1	0	1	0	2	0	0	2	0	2	0		0	0	0		1	0	0		0	0	0
43	58	0	0	1	1	1	0	1	0	2	0	0	2	0	2	0		0	0	0		0	0	0		1	0	0
43	59	0	0	1	1	1	0	1	0	2	0	0	2	0	2	0		0	0	0		0	0	0		0	0	0
44	44	0	1	1	1	1	0	1	0	2	0	0	2	0	2	0		0	0	0		1	0	0		1	0	0
44	48	0	0	1	1	1	0	1	0	2	0	0	2	0	2	0		0	0	0		0	0	0		0	0	0
44	49	0	0	1	1	1	0	1	0	2	0	0	2	0	2	0		0	0	0		0	0	0		0	0	0
44	51	0	1	1	1	1	0	1	0	2	0	0	2	0	2	0		0	0	0		1	0	0		0	0	0
44	52	0	1	1	1	1	0	1	0	2	0	0	2	0	2	0		0	0	0		1	0	0		0	0	0
44	53	1	1	1	0	1	0	1	0	1	0	0	2	0	1	0		0	0	0		0	0	0		1	0	0
44	54	0	1	1	1	1	0	1	0	2	0	0	1	0	2	0		0	0	1		1	0	0		0	0	0
44	55	0	1	1	1	1	0	1	0	2	0	0	2	0	2	0		0	0	0		1	0	0		1	0	0
44	56	0	1	1	1	1	0	1	0	1	0	0	2	0	1	0		0	0	0		1	0	0		1	0	0
44	57	0	1	1	1	1	0	1	0	2	0	0	2	0	2	0		0	0	0		1	0	0		0	0	0
44	58	0	0	1	1	1	0	1	0	2	0	0	2	0	2	0		0	0	0		0	0	0		0	0	0
44	59	0	0	1	1	1	0	1	0	2	0	0	2	0	2	0		0	0	0		0	0	0		1	0	0
48	48	0	1	1	1	1	0	1	0	2	0	0	2	0	2	0		0	0	0		1	0	0		1	0	0
48	49	0	1	1	1	1	0	1	0	2	0	0	2	0	2	0		0	0	0		1	0	0		1	0	0
48	51	0	1	1	1	1	0	1	0	2	0	0	2	0	2	0		0	0	0		1	0	0		1	0	0
48	52	0	1	1	1	1	0	1	0	2	0	0	2	0	2	0		0	0	0		1	0	0		1	0	0
48	53	1	1	1	0	1	0	1	0	1	0	0	2	0	1	0		0	0	0		0	0	0		1	0	0
48	54	0	1	1	1	1	0	1	0	2	0	0	1	0	2	0		0	0	1		1	0	0		1	0	0
48	55	0	1	1	1	1	0	1	0	2	0	0	2	0	2	0		0	0	0		1	0	0		1	0	0
48	56	0	1	1	1	1	0	1	0	1	0	0	2	0	1	0		0	0	0		1	0	0		1	0	0
48	57	0	1	1	1	1	0	1	0	2	0	0	2	0	2	0		0	0	0		1	0	0		1	0	0
48	58	0	0	1	1	1	0	1	0	2	0	0	2	0	2	0		0	0	0		0	0	0		1	0	0
48	59	0	0	1	1	1	0	1	0	2	0	0	2	0	2	0		0	0	0		0	0	0		1	0	0
49	49	0	1	1	1	1	0	1	0	2	0	0	2	0	2	0		0	0	0		1	0	0		1	0	0
49	51	0	1	1	1	1	0	1	0	2	0	0	2	0	2	0		0	0	0		1	0	0		1	0	0
49	52	0	1	1	1	1	0	1	0	2	0	0	2	0	2	0		0	0	0		1	0	0		1	0	0
49	53	1	1	1	0	1	0	1	0	1	0	0	2	0	1	0		0	0	0		0	0	0		1	0	0
49	54	0	1	1	1	1	0	1	0	2	0	0	1	0	2	0		0	0	1		1	0	0		1	0	0
49	55	0	1	1	1	1	0	1	0	2	0	0	2	0	2	0		0	0	0		1	0	0		1	0	0
49	56	0	1	1	1	1	0	1	0	1	0	0	2	0	1	0		0	0	0		1	0	0		1	0	0
49	57	0	1	1	1	1	0	1	0	2	0	0	2	0	2	0		0	0	0		1	0	0		1	0	0
49	58	0	0	1	1	1	0	1	0	2	0	0	2	0	2	0		0	0	0		0	0	0		1	0	0
49	59	0	0	1	1	1	0	1	0	2	0	0	2	0	2	0		0	0	0		0	0	0		1	0	0
51	51	0	1	1	1	1	0	1	0	2	0	0	2	0	2	0		0	0	0		1	0	0		1	0	0
51	52	0	1	1	1	1	0	1	0	2	0	0	2	0	2	0		0	0	0		1	0	0		1	0	0
51	53	1	1	1	0	1	0	1	0	1	0	0	2	0	1	0		0	0	0		0	0	0		1	0	0
51	54	0	1	1	1	1	0	1	0	2	0	0	1	0	2	0		0	0	1		1	0	0		1	0	0
51	55	0	1	1	1	1	0	1	0	2	0	0	2	0	2	0		0	0	0		1	0	0		1	0	0
51	56	0	1	1	1	1	0	1	0	1	0	0	2	0	1	0		0	0	0		1	0	0		1	0	0
51	57	0	1	1	1	1	0	1	0	2	0	0	2	0	2	0		0	0	0		1	0	0		1	0	0
51	58	0	0	1	1	1	0	1	0	2	0	0	2	0	2	0		0	0	0		0	0	0		1	0	0
51	59	0	0	1	1	1	0	1	0	2	0	0	2	0	2	0		0	0	0		0	0	0		1	0	0
52	52	0	1	1	1	1	0	1	0	2	0	0	2	0	2	0		0	0	0		1	0	0		1	0	0
52	53	1	1	1	0	1	0	1	0	1	0	0	2	0	1	0		0	0	0		0	0	0		1	0	0
52	54	0	1	1	1	1	0	1	0	2	0	0	1	0	2	0		0	0	1		1	0	0		1	0	0
52	55	0	1	1	1	1	0	1	0	2	0	0	2	0	2	0		0	0	0		1	0	0		0	0	0
52	56	0	1	1	1	1	0	1	0	1	0	0	2	0	1	0		0	0	0		1	0	0		1	0	0
52	57	0	1	1	1	1	0	1	0	2	0	0	2	0	2	0		0	0	0		1	0	0		1	0	0
52	58	0	0	1	1	1	0	1	0	2	0	0	2	0	2	0		0	0	0		0	0	0		1	0	0
52	59	0	0	1	1	1	0	1	0	2	0	0	2	0	2	0		0	0	0		0	0	0		0	0	0
53	53	1	1	1	0	1	0	1	0	1	0	0	2	0	1	0		0	0	0		0	0	0		1	0	0
53	54	1	1	1	0	1	0	1	0	1	0	0	1	0	1	0		0	0	1		0	0	0		0	0	0
53	55	1	1	1	0	1	0	1	0	1	0	0	2	0	1	0		0	0	0		0	0	0		1	0	0
53	56	1	1	1	0	1	0	1	0	0	0	0	2	0	0	0		0	0	0		0	0	0		0	0	0
53	57	1	1	1	0	1	0	1	0	1	0	0	2	0	1	0		0	0	0		0	0	0		0	0	0
53	58	1	0	1	0	1	0	1	0	1	0	0	2	0	1	0		0	0	0		0	0	0		0	0	0
53	59	1	0	1	0	1	0	1	0	1	0	0	2	0	1	0		0	0	0		0	0	0		0	0	0
54	54	0	1	1	1	1	0	1	0	2	0	0	1	0	2	0		0	0	1		1	0	0		1	0	0
54	55	0	1	1	1	1	0	1	0	2	0	0	1	0	2	0		0	0	1		1	0	0		0	0	0
54	56	0	1	1	1	1	0	1	0	1	0	0	1	0	1	0		0	0	1		1	0	0		1	0	0
54	57	0	1	1	1	1	0	1	0	2	0	0	1	0	2	0		0	0	1		1	0	0		1	0	0
54	58	0	0	1	1	1	0	1	0	2	0	0	1	0	2	0		0	0	1		0	0	0		0	0	0
54	59	0	0	1	1	1	0	1	0	2	0	0	1	0	2	0		0	0	1		0	0	0		0	0	0
55	55	0	1	1	1	1	0	1	0	2	0	0	2	0	2	0		0	0	0		1	0	0		1	0	0
55	56	0	1	1	1	1	0	1	0	1	0	0	2	0	1	0		0	0	0		1	0	0		1	0	0
55	57	0	1	1	1	1	0	1	0	2	0	0	2	0	2	0		0	0	0		1	0	0		1	0	0
55	58	0	0	1	1	1	0	1	0	2	0	0	2	0	2	0		0	0	0		0	0	0		1	0	0
55	59	0	0	1	1	1	0	1	0	2	0	0	2	0	2	0		0	0	0		0	0	0		1	0	0
56	56	0	1	1	1	1	0	1	0	1	0	0	2	0	1	0		0	0	0		1	0	0		1	0	0
56	57	0	1	1	1	1	0	1	0	1	0	0	2	0	1	0		0	0	0		1	0	0		1	0	0
56	58	0	0	1	1	1	0	1	0	1	0	0	2	0	1	0		0	0	0		0	0	0		1	0	0
56	59	0	0	1	1	1	0	1	0	1	0	0	2	0	1	0		0	0	0		0	0	0		1	0	0
57	57	0	1	1	1	1	0	1	0	2	0	0	2	0	2	0		0	0	0		1	0	0		1	0	0
57	58	0	0	1	1	1	0	1	0	2	0	0	2	0	2	0		0	0	0		0	0	0		1	0	0
57	59	0	0	1	1	1	0	1	0	2	0	0	2	0	2	0		0	0	0		0	0	0		1	0	0
58	58	0	0	1	1	1	0	1	0	2	0	0	2	0	2	0		0	0	0		0	0	0		1	0	0
58	59	0	0	1	1	1	0	1	0	2	0	0	2	0	2	0		0	0	0		0	0	0		1	0	0
59	59	0	0	1	1	1	0	1	0	2	0	0	2	0	2	0		0	0	0		0	0	0		1	0	0
