# Supplementary material for: Drug Target Optimization in Chronic Myeloid Leukemia Using Innovative Computational Platform
Source: Sci Rep. 2015 Feb 3;5:8190. doi: 10.1038/srep08190 (PMC4650822; doi:10.1038/srep08190)
Supplement: Supplementary Information — Supplementary Table 5 [file srep08190-s4.xlsx]

## Sheet: WT
edge 1 from	edge 1 to	edge 2 from	edge 2 to	Growth Arrest	Self Renewal	Apoptosis	Proliferation	Correct Differentiation
1	8	1	19	0	1	1	1	0
1	8	2	1	0	1	1	1	1
1	8	3	12	0	1	1	1	1
1	8	3	53	0	1	1	1	1
1	8	6	56	0	1	1	1	1
1	8	11	20	0	1	1	1	1
1	8	11	21	0	1	1	1	1
1	8	11	22	0	1	1	1	1
1	8	11	23	0	1	1	1	1
1	8	11	36	0	1	1	1	1
1	8	11	54	0	1	1	1	1
1	8	11	55	0	1	1	1	1
1	8	12	9	0	0	1	1	1
1	8	14	8	0	1	1	1	1
1	8	14	10	0	1	1	1	1
1	8	14	15	0	1	1	0	1
1	8	16	7	0	1	1	1	1
1	8	16	18	0	1	1	1	1
1	8	16	23	0	1	1	1	1
1	8	16	38	0	1	1	1	1
1	8	17	16	0	1	1	1	1
1	8	20	19	0	1	1	1	0
1	8	21	11	0	1	1	1	1
1	8	22	11	0	1	1	1	1
1	8	23	12	0	0	1	1	1
1	8	23	14	0	1	1	1	1
1	8	23	24	0	0	1	1	1
1	8	24	9	0	0	1	1	1
1	8	24	25	0	1	1	1	1
1	8	28	35	0	1	1	1	1
1	8	29	30	0	1	1	1	1
1	8	30	10	0	1	1	1	1
1	8	31	30	0	1	1	1	1
1	8	35	34	0	1	1	1	1
1	8	35	36	0	1	1	1	1
1	8	36	9	0	1	1	1	1
1	8	36	57	0	1	1	1	1
1	8	39	41	0	1	1	1	1
1	8	40	39	0	1	1	1	1
1	8	43	23	0	1	1	1	1
1	8	44	43	0	1	1	1	1
1	8	48	23	0	1	1	1	1
1	8	49	48	0	1	1	1	1
1	8	51	35	0	1	1	1	1
1	8	52	51	0	1	1	1	1
1	8	53	14	0	1	1	0	1
1	8	54	24	0	1	1	1	1
1	8	55	56	0	1	1	1	1
1	8	56	10	0	1	1	1	1
1	8	56	15	0	1	1	1	1
1	8	57	14	0	1	1	1	1
1	8	58	12	0	0	1	1	1
1	8	59	58	0	0	1	1	1
1	19	2	1	0	1	1	1	0
1	19	16	7	0	1	1	1	0
1	19	16	18	0	1	1	1	0
1	19	16	23	0	1	1	1	0
1	19	16	38	0	1	1	1	0
1	19	17	16	0	1	1	1	0
1	19	39	41	0	1	1	1	0
1	19	40	39	0	1	1	1	0
1	19	43	23	0	1	1	1	0
1	19	44	43	0	1	1	1	0
1	19	48	23	0	1	1	1	0
1	19	49	48	0	1	1	1	0
1	19	51	35	0	1	1	1	0
1	19	52	51	0	1	1	1	0
1	19	58	12	0	0	1	1	0
1	19	59	58	0	0	1	1	0
3	2	1	8	0	1	1	1	1
3	2	1	19	0	1	1	1	0
3	2	2	1	0	1	1	1	1
3	2	3	12	0	1	1	1	1
3	2	3	53	0	1	1	1	1
3	2	4	3	0	1	1	1	1
3	2	5	4	0	1	1	1	1
3	2	5	13	0	1	1	1	1
3	2	6	5	0	1	1	1	1
3	2	6	29	0	1	1	1	1
3	2	6	38	0	1	1	1	1
3	2	6	56	0	1	1	1	1
3	2	7	6	0	1	1	1	1
3	2	11	7	0	1	1	1	1
3	2	11	20	0	1	1	1	1
3	2	11	21	0	1	1	1	1
3	2	11	22	0	1	1	1	1
3	2	11	23	0	1	1	1	1
3	2	11	26	0	1	1	1	1
3	2	11	36	0	1	1	1	1
3	2	11	37	0	1	1	1	1
3	2	11	54	0	1	1	1	1
3	2	11	55	0	1	1	1	1
3	2	12	9	0	0	1	1	1
3	2	13	10	0	1	1	1	1
3	2	14	8	1	1	1	1	1
3	2	14	10	0	1	1	1	1
3	2	14	15	0	1	1	0	1
3	2	16	7	0	1	1	1	1
3	2	16	18	0	1	1	1	1
3	2	16	23	0	1	1	1	1
3	2	16	38	0	1	1	1	1
3	2	17	16	0	1	1	1	1
3	2	18	14	0	1	1	1	1
3	2	20	19	0	1	1	1	0
3	2	21	11	0	1	1	1	1
3	2	22	11	0	1	1	1	1
3	2	23	12	0	0	1	1	1
3	2	23	14	0	1	1	1	1
3	2	23	24	0	0	1	1	1
3	2	24	9	0	0	1	1	1
3	2	24	25	0	1	1	1	1
3	2	25	10	0	1	1	1	1
3	2	26	6	0	1	1	1	1
3	2	26	27	0	1	1	1	1
3	2	27	28	0	1	1	1	1
3	2	28	29	0	1	1	1	1
3	2	28	31	0	1	1	1	1
3	2	28	32	0	1	1	1	1
3	2	28	35	0	1	1	1	1
3	2	29	25	0	1	1	1	1
3	2	29	30	0	1	1	1	1
3	2	30	10	0	1	1	1	1
3	2	31	30	0	1	1	1	1
3	2	32	42	0	1	0	1	1
3	2	34	10	0	1	1	1	1
3	2	35	34	0	1	1	1	1
3	2	35	36	0	1	1	1	1
3	2	36	9	0	1	1	1	1
3	2	36	57	0	1	1	1	1
3	2	37	36	0	1	1	1	1
3	2	38	28	0	1	1	1	1
3	2	39	41	0	1	1	1	1
3	2	40	39	0	1	1	1	1
3	2	41	38	0	1	1	1	1
3	2	42	10	0	1	0	1	1
3	2	43	23	0	1	1	1	1
3	2	44	43	0	1	1	1	1
3	2	48	23	0	1	1	1	1
3	2	49	48	0	1	1	1	1
3	2	51	35	0	1	1	1	1
3	2	52	51	0	1	1	1	1
3	2	53	14	1	1	1	0	1
3	2	54	24	0	1	1	1	1
3	2	55	56	0	1	1	1	1
3	2	56	10	0	1	1	1	1
3	2	56	15	0	1	1	1	1
3	2	57	14	0	1	1	1	1
3	2	58	12	0	0	1	1	1
3	2	59	58	0	0	1	1	1
3	12	1	19	0	1	1	1	0
3	12	2	1	0	1	1	1	1
3	12	6	56	0	1	1	1	1
3	12	11	20	0	1	1	1	1
3	12	11	55	0	1	1	1	1
3	12	12	9	0	0	1	1	1
3	12	14	8	1	1	1	1	1
3	12	14	10	0	1	1	1	1
3	12	14	15	0	1	1	0	1
3	12	16	7	0	1	1	1	1
3	12	16	18	0	1	1	1	1
3	12	16	23	0	1	1	1	1
3	12	16	38	0	1	1	1	1
3	12	17	16	0	1	1	1	1
3	12	20	19	0	1	1	1	0
3	12	23	12	0	0	1	1	1
3	12	24	9	0	0	1	1	1
3	12	28	35	0	1	1	1	1
3	12	35	34	0	1	1	1	1
3	12	35	36	0	1	1	1	1
3	12	36	9	0	1	1	1	1
3	12	36	57	0	1	1	1	1
3	12	39	41	0	1	1	1	1
3	12	40	39	0	1	1	1	1
3	12	43	23	0	1	1	1	1
3	12	44	43	0	1	1	1	1
3	12	48	23	0	1	1	1	1
3	12	49	48	0	1	1	1	1
3	12	51	35	0	1	1	1	1
3	12	52	51	0	1	1	1	1
3	12	55	56	0	1	1	1	1
3	12	56	10	0	1	1	1	1
3	12	56	15	0	1	1	1	1
3	12	57	14	0	1	1	1	1
3	12	58	12	0	0	1	1	1
3	12	59	58	0	0	1	1	1
3	53	1	19	0	1	1	1	0
3	53	2	1	0	1	1	1	1
3	53	3	12	0	1	1	1	1
3	53	6	56	0	1	1	1	1
3	53	11	20	0	1	1	1	1
3	53	11	54	0	1	1	1	1
3	53	11	55	0	1	1	1	1
3	53	12	9	0	0	1	1	1
3	53	14	8	1	1	1	1	1
3	53	14	10	0	1	1	1	1
3	53	14	15	0	1	1	0	1
3	53	16	7	0	1	1	1	1
3	53	16	18	0	1	1	1	1
3	53	16	23	0	1	1	1	1
3	53	16	38	0	1	1	1	1
3	53	17	16	0	1	1	1	1
3	53	20	19	0	1	1	1	0
3	53	23	12	0	0	1	1	1
3	53	24	9	0	0	1	1	1
3	53	28	35	0	1	1	1	1
3	53	35	34	0	1	1	1	1
3	53	35	36	0	1	1	1	1
3	53	36	9	0	1	1	1	1
3	53	36	57	0	1	1	1	1
3	53	39	41	0	1	1	1	1
3	53	40	39	0	1	1	1	1
3	53	43	23	0	1	1	1	1
3	53	44	43	0	1	1	1	1
3	53	48	23	0	1	1	1	1
3	53	49	48	0	1	1	1	1
3	53	51	35	0	1	1	1	1
3	53	52	51	0	1	1	1	1
3	53	53	14	1	1	1	0	1
3	53	54	24	0	1	1	1	1
3	53	55	56	0	1	1	1	1
3	53	56	10	0	1	1	1	1
3	53	56	15	0	1	1	1	1
3	53	57	14	0	1	1	1	1
3	53	58	12	0	0	1	1	1
3	53	59	58	0	0	1	1	1
4	3	1	8	0	1	1	1	1
4	3	1	19	0	1	1	1	0
4	3	2	1	0	1	1	1	1
4	3	3	12	0	1	1	1	1
4	3	3	53	0	1	1	1	1
4	3	5	4	0	1	1	1	1
4	3	5	13	0	1	1	1	1
4	3	6	5	0	1	1	1	1
4	3	6	29	0	1	1	1	1
4	3	6	38	0	1	1	1	1
4	3	6	56	0	1	1	1	1
4	3	7	6	0	1	1	1	1
4	3	11	7	0	1	1	1	1
4	3	11	20	0	1	1	1	1
4	3	11	21	0	1	1	1	1
4	3	11	22	0	1	1	1	1
4	3	11	23	0	1	1	1	1
4	3	11	26	0	1	1	1	1
4	3	11	36	0	1	1	1	1
4	3	11	37	0	1	1	1	1
4	3	11	54	0	1	1	1	1
4	3	11	55	0	1	1	1	1
4	3	12	9	0	0	1	1	1
4	3	13	10	0	1	1	1	1
4	3	14	8	1	1	1	1	1
4	3	14	10	0	1	1	1	1
4	3	14	15	0	1	1	0	1
4	3	16	7	0	1	1	1	1
4	3	16	18	0	1	1	1	1
4	3	16	23	0	1	1	1	1
4	3	16	38	0	1	1	1	1
4	3	17	16	0	1	1	1	1
4	3	18	14	0	1	1	1	1
4	3	20	19	0	1	1	1	0
4	3	21	11	0	1	1	1	1
4	3	22	11	0	1	1	1	1
4	3	23	12	0	0	1	1	1
4	3	23	14	0	1	1	1	1
4	3	23	24	0	0	1	1	1
4	3	24	9	0	0	1	1	1
4	3	24	25	0	1	1	1	1
4	3	25	10	0	1	1	1	1
4	3	26	6	0	1	1	1	1
4	3	26	27	0	1	1	1	1
4	3	27	28	0	1	1	1	1
4	3	28	29	0	1	1	1	1
4	3	28	31	0	1	1	1	1
4	3	28	32	0	1	1	1	1
4	3	28	35	0	1	1	1	1
4	3	29	25	0	1	1	1	1
4	3	29	30	0	1	1	1	1
4	3	30	10	0	1	1	1	1
4	3	31	30	0	1	1	1	1
4	3	32	42	0	1	0	1	1
4	3	34	10	0	1	1	1	1
4	3	35	34	0	1	1	1	1
4	3	35	36	0	1	1	1	1
4	3	36	9	0	1	1	1	1
4	3	36	57	0	1	1	1	1
4	3	37	36	0	1	1	1	1
4	3	38	28	0	1	1	1	1
4	3	39	41	0	1	1	1	1
4	3	40	39	0	1	1	1	1
4	3	41	38	0	1	1	1	1
4	3	42	10	0	1	0	1	1
4	3	43	23	0	1	1	1	1
4	3	44	43	0	1	1	1	1
4	3	48	23	0	1	1	1	1
4	3	49	48	0	1	1	1	1
4	3	51	35	0	1	1	1	1
4	3	52	51	0	1	1	1	1
4	3	53	14	1	1	1	0	1
4	3	54	24	0	1	1	1	1
4	3	55	56	0	1	1	1	1
4	3	56	10	0	1	1	1	1
4	3	56	15	0	1	1	1	1
4	3	57	14	0	1	1	1	1
4	3	58	12	0	0	1	1	1
4	3	59	58	0	0	1	1	1
5	4	1	8	0	1	1	1	1
5	4	1	19	0	1	1	1	0
5	4	2	1	0	1	1	1	1
5	4	3	12	0	1	1	1	1
5	4	3	53	0	1	1	1	1
5	4	5	13	0	1	1	1	1
5	4	6	5	0	1	1	1	1
5	4	6	29	0	1	1	1	1
5	4	6	38	0	1	1	1	1
5	4	6	56	0	1	1	1	1
5	4	7	6	0	1	1	1	1
5	4	11	7	0	1	1	1	1
5	4	11	20	0	1	1	1	1
5	4	11	21	0	1	1	1	1
5	4	11	22	0	1	1	1	1
5	4	11	23	0	1	1	1	1
5	4	11	26	0	1	1	1	1
5	4	11	36	0	1	1	1	1
5	4	11	37	0	1	1	1	1
5	4	11	54	0	1	1	1	1
5	4	11	55	0	1	1	1	1
5	4	12	9	0	0	1	1	1
5	4	13	10	0	1	1	1	1
5	4	14	8	1	1	1	1	1
5	4	14	10	0	1	1	1	1
5	4	14	15	0	1	1	0	1
5	4	16	7	0	1	1	1	1
5	4	16	18	0	1	1	1	1
5	4	16	23	0	1	1	1	1
5	4	16	38	0	1	1	1	1
5	4	17	16	0	1	1	1	1
5	4	18	14	0	1	1	1	1
5	4	20	19	0	1	1	1	0
5	4	21	11	0	1	1	1	1
5	4	22	11	0	1	1	1	1
5	4	23	12	0	0	1	1	1
5	4	23	14	0	1	1	1	1
5	4	23	24	0	0	1	1	1
5	4	24	9	0	0	1	1	1
5	4	24	25	0	1	1	1	1
5	4	25	10	0	1	1	1	1
5	4	26	6	0	1	1	1	1
5	4	26	27	0	1	1	1	1
5	4	27	28	0	1	1	1	1
5	4	28	29	0	1	1	1	1
5	4	28	31	0	1	1	1	1
5	4	28	32	0	1	1	1	1
5	4	28	35	0	1	1	1	1
5	4	29	25	0	1	1	1	1
5	4	29	30	0	1	1	1	1
5	4	30	10	0	1	1	1	1
5	4	31	30	0	1	1	1	1
5	4	32	42	0	1	0	1	1
5	4	34	10	0	1	1	1	1
5	4	35	34	0	1	1	1	1
5	4	35	36	0	1	1	1	1
5	4	36	9	0	1	1	1	1
5	4	36	57	0	1	1	1	1
5	4	37	36	0	1	1	1	1
5	4	38	28	0	1	1	1	1
5	4	39	41	0	1	1	1	1
5	4	40	39	0	1	1	1	1
5	4	41	38	0	1	1	1	1
5	4	42	10	0	1	0	1	1
5	4	43	23	0	1	1	1	1
5	4	44	43	0	1	1	1	1
5	4	48	23	0	1	1	1	1
5	4	49	48	0	1	1	1	1
5	4	51	35	0	1	1	1	1
5	4	52	51	0	1	1	1	1
5	4	53	14	1	1	1	0	1
5	4	54	24	0	1	1	1	1
5	4	55	56	0	1	1	1	1
5	4	56	10	0	1	1	1	1
5	4	56	15	0	1	1	1	1
5	4	57	14	0	1	1	1	1
5	4	58	12	0	0	1	1	1
5	4	59	58	0	0	1	1	1
5	13	1	8	0	1	1	1	1
5	13	1	19	0	1	1	1	0
5	13	2	1	0	1	1	1	1
5	13	3	12	0	1	1	1	1
5	13	3	53	0	1	1	1	1
5	13	6	5	0	1	1	1	1
5	13	6	29	0	1	1	1	1
5	13	6	38	0	1	1	1	1
5	13	6	56	0	1	1	1	1
5	13	7	6	0	1	1	1	1
5	13	11	7	0	1	1	1	1
5	13	11	20	0	1	1	1	1
5	13	11	21	0	1	1	1	1
5	13	11	22	0	1	1	1	1
5	13	11	23	0	1	1	1	1
5	13	11	26	0	1	1	1	1
5	13	11	36	0	1	1	1	1
5	13	11	37	0	1	1	1	1
5	13	11	54	0	1	1	1	1
5	13	11	55	0	1	1	1	1
5	13	12	9	0	0	1	1	1
5	13	13	10	0	1	1	1	1
5	13	14	8	1	1	1	1	1
5	13	14	10	0	1	1	1	1
5	13	14	15	0	1	1	0	1
5	13	16	7	0	1	1	1	1
5	13	16	18	0	1	1	1	1
5	13	16	23	0	1	1	1	1
5	13	16	38	0	1	1	1	1
5	13	17	16	0	1	1	1	1
5	13	18	14	0	1	1	1	1
5	13	20	19	0	1	1	1	0
5	13	21	11	0	1	1	1	1
5	13	22	11	0	1	1	1	1
5	13	23	12	0	0	1	1	1
5	13	23	14	0	1	1	1	1
5	13	23	24	0	0	1	1	1
5	13	24	9	0	0	1	1	1
5	13	24	25	0	1	1	1	1
5	13	25	10	0	1	1	1	1
5	13	26	6	0	1	1	1	1
5	13	28	31	0	1	1	1	1
5	13	28	32	0	1	1	1	1
5	13	28	35	0	1	1	1	1
5	13	29	25	0	1	1	1	1
5	13	29	30	0	1	1	1	1
5	13	30	10	0	1	1	1	1
5	13	31	30	0	1	1	1	1
5	13	32	42	0	1	0	1	1
5	13	34	10	0	1	1	1	1
5	13	35	34	0	1	1	1	1
5	13	35	36	0	1	1	1	1
5	13	36	9	0	1	1	1	1
5	13	36	57	0	1	1	1	1
5	13	37	36	0	1	1	1	1
5	13	38	28	0	1	1	1	1
5	13	39	41	0	1	1	1	1
5	13	40	39	0	1	1	1	1
5	13	41	38	0	1	1	1	1
5	13	42	10	0	1	0	1	1
5	13	43	23	0	1	1	1	1
5	13	44	43	0	1	1	1	1
5	13	48	23	0	1	1	1	1
5	13	49	48	0	1	1	1	1
5	13	51	35	0	1	1	1	1
5	13	52	51	0	1	1	1	1
5	13	53	14	1	1	1	0	1
5	13	54	24	0	1	1	1	1
5	13	55	56	0	1	1	1	1
5	13	56	10	0	1	1	1	1
5	13	56	15	0	1	1	1	1
5	13	57	14	0	1	1	1	1
5	13	58	12	0	0	1	1	1
5	13	59	58	0	0	1	1	1
6	5	1	8	0	1	1	1	1
6	5	1	19	0	1	1	1	0
6	5	2	1	0	1	1	1	1
6	5	3	12	0	1	1	1	1
6	5	3	53	0	1	1	1	1
6	5	6	29	0	1	1	1	1
6	5	6	38	0	1	1	1	1
6	5	6	56	0	1	1	1	1
6	5	7	6	0	1	1	1	1
6	5	11	7	0	1	1	1	1
6	5	11	20	0	1	1	1	1
6	5	11	21	0	1	1	1	1
6	5	11	22	0	1	1	1	1
6	5	11	23	0	1	1	1	1
6	5	11	26	0	1	1	1	1
6	5	11	36	0	1	1	1	1
6	5	11	37	0	1	1	1	1
6	5	11	54	0	1	1	1	1
6	5	11	55	0	1	1	1	1
6	5	12	9	0	0	1	1	1
6	5	14	8	1	1	1	1	1
6	5	14	10	0	1	1	1	1
6	5	14	15	0	1	1	0	1
6	5	16	7	0	1	1	1	1
6	5	16	18	0	1	1	1	1
6	5	16	23	0	1	1	1	1
6	5	16	38	0	1	1	1	1
6	5	17	16	0	1	1	1	1
6	5	20	19	0	1	1	1	0
6	5	21	11	0	1	1	1	1
6	5	22	11	0	1	1	1	1
6	5	23	12	0	0	1	1	1
6	5	23	14	0	1	1	1	1
6	5	23	24	0	0	1	1	1
6	5	24	9	0	0	1	1	1
6	5	24	25	0	1	1	1	1
6	5	26	6	0	1	1	1	1
6	5	28	35	0	1	1	1	1
6	5	29	30	0	1	1	1	1
6	5	30	10	0	1	1	1	1
6	5	31	30	0	1	1	1	1
6	5	35	34	0	1	1	1	1
6	5	35	36	0	1	1	1	1
6	5	36	9	0	1	1	1	1
6	5	36	57	0	1	1	1	1
6	5	39	41	0	1	1	1	1
6	5	40	39	0	1	1	1	1
6	5	43	23	0	1	1	1	1
6	5	44	43	0	1	1	1	1
6	5	48	23	0	1	1	1	1
6	5	49	48	0	1	1	1	1
6	5	51	35	0	1	1	1	1
6	5	52	51	0	1	1	1	1
6	5	53	14	1	1	1	0	1
6	5	54	24	0	1	1	1	1
6	5	55	56	0	1	1	1	1
6	5	56	10	0	1	1	1	1
6	5	56	15	0	1	1	1	1
6	5	57	14	0	1	1	1	1
6	5	58	12	0	0	1	1	1
6	5	59	58	0	0	1	1	1
6	29	1	8	0	1	1	1	1
6	29	1	19	0	1	1	1	0
6	29	2	1	0	1	1	1	1
6	29	3	12	0	1	1	1	1
6	29	3	53	0	1	1	1	1
6	29	6	38	0	1	1	1	1
6	29	6	56	0	1	1	1	1
6	29	11	7	0	1	1	1	1
6	29	11	20	0	1	1	1	1
6	29	11	21	0	1	1	1	1
6	29	11	22	0	1	1	1	1
6	29	11	23	0	1	1	1	1
6	29	11	26	0	1	1	1	1
6	29	11	36	0	1	1	1	1
6	29	11	37	0	1	1	1	1
6	29	11	54	0	1	1	1	1
6	29	11	55	0	1	1	1	1
6	29	12	9	0	0	1	1	1
6	29	14	8	1	1	1	1	1
6	29	14	10	0	1	1	1	1
6	29	14	15	0	1	1	0	1
6	29	16	7	0	1	1	1	1
6	29	16	18	0	1	1	1	1
6	29	16	23	0	1	1	1	1
6	29	16	38	0	1	1	1	1
6	29	17	16	0	1	1	1	1
6	29	20	19	0	1	1	1	0
6	29	21	11	0	1	1	1	1
6	29	22	11	0	1	1	1	1
6	29	23	12	0	0	1	1	1
6	29	23	14	0	1	1	1	1
6	29	23	24	0	0	1	1	1
6	29	24	9	0	0	1	1	1
6	29	24	25	0	1	1	1	1
6	29	28	35	0	1	1	1	1
6	29	29	30	0	1	1	1	1
6	29	30	10	0	1	1	1	1
6	29	31	30	0	1	1	1	1
6	29	35	34	0	1	1	1	1
6	29	35	36	0	1	1	1	1
6	29	36	9	0	1	1	1	1
6	29	36	57	0	1	1	1	1
6	29	39	41	0	1	1	1	1
6	29	40	39	0	1	1	1	1
6	29	43	23	0	1	1	1	1
6	29	44	43	0	1	1	1	1
6	29	48	23	0	1	1	1	1
6	29	49	48	0	1	1	1	1
6	29	51	35	0	1	1	1	1
6	29	52	51	0	1	1	1	1
6	29	53	14	1	1	1	0	1
6	29	54	24	0	1	1	1	1
6	29	55	56	0	1	1	1	1
6	29	56	10	0	1	1	1	1
6	29	56	15	0	1	1	1	1
6	29	57	14	0	1	1	1	1
6	29	58	12	0	0	1	1	1
6	29	59	58	0	0	1	1	1
6	38	1	8	0	1	1	1	1
6	38	1	19	0	1	1	1	0
6	38	2	1	0	1	1	1	1
6	38	3	12	0	1	1	1	1
6	38	3	53	0	1	1	1	1
6	38	6	56	0	1	1	1	1
6	38	11	7	0	1	1	1	1
6	38	11	20	0	1	1	1	1
6	38	11	21	0	1	1	1	1
6	38	11	22	0	1	1	1	1
6	38	11	23	0	1	1	1	1
6	38	11	26	0	1	1	1	1
6	38	11	36	0	1	1	1	1
6	38	11	37	0	1	1	1	1
6	38	11	54	0	1	1	1	1
6	38	11	55	0	1	1	1	1
6	38	12	9	0	0	1	1	1
6	38	14	8	1	1	1	1	1
6	38	14	10	0	1	1	1	1
6	38	14	15	0	1	1	0	1
6	38	16	7	0	1	1	1	1
6	38	16	18	0	1	1	1	1
6	38	16	23	0	1	1	1	1
6	38	16	38	0	1	1	1	1
6	38	17	16	0	1	1	1	1
6	38	20	19	0	1	1	1	0
6	38	21	11	0	1	1	1	1
6	38	22	11	0	1	1	1	1
6	38	23	12	0	0	1	1	1
6	38	23	14	0	1	1	1	1
6	38	23	24	0	0	1	1	1
6	38	24	9	0	0	1	1	1
6	38	24	25	0	1	1	1	1
6	38	28	35	0	1	1	1	1
6	38	29	30	0	1	1	1	1
6	38	30	10	0	1	1	1	1
6	38	31	30	0	1	1	1	1
6	38	35	34	0	1	1	1	1
6	38	35	36	0	1	1	1	1
6	38	36	9	0	1	1	1	1
6	38	36	57	0	1	1	1	1
6	38	39	41	0	1	1	1	1
6	38	40	39	0	1	1	1	1
6	38	43	23	0	1	1	1	1
6	38	44	43	0	1	1	1	1
6	38	48	23	0	1	1	1	1
6	38	49	48	0	1	1	1	1
6	38	51	35	0	1	1	1	1
6	38	52	51	0	1	1	1	1
6	38	53	14	1	1	1	0	1
6	38	54	24	0	1	1	1	1
6	38	55	56	0	1	1	1	1
6	38	56	10	0	1	1	1	1
6	38	56	15	0	1	1	1	1
6	38	57	14	0	1	1	1	1
6	38	58	12	0	0	1	1	1
6	38	59	58	0	0	1	1	1
6	56	1	19	0	1	1	1	0
6	56	2	1	0	1	1	1	1
6	56	11	20	0	1	1	1	1
6	56	11	55	0	1	1	1	1
6	56	12	9	0	0	1	1	1
6	56	14	8	1	1	1	1	1
6	56	14	10	0	1	1	1	1
6	56	14	15	0	1	1	0	1
6	56	16	7	0	1	1	1	1
6	56	16	18	0	1	1	1	1
6	56	16	23	0	1	1	1	1
6	56	16	38	0	1	1	1	1
6	56	17	16	0	1	1	1	1
6	56	20	19	0	1	1	1	0
6	56	24	9	0	0	1	1	1
6	56	28	35	0	1	1	1	1
6	56	35	34	0	1	1	1	1
6	56	35	36	0	1	1	1	1
6	56	36	9	0	1	1	1	1
6	56	36	57	0	1	1	1	1
6	56	39	41	0	1	1	1	1
6	56	40	39	0	1	1	1	1
6	56	43	23	0	1	1	1	1
6	56	44	43	0	1	1	1	1
6	56	48	23	0	1	1	1	1
6	56	49	48	0	1	1	1	1
6	56	51	35	0	1	1	1	1
6	56	52	51	0	1	1	1	1
6	56	55	56	0	1	1	1	1
6	56	56	10	0	1	1	1	1
6	56	56	15	0	1	1	1	1
6	56	57	14	0	1	1	1	1
6	56	58	12	0	0	1	1	1
6	56	59	58	0	0	1	1	1
7	6	1	8	0	1	1	1	1
7	6	1	19	0	1	1	1	0
7	6	2	1	0	1	1	1	1
7	6	3	12	0	1	1	1	1
7	6	3	53	0	1	1	1	1
7	6	6	29	0	1	1	1	1
7	6	6	38	0	1	1	1	1
7	6	6	56	0	1	1	1	1
7	6	11	7	0	1	1	1	1
7	6	11	20	0	1	1	1	1
7	6	11	21	0	1	1	1	1
7	6	11	22	0	1	1	1	1
7	6	11	23	0	1	1	1	1
7	6	11	26	0	1	1	1	1
7	6	11	36	0	1	1	1	1
7	6	11	37	0	1	1	1	1
7	6	11	54	0	1	1	1	1
7	6	11	55	0	1	1	1	1
7	6	12	9	0	0	1	1	1
7	6	14	8	1	1	1	1	1
7	6	14	10	0	1	1	1	1
7	6	14	15	0	1	1	0	1
7	6	16	7	0	1	1	1	1
7	6	16	18	0	1	1	1	1
7	6	16	23	0	1	1	1	1
7	6	16	38	0	1	1	1	1
7	6	17	16	0	1	1	1	1
7	6	20	19	0	1	1	1	0
7	6	21	11	0	1	1	1	1
7	6	22	11	0	1	1	1	1
7	6	23	12	0	0	1	1	1
7	6	23	14	0	1	1	1	1
7	6	23	24	0	0	1	1	1
7	6	24	9	0	0	1	1	1
7	6	24	25	0	1	1	1	1
7	6	26	6	0	1	1	1	1
7	6	28	35	0	1	1	1	1
7	6	29	30	0	1	1	1	1
7	6	30	10	0	1	1	1	1
7	6	31	30	0	1	1	1	1
7	6	35	34	0	1	1	1	1
7	6	35	36	0	1	1	1	1
7	6	36	9	0	1	1	1	1
7	6	36	57	0	1	1	1	1
7	6	39	41	0	1	1	1	1
7	6	40	39	0	1	1	1	1
7	6	43	23	0	1	1	1	1
7	6	44	43	0	1	1	1	1
7	6	48	23	0	1	1	1	1
7	6	49	48	0	1	1	1	1
7	6	51	35	0	1	1	1	1
7	6	52	51	0	1	1	1	1
7	6	53	14	1	1	1	0	1
7	6	54	24	0	1	1	1	1
7	6	55	56	0	1	1	1	1
7	6	56	10	0	1	1	1	1
7	6	56	15	0	1	1	1	1
7	6	57	14	0	1	1	1	1
7	6	58	12	0	0	1	1	1
7	6	59	58	0	0	1	1	1
11	7	1	8	0	1	1	1	1
11	7	1	19	0	1	1	1	0
11	7	2	1	0	1	1	1	1
11	7	3	12	0	1	1	1	1
11	7	3	53	0	1	1	1	1
11	7	6	56	0	1	1	1	1
11	7	11	20	0	1	1	1	1
11	7	11	21	0	1	1	1	1
11	7	11	22	0	1	1	1	1
11	7	11	23	0	1	1	1	1
11	7	11	26	0	1	1	1	1
11	7	11	36	0	1	1	1	1
11	7	11	37	0	1	1	1	1
11	7	11	54	0	1	1	1	1
11	7	11	55	0	1	1	1	1
11	7	12	9	0	0	1	1	1
11	7	14	8	1	1	1	1	1
11	7	14	10	0	1	1	1	1
11	7	14	15	0	1	1	0	1
11	7	16	7	0	1	1	1	1
11	7	16	18	0	1	1	1	1
11	7	16	23	0	1	1	1	1
11	7	16	38	0	1	1	1	1
11	7	17	16	0	1	1	1	1
11	7	20	19	0	1	1	1	0
11	7	21	11	0	1	1	1	1
11	7	22	11	0	1	1	1	1
11	7	23	12	0	0	1	1	1
11	7	23	14	0	1	1	1	1
11	7	23	24	0	0	1	1	1
11	7	24	9	0	0	1	1	1
11	7	24	25	0	1	1	1	1
11	7	28	35	0	1	1	1	1
11	7	29	30	0	1	1	1	1
11	7	30	10	0	1	1	1	1
11	7	31	30	0	1	1	1	1
11	7	35	34	0	1	1	1	1
11	7	35	36	0	1	1	1	1
11	7	36	9	0	1	1	1	1
11	7	36	57	0	1	1	1	1
11	7	39	41	0	1	1	1	1
11	7	40	39	0	1	1	1	1
11	7	43	23	0	1	1	1	1
11	7	44	43	0	1	1	1	1
11	7	48	23	0	1	1	1	1
11	7	49	48	0	1	1	1	1
11	7	51	35	0	1	1	1	1
11	7	52	51	0	1	1	1	1
11	7	53	14	1	1	1	0	1
11	7	54	24	0	1	1	1	1
11	7	55	56	0	1	1	1	1
11	7	56	10	0	1	1	1	1
11	7	56	15	0	1	1	1	1
11	7	57	14	0	1	1	1	1
11	7	58	12	0	0	1	1	1
11	7	59	58	0	0	1	1	1
11	20	1	19	0	1	1	1	0
11	20	2	1	0	1	1	1	1
11	20	14	10	0	1	1	1	1
11	20	16	7	0	1	1	1	1
11	20	16	18	0	1	1	1	1
11	20	16	23	0	1	1	1	1
11	20	16	38	0	1	1	1	1
11	20	17	16	0	1	1	1	1
11	20	20	19	0	1	1	1	0
11	20	24	9	0	0	1	1	1
11	20	28	35	0	1	1	1	1
11	20	35	34	0	1	1	1	1
11	20	35	36	0	1	1	1	1
11	20	36	57	0	1	1	1	1
11	20	39	41	0	1	1	1	1
11	20	40	39	0	1	1	1	1
11	20	43	23	0	1	1	1	1
11	20	44	43	0	1	1	1	1
11	20	48	23	0	1	1	1	1
11	20	49	48	0	1	1	1	1
11	20	51	35	0	1	1	1	1
11	20	52	51	0	1	1	1	1
11	20	57	14	0	1	1	1	1
11	20	58	12	0	0	1	1	1
11	20	59	58	0	0	1	1	1
11	21	1	19	0	1	1	1	0
11	21	2	1	0	1	1	1	1
11	21	3	12	0	1	1	1	1
11	21	3	53	0	1	1	1	1
11	21	6	56	0	1	1	1	1
11	21	11	20	0	1	1	1	1
11	21	11	36	0	1	1	1	1
11	21	11	54	0	1	1	1	1
11	21	11	55	0	1	1	1	1
11	21	12	9	0	0	1	1	1
11	21	14	8	1	1	1	1	1
11	21	14	10	0	1	1	1	1
11	21	14	15	0	1	1	0	1
11	21	16	7	0	1	1	1	1
11	21	16	18	0	1	1	1	1
11	21	16	23	0	1	1	1	1
11	21	16	38	0	1	1	1	1
11	21	17	16	0	1	1	1	1
11	21	20	19	0	1	1	1	0
11	21	21	11	0	1	1	1	1
11	21	23	12	0	0	1	1	1
11	21	24	9	0	0	1	1	1
11	21	28	35	0	1	1	1	1
11	21	29	30	0	1	1	1	1
11	21	30	10	0	1	1	1	1
11	21	31	30	0	1	1	1	1
11	21	35	34	0	1	1	1	1
11	21	35	36	0	1	1	1	1
11	21	36	9	0	1	1	1	1
11	21	36	57	0	1	1	1	1
11	21	39	41	0	1	1	1	1
11	21	40	39	0	1	1	1	1
11	21	43	23	0	1	1	1	1
11	21	44	43	0	1	1	1	1
11	21	48	23	0	1	1	1	1
11	21	49	48	0	1	1	1	1
11	21	51	35	0	1	1	1	1
11	21	52	51	0	1	1	1	1
11	21	53	14	1	1	1	0	1
11	21	54	24	0	1	1	1	1
11	21	55	56	0	1	1	1	1
11	21	56	10	0	1	1	1	1
11	21	56	15	0	1	1	1	1
11	21	57	14	0	1	1	1	1
11	21	58	12	0	0	1	1	1
11	21	59	58	0	0	1	1	1
11	22	1	19	0	1	1	1	0
11	22	2	1	0	1	1	1	1
11	22	3	12	0	1	1	1	1
11	22	3	53	0	1	1	1	1
11	22	6	56	0	1	1	1	1
11	22	11	20	0	1	1	1	1
11	22	11	21	0	1	1	1	1
11	22	11	36	0	1	1	1	1
11	22	11	54	0	1	1	1	1
11	22	11	55	0	1	1	1	1
11	22	12	9	0	0	1	1	1
11	22	14	8	1	1	1	1	1
11	22	14	10	0	1	1	1	1
11	22	14	15	0	1	1	0	1
11	22	16	7	0	1	1	1	1
11	22	16	18	0	1	1	1	1
11	22	16	23	0	1	1	1	1
11	22	16	38	0	1	1	1	1
11	22	17	16	0	1	1	1	1
11	22	20	19	0	1	1	1	0
11	22	21	11	0	1	1	1	1
11	22	22	11	0	1	1	1	1
11	22	23	12	0	0	1	1	1
11	22	24	9	0	0	1	1	1
11	22	28	35	0	1	1	1	1
11	22	29	30	0	1	1	1	1
11	22	30	10	0	1	1	1	1
11	22	31	30	0	1	1	1	1
11	22	35	34	0	1	1	1	1
11	22	35	36	0	1	1	1	1
11	22	36	9	0	1	1	1	1
11	22	36	57	0	1	1	1	1
11	22	39	41	0	1	1	1	1
11	22	40	39	0	1	1	1	1
11	22	43	23	0	1	1	1	1
11	22	44	43	0	1	1	1	1
11	22	48	23	0	1	1	1	1
11	22	49	48	0	1	1	1	1
11	22	51	35	0	1	1	1	1
11	22	52	51	0	1	1	1	1
11	22	53	14	1	1	1	0	1
11	22	54	24	0	1	1	1	1
11	22	55	56	0	1	1	1	1
11	22	56	10	0	1	1	1	1
11	22	56	15	0	1	1	1	1
11	22	57	14	0	1	1	1	1
11	22	58	12	0	0	1	1	1
11	22	59	58	0	0	1	1	1
11	23	1	19	0	1	1	1	0
11	23	2	1	0	1	1	1	1
11	23	3	12	0	1	1	1	1
11	23	3	53	0	1	1	1	1
11	23	6	56	0	1	1	1	1
11	23	11	20	0	1	1	1	1
11	23	11	21	0	1	1	1	1
11	23	11	22	0	1	1	1	1
11	23	11	36	0	1	1	1	1
11	23	11	54	0	1	1	1	1
11	23	11	55	0	1	1	1	1
11	23	12	9	0	0	1	1	1
11	23	14	8	1	1	1	1	1
11	23	14	10	0	1	1	1	1
11	23	14	15	0	1	1	0	1
11	23	16	7	0	1	1	1	1
11	23	16	18	0	1	1	1	1
11	23	16	23	0	1	1	1	1
11	23	16	38	0	1	1	1	1
11	23	17	16	0	1	1	1	1
11	23	20	19	0	1	1	1	0
11	23	21	11	0	1	1	1	1
11	23	22	11	0	1	1	1	1
11	23	23	12	0	0	1	1	1
11	23	23	24	0	0	1	1	1
11	23	24	9	0	0	1	1	1
11	23	24	25	0	1	1	1	1
11	23	28	35	0	1	1	1	1
11	23	29	30	0	1	1	1	1
11	23	30	10	0	1	1	1	1
11	23	31	30	0	1	1	1	1
11	23	35	34	0	1	1	1	1
11	23	35	36	0	1	1	1	1
11	23	36	9	0	1	1	1	1
11	23	36	57	0	1	1	1	1
11	23	39	41	0	1	1	1	1
11	23	40	39	0	1	1	1	1
11	23	43	23	0	1	1	1	1
11	23	44	43	0	1	1	1	1
11	23	48	23	0	1	1	1	1
11	23	49	48	0	1	1	1	1
11	23	51	35	0	1	1	1	1
11	23	52	51	0	1	1	1	1
11	23	53	14	1	1	1	0	1
11	23	54	24	0	1	1	1	1
11	23	55	56	0	1	1	1	1
11	23	56	10	0	1	1	1	1
11	23	56	15	0	1	1	1	1
11	23	57	14	0	1	1	1	1
11	23	58	12	0	0	1	1	1
11	23	59	58	0	0	1	1	1
11	26	1	8	0	1	1	1	1
11	26	1	19	0	1	1	1	0
11	26	2	1	0	1	1	1	1
11	26	3	12	0	1	1	1	1
11	26	3	53	0	1	1	1	1
11	26	6	56	0	1	1	1	1
11	26	11	20	0	1	1	1	1
11	26	11	21	0	1	1	1	1
11	26	11	22	0	1	1	1	1
11	26	11	23	0	1	1	1	1
11	26	11	36	0	1	1	1	1
11	26	11	37	0	1	1	1	1
11	26	11	54	0	1	1	1	1
11	26	11	55	0	1	1	1	1
11	26	12	9	0	0	1	1	1
11	26	14	8	1	1	1	1	1
11	26	14	10	0	1	1	1	1
11	26	14	15	0	1	1	0	1
11	26	16	7	0	1	1	1	1
11	26	16	18	0	1	1	1	1
11	26	16	23	0	1	1	1	1
11	26	16	38	0	1	1	1	1
11	26	17	16	0	1	1	1	1
11	26	20	19	0	1	1	1	0
11	26	21	11	0	1	1	1	1
11	26	22	11	0	1	1	1	1
11	26	23	12	0	0	1	1	1
11	26	23	14	0	1	1	1	1
11	26	23	24	0	0	1	1	1
11	26	24	9	0	0	1	1	1
11	26	24	25	0	1	1	1	1
11	26	28	35	0	1	1	1	1
11	26	29	30	0	1	1	1	1
11	26	30	10	0	1	1	1	1
11	26	31	30	0	1	1	1	1
11	26	35	34	0	1	1	1	1
11	26	35	36	0	1	1	1	1
11	26	36	9	0	1	1	1	1
11	26	36	57	0	1	1	1	1
11	26	39	41	0	1	1	1	1
11	26	40	39	0	1	1	1	1
11	26	43	23	0	1	1	1	1
11	26	44	43	0	1	1	1	1
11	26	48	23	0	1	1	1	1
11	26	49	48	0	1	1	1	1
11	26	51	35	0	1	1	1	1
11	26	52	51	0	1	1	1	1
11	26	53	14	1	1	1	0	1
11	26	54	24	0	1	1	1	1
11	26	55	56	0	1	1	1	1
11	26	56	10	0	1	1	1	1
11	26	56	15	0	1	1	1	1
11	26	57	14	0	1	1	1	1
11	26	58	12	0	0	1	1	1
11	26	59	58	0	0	1	1	1
11	36	1	19	0	1	1	1	0
11	36	2	1	0	1	1	1	1
11	36	3	12	0	1	1	1	1
11	36	3	53	0	1	1	1	1
11	36	6	56	0	1	1	1	1
11	36	11	20	0	1	1	1	1
11	36	11	54	0	1	1	1	1
11	36	11	55	0	1	1	1	1
11	36	12	9	0	0	1	1	1
11	36	14	8	1	1	1	1	1
11	36	14	10	0	1	1	1	1
11	36	14	15	0	1	1	0	1
11	36	16	7	0	1	1	1	1
11	36	16	18	0	1	1	1	1
11	36	16	23	0	1	1	1	1
11	36	16	38	0	1	1	1	1
11	36	17	16	0	1	1	1	1
11	36	20	19	0	1	1	1	0
11	36	23	12	0	0	1	1	1
11	36	24	9	0	0	1	1	1
11	36	28	35	0	1	1	1	1
11	36	29	30	0	1	1	1	1
11	36	30	10	0	1	1	1	1
11	36	31	30	0	1	1	1	1
11	36	35	34	0	1	1	1	1
11	36	35	36	0	1	1	1	1
11	36	36	9	0	1	1	1	1
11	36	36	57	0	1	1	1	1
11	36	39	41	0	1	1	1	1
11	36	40	39	0	1	1	1	1
11	36	43	23	0	1	1	1	1
11	36	44	43	0	1	1	1	1
11	36	48	23	0	1	1	1	1
11	36	49	48	0	1	1	1	1
11	36	51	35	0	1	1	1	1
11	36	52	51	0	1	1	1	1
11	36	53	14	1	1	1	0	1
11	36	54	24	0	1	1	1	1
11	36	55	56	0	1	1	1	1
11	36	56	10	0	1	1	1	1
11	36	56	15	0	1	1	1	1
11	36	57	14	0	1	1	1	1
11	36	58	12	0	0	1	1	1
11	36	59	58	0	0	1	1	1
11	37	1	8	0	1	1	1	1
11	37	1	19	0	1	1	1	0
11	37	2	1	0	1	1	1	1
11	37	3	12	0	1	1	1	1
11	37	3	53	0	1	1	1	1
11	37	6	56	0	1	1	1	1
11	37	11	20	0	1	1	1	1
11	37	11	21	0	1	1	1	1
11	37	11	22	0	1	1	1	1
11	37	11	23	0	1	1	1	1
11	37	11	36	0	1	1	1	1
11	37	11	54	0	1	1	1	1
11	37	11	55	0	1	1	1	1
11	37	12	9	0	0	1	1	1
11	37	14	8	1	1	1	1	1
11	37	14	10	0	1	1	1	1
11	37	14	15	0	1	1	0	1
11	37	16	7	0	1	1	1	1
11	37	16	18	0	1	1	1	1
11	37	16	23	0	1	1	1	1
11	37	16	38	0	1	1	1	1
11	37	17	16	0	1	1	1	1
11	37	20	19	0	1	1	1	0
11	37	21	11	0	1	1	1	1
11	37	22	11	0	1	1	1	1
11	37	23	12	0	0	1	1	1
11	37	23	14	0	1	1	1	1
11	37	23	24	0	0	1	1	1
11	37	24	9	0	0	1	1	1
11	37	24	25	0	1	1	1	1
11	37	28	35	0	1	1	1	1
11	37	29	30	0	1	1	1	1
11	37	30	10	0	1	1	1	1
11	37	31	30	0	1	1	1	1
11	37	35	34	0	1	1	1	1
11	37	35	36	0	1	1	1	1
11	37	36	9	0	1	1	1	1
11	37	36	57	0	1	1	1	1
11	37	39	41	0	1	1	1	1
11	37	40	39	0	1	1	1	1
11	37	43	23	0	1	1	1	1
11	37	44	43	0	1	1	1	1
11	37	48	23	0	1	1	1	1
11	37	49	48	0	1	1	1	1
11	37	51	35	0	1	1	1	1
11	37	52	51	0	1	1	1	1
11	37	53	14	1	1	1	0	1
11	37	54	24	0	1	1	1	1
11	37	55	56	0	1	1	1	1
11	37	56	10	0	1	1	1	1
11	37	56	15	0	1	1	1	1
11	37	57	14	0	1	1	1	1
11	37	58	12	0	0	1	1	1
11	37	59	58	0	0	1	1	1
11	54	1	19	0	1	1	1	0
11	54	2	1	0	1	1	1	1
11	54	3	12	0	1	1	1	1
11	54	6	56	0	1	1	1	1
11	54	11	20	0	1	1	1	1
11	54	11	55	0	1	1	1	1
11	54	12	9	0	0	1	1	1
11	54	14	8	1	1	1	1	1
11	54	14	10	0	1	1	1	1
11	54	14	15	0	1	1	0	1
11	54	16	7	0	1	1	1	1
11	54	16	18	0	1	1	1	1
11	54	16	23	0	1	1	1	1
11	54	16	38	0	1	1	1	1
11	54	17	16	0	1	1	1	1
11	54	20	19	0	1	1	1	0
11	54	23	12	0	0	1	1	1
11	54	24	9	0	0	1	1	1
11	54	28	35	0	1	1	1	1
11	54	35	34	0	1	1	1	1
11	54	35	36	0	1	1	1	1
11	54	36	9	0	1	1	1	1
11	54	36	57	0	1	1	1	1
11	54	39	41	0	1	1	1	1
11	54	40	39	0	1	1	1	1
11	54	43	23	0	1	1	1	1
11	54	44	43	0	1	1	1	1
11	54	48	23	0	1	1	1	1
11	54	49	48	0	1	1	1	1
11	54	51	35	0	1	1	1	1
11	54	52	51	0	1	1	1	1
11	54	54	24	0	1	1	1	1
11	54	55	56	0	1	1	1	1
11	54	56	10	0	1	1	1	1
11	54	56	15	0	1	1	1	1
11	54	57	14	0	1	1	1	1
11	54	58	12	0	0	1	1	1
11	54	59	58	0	0	1	1	1
11	55	1	19	0	1	1	1	0
11	55	2	1	0	1	1	1	1
11	55	11	20	0	1	1	1	1
11	55	14	10	0	1	1	1	1
11	55	16	7	0	1	1	1	1
11	55	16	18	0	1	1	1	1
11	55	16	23	0	1	1	1	1
11	55	16	38	0	1	1	1	1
11	55	17	16	0	1	1	1	1
11	55	20	19	0	1	1	1	0
11	55	24	9	0	0	1	1	1
11	55	28	35	0	1	1	1	1
11	55	35	34	0	1	1	1	1
11	55	35	36	0	1	1	1	1
11	55	36	57	0	1	1	1	1
11	55	39	41	0	1	1	1	1
11	55	40	39	0	1	1	1	1
11	55	43	23	0	1	1	1	1
11	55	44	43	0	1	1	1	1
11	55	48	23	0	1	1	1	1
11	55	49	48	0	1	1	1	1
11	55	51	35	0	1	1	1	1
11	55	52	51	0	1	1	1	1
11	55	57	14	0	1	1	1	1
11	55	58	12	0	0	1	1	1
11	55	59	58	0	0	1	1	1
12	9	1	19	0	0	1	1	0
12	9	2	1	0	0	1	1	1
12	9	11	20	0	0	1	1	1
12	9	11	55	0	0	1	1	1
12	9	14	10	0	0	1	1	1
12	9	14	15	0	0	1	0	1
12	9	16	7	0	0	1	1	1
12	9	16	18	0	0	1	1	1
12	9	16	23	0	0	1	1	1
12	9	16	38	0	0	1	1	1
12	9	17	16	0	0	1	1	1
12	9	20	19	0	0	1	1	0
12	9	24	9	0	0	1	1	1
12	9	28	35	0	0	1	1	1
12	9	35	34	0	0	1	1	1
12	9	35	36	0	0	1	1	1
12	9	36	57	0	0	1	1	1
12	9	39	41	0	0	1	1	1
12	9	40	39	0	0	1	1	1
12	9	43	23	0	0	1	1	1
12	9	44	43	0	0	1	1	1
12	9	48	23	0	0	1	1	1
12	9	49	48	0	0	1	1	1
12	9	51	35	0	0	1	1	1
12	9	52	51	0	0	1	1	1
12	9	55	56	0	0	1	1	1
12	9	56	15	0	0	1	1	1
12	9	57	14	0	0	1	1	1
12	9	58	12	0	0	1	1	1
12	9	59	58	0	0	1	1	1
13	10	1	8	0	1	1	1	1
13	10	1	19	0	1	1	1	0
13	10	2	1	0	1	1	1	1
13	10	3	12	0	1	1	1	1
13	10	3	53	0	1	1	1	1
13	10	6	5	0	1	1	1	1
13	10	6	29	0	1	1	1	1
13	10	6	38	0	1	1	1	1
13	10	6	56	0	1	1	1	1
13	10	7	6	0	1	1	1	1
13	10	11	7	0	1	1	1	1
13	10	11	20	0	1	1	1	1
13	10	11	21	0	1	1	1	1
13	10	11	22	0	1	1	1	1
13	10	11	23	0	1	1	1	1
13	10	11	26	0	1	1	1	1
13	10	11	36	0	1	1	1	1
13	10	11	37	0	1	1	1	1
13	10	11	54	0	1	1	1	1
13	10	11	55	0	1	1	1	1
13	10	12	9	0	0	1	1	1
13	10	14	8	1	1	1	1	1
13	10	14	10	0	1	1	1	1
13	10	14	15	0	1	1	0	1
13	10	16	7	0	1	1	1	1
13	10	16	18	0	1	1	1	1
13	10	16	23	0	1	1	1	1
13	10	16	38	0	1	1	1	1
13	10	17	16	0	1	1	1	1
13	10	18	14	0	1	1	1	1
13	10	20	19	0	1	1	1	0
13	10	21	11	0	1	1	1	1
13	10	22	11	0	1	1	1	1
13	10	23	12	0	0	1	1	1
13	10	23	14	0	1	1	1	1
13	10	23	24	0	0	1	1	1
13	10	24	9	0	0	1	1	1
13	10	24	25	0	1	1	1	1
13	10	25	10	0	1	1	1	1
13	10	26	6	0	1	1	1	1
13	10	28	31	0	1	1	1	1
13	10	28	32	0	1	1	1	1
13	10	28	35	0	1	1	1	1
13	10	29	25	0	1	1	1	1
13	10	29	30	0	1	1	1	1
13	10	30	10	0	1	1	1	1
13	10	31	30	0	1	1	1	1
13	10	32	42	0	1	0	1	1
13	10	34	10	0	1	1	1	1
13	10	35	34	0	1	1	1	1
13	10	35	36	0	1	1	1	1
13	10	36	9	0	1	1	1	1
13	10	36	57	0	1	1	1	1
13	10	37	36	0	1	1	1	1
13	10	38	28	0	1	1	1	1
13	10	39	41	0	1	1	1	1
13	10	40	39	0	1	1	1	1
13	10	41	38	0	1	1	1	1
13	10	42	10	0	1	0	1	1
13	10	43	23	0	1	1	1	1
13	10	44	43	0	1	1	1	1
13	10	48	23	0	1	1	1	1
13	10	49	48	0	1	1	1	1
13	10	51	35	0	1	1	1	1
13	10	52	51	0	1	1	1	1
13	10	53	14	1	1	1	0	1
13	10	54	24	0	1	1	1	1
13	10	55	56	0	1	1	1	1
13	10	56	10	0	1	1	1	1
13	10	56	15	0	1	1	1	1
13	10	57	14	0	1	1	1	1
13	10	58	12	0	0	1	1	1
13	10	59	58	0	0	1	1	1
14	8	1	19	1	1	1	1	0
14	8	2	1	1	1	1	1	1
14	8	11	20	1	1	1	1	1
14	8	11	55	1	1	1	1	1
14	8	12	9	1	0	1	1	1
14	8	14	10	1	1	1	1	1
14	8	14	15	1	1	1	0	1
14	8	16	7	1	1	1	1	1
14	8	16	18	1	1	1	1	1
14	8	16	23	1	1	1	1	1
14	8	16	38	1	1	1	1	1
14	8	17	16	1	1	1	1	1
14	8	20	19	1	1	1	1	0
14	8	24	9	1	0	1	1	1
14	8	28	35	1	1	1	1	1
14	8	35	34	1	1	1	1	1
14	8	35	36	1	1	1	1	1
14	8	36	9	1	1	1	1	1
14	8	36	57	1	1	1	1	1
14	8	39	41	1	1	1	1	1
14	8	40	39	1	1	1	1	1
14	8	43	23	1	1	1	1	1
14	8	44	43	1	1	1	1	1
14	8	48	23	1	1	1	1	1
14	8	49	48	1	1	1	1	1
14	8	51	35	1	1	1	1	1
14	8	52	51	1	1	1	1	1
14	8	55	56	1	1	1	1	1
14	8	56	15	1	1	1	1	1
14	8	57	14	1	1	1	1	1
14	8	58	12	1	0	1	1	1
14	8	59	58	1	0	1	1	1
14	10	1	19	0	1	1	1	0
14	10	2	1	0	1	1	1	1
14	10	16	7	0	1	1	1	1
14	10	16	18	0	1	1	1	1
14	10	16	23	0	1	1	1	1
14	10	16	38	0	1	1	1	1
14	10	17	16	0	1	1	1	1
14	10	20	19	0	1	1	1	0
14	10	39	41	0	1	1	1	1
14	10	40	39	0	1	1	1	1
14	10	43	23	0	1	1	1	1
14	10	44	43	0	1	1	1	1
14	10	48	23	0	1	1	1	1
14	10	49	48	0	1	1	1	1
14	10	51	35	0	1	1	1	1
14	10	52	51	0	1	1	1	1
14	10	58	12	0	0	1	1	1
14	10	59	58	0	0	1	1	1
14	15	1	19	0	1	1	0	0
14	15	2	1	0	1	1	0	1
14	15	11	20	0	1	1	0	1
14	15	11	55	0	1	1	0	1
14	15	14	10	0	1	1	0	1
14	15	16	7	0	1	1	0	1
14	15	16	18	0	1	1	0	1
14	15	16	23	0	1	1	0	1
14	15	16	38	0	1	1	0	1
14	15	17	16	0	1	1	0	1
14	15	20	19	0	1	1	0	0
14	15	24	9	0	0	1	0	1
14	15	28	35	0	1	1	0	1
14	15	35	34	0	1	1	0	1
14	15	35	36	0	1	1	0	1
14	15	36	57	0	1	1	0	1
14	15	39	41	0	1	1	0	1
14	15	40	39	0	1	1	0	1
14	15	43	23	0	1	1	0	1
14	15	44	43	0	1	1	0	1
14	15	48	23	0	1	1	0	1
14	15	49	48	0	1	1	0	1
14	15	51	35	0	1	1	0	1
14	15	52	51	0	1	1	0	1
14	15	55	56	0	1	1	0	1
14	15	56	15	0	1	1	0	1
14	15	57	14	0	1	1	0	1
14	15	58	12	0	0	1	0	1
14	15	59	58	0	0	1	0	1
16	7	2	1	0	1	1	1	1
16	7	16	18	0	1	1	1	1
16	7	16	23	0	1	1	1	1
16	7	16	38	0	1	1	1	1
16	7	17	16	0	1	1	1	1
16	7	39	41	0	1	1	1	1
16	7	40	39	0	1	1	1	1
16	7	43	23	0	1	1	1	1
16	7	44	43	0	1	1	1	1
16	7	48	23	0	1	1	1	1
16	7	49	48	0	1	1	1	1
16	7	51	35	0	1	1	1	1
16	7	52	51	0	1	1	1	1
16	7	58	12	0	0	1	1	1
16	7	59	58	0	0	1	1	1
16	18	2	1	0	1	1	1	1
16	18	16	23	0	1	1	1	1
16	18	17	16	0	1	1	1	1
16	18	39	41	0	1	1	1	1
16	18	40	39	0	1	1	1	1
16	18	43	23	0	1	1	1	1
16	18	44	43	0	1	1	1	1
16	18	48	23	0	1	1	1	1
16	18	49	48	0	1	1	1	1
16	18	51	35	0	1	1	1	1
16	18	52	51	0	1	1	1	1
16	18	58	12	0	0	1	1	1
16	18	59	58	0	0	1	1	1
16	23	2	1	0	1	1	1	1
16	23	39	41	0	1	1	1	1
16	23	40	39	0	1	1	1	1
16	23	43	23	0	0	1	1	1
16	23	44	43	0	0	1	1	1
16	23	48	23	0	0	1	1	1
16	23	49	48	0	0	1	1	1
16	23	51	35	0	1	1	1	1
16	23	52	51	0	1	1	1	1
16	23	58	12	0	0	1	1	1
16	23	59	58	0	0	1	1	1
16	38	2	1	0	1	1	1	1
16	38	16	18	0	1	1	1	1
16	38	16	23	0	1	1	1	1
16	38	17	16	0	1	1	1	1
16	38	39	41	0	1	1	1	1
16	38	40	39	0	1	1	1	1
16	38	43	23	0	1	1	1	1
16	38	44	43	0	1	1	1	1
16	38	48	23	0	1	1	1	1
16	38	49	48	0	1	1	1	1
16	38	51	35	0	1	1	1	1
16	38	52	51	0	1	1	1	1
16	38	58	12	0	0	1	1	1
16	38	59	58	0	0	1	1	1
17	16	2	1	0	1	1	1	1
17	16	16	23	0	1	1	1	1
17	16	39	41	0	1	1	1	1
17	16	40	39	0	1	1	1	1
17	16	43	23	1	0	1	0	1
17	16	44	43	1	0	1	0	1
17	16	48	23	1	0	1	0	1
17	16	49	48	1	0	1	0	1
17	16	51	35	0	1	1	1	1
17	16	52	51	0	1	1	1	1
17	16	58	12	0	0	1	1	1
17	16	59	58	0	0	1	1	1
18	14	1	8	0	1	1	1	1
18	14	1	19	0	1	1	1	0
18	14	2	1	0	1	1	1	1
18	14	3	12	0	1	1	1	1
18	14	3	53	0	1	1	1	1
18	14	6	5	0	1	1	1	1
18	14	6	29	0	1	1	1	1
18	14	6	38	0	1	1	1	1
18	14	6	56	0	1	1	1	1
18	14	7	6	0	1	1	1	1
18	14	11	7	0	1	1	1	1
18	14	11	20	0	1	1	1	1
18	14	11	21	0	1	1	1	1
18	14	11	22	0	1	1	1	1
18	14	11	23	0	1	1	1	1
18	14	11	26	0	1	1	1	1
18	14	11	36	0	1	1	1	1
18	14	11	37	0	1	1	1	1
18	14	11	54	0	1	1	1	1
18	14	11	55	0	1	1	1	1
18	14	12	9	0	0	1	1	1
18	14	14	8	1	1	1	1	1
18	14	14	10	0	1	1	1	1
18	14	14	15	0	1	1	0	1
18	14	16	7	0	1	1	1	1
18	14	16	18	0	1	1	1	1
18	14	16	23	0	1	1	1	1
18	14	16	38	0	1	1	1	1
18	14	17	16	0	1	1	1	1
18	14	20	19	0	1	1	1	0
18	14	21	11	0	1	1	1	1
18	14	22	11	0	1	1	1	1
18	14	23	12	0	0	1	1	1
18	14	23	14	1	1	1	0	1
18	14	23	24	0	0	1	1	1
18	14	24	9	0	0	1	1	1
18	14	24	25	0	1	1	1	1
18	14	26	6	0	1	1	1	1
18	14	28	32	0	1	1	1	1
18	14	28	35	0	1	1	1	1
18	14	29	30	0	1	1	1	1
18	14	30	10	0	1	1	1	1
18	14	31	30	0	1	1	1	1
18	14	32	42	0	1	0	1	1
18	14	35	34	0	1	1	1	1
18	14	35	36	0	1	1	1	1
18	14	36	9	0	1	1	1	1
18	14	36	57	0	1	1	1	1
18	14	39	41	0	1	1	1	1
18	14	40	39	0	1	1	1	1
18	14	41	38	0	1	1	1	1
18	14	42	10	0	1	0	1	1
18	14	43	23	0	1	1	1	1
18	14	44	43	0	1	1	1	1
18	14	48	23	0	1	1	1	1
18	14	49	48	0	1	1	1	1
18	14	51	35	0	1	1	1	1
18	14	52	51	0	1	1	1	1
18	14	53	14	1	1	1	0	1
18	14	54	24	0	1	1	1	1
18	14	55	56	0	1	1	1	1
18	14	56	10	0	1	1	1	1
18	14	56	15	0	1	1	1	1
18	14	57	14	0	1	1	1	1
18	14	58	12	0	0	1	1	1
18	14	59	58	0	0	1	1	1
20	19	1	19	0	1	1	1	0
20	19	2	1	0	1	1	1	0
20	19	16	7	0	1	1	1	0
20	19	16	18	0	1	1	1	0
20	19	16	23	0	1	1	1	0
20	19	16	38	0	1	1	1	0
20	19	17	16	0	1	1	1	0
20	19	39	41	0	1	1	1	0
20	19	40	39	0	1	1	1	0
20	19	43	23	0	1	1	1	0
20	19	44	43	0	1	1	1	0
20	19	48	23	0	1	1	1	0
20	19	49	48	0	1	1	1	0
20	19	51	35	0	1	1	1	0
20	19	52	51	0	1	1	1	0
20	19	58	12	0	0	1	1	0
20	19	59	58	0	0	1	1	0
21	11	1	19	0	1	1	1	0
21	11	2	1	0	1	1	1	1
21	11	3	12	0	1	1	1	1
21	11	3	53	0	1	1	1	1
21	11	6	56	0	1	1	1	1
21	11	11	20	0	1	1	1	1
21	11	11	36	0	1	1	1	1
21	11	11	54	0	1	1	1	1
21	11	11	55	0	1	1	1	1
21	11	12	9	0	0	1	1	1
21	11	14	8	1	1	1	1	1
21	11	14	10	0	1	1	1	1
21	11	14	15	0	1	1	0	1
21	11	16	7	0	1	1	1	1
21	11	16	18	0	1	1	1	1
21	11	16	23	0	1	1	1	1
21	11	16	38	0	1	1	1	1
21	11	17	16	0	1	1	1	1
21	11	20	19	0	1	1	1	0
21	11	23	12	0	0	1	1	1
21	11	24	9	0	0	1	1	1
21	11	28	35	0	1	1	1	1
21	11	29	30	0	1	1	1	1
21	11	30	10	0	1	1	1	1
21	11	31	30	0	1	1	1	1
21	11	35	34	0	1	1	1	1
21	11	35	36	0	1	1	1	1
21	11	36	9	0	1	1	1	1
21	11	36	57	0	1	1	1	1
21	11	39	41	0	1	1	1	1
21	11	40	39	0	1	1	1	1
21	11	43	23	0	1	1	1	1
21	11	44	43	0	1	1	1	1
21	11	48	23	0	1	1	1	1
21	11	49	48	0	1	1	1	1
21	11	51	35	0	1	1	1	1
21	11	52	51	0	1	1	1	1
21	11	53	14	1	1	1	0	1
21	11	54	24	0	1	1	1	1
21	11	55	56	0	1	1	1	1
21	11	56	10	0	1	1	1	1
21	11	56	15	0	1	1	1	1
21	11	57	14	0	1	1	1	1
21	11	58	12	0	0	1	1	1
21	11	59	58	0	0	1	1	1
22	11	1	19	0	1	1	1	0
22	11	2	1	0	1	1	1	1
22	11	3	12	0	1	1	1	1
22	11	3	53	0	1	1	1	1
22	11	6	56	0	1	1	1	1
22	11	11	20	0	1	1	1	1
22	11	11	21	0	1	1	1	1
22	11	11	36	0	1	1	1	1
22	11	11	54	0	1	1	1	1
22	11	11	55	0	1	1	1	1
22	11	12	9	0	0	1	1	1
22	11	14	8	1	1	1	1	1
22	11	14	10	0	1	1	1	1
22	11	14	15	0	1	1	0	1
22	11	16	7	0	1	1	1	1
22	11	16	18	0	1	1	1	1
22	11	16	23	0	1	1	1	1
22	11	16	38	0	1	1	1	1
22	11	17	16	0	1	1	1	1
22	11	20	19	0	1	1	1	0
22	11	21	11	0	1	1	1	1
22	11	23	12	0	0	1	1	1
22	11	24	9	0	0	1	1	1
22	11	28	35	0	1	1	1	1
22	11	29	30	0	1	1	1	1
22	11	30	10	0	1	1	1	1
22	11	31	30	0	1	1	1	1
22	11	35	34	0	1	1	1	1
22	11	35	36	0	1	1	1	1
22	11	36	9	0	1	1	1	1
22	11	36	57	0	1	1	1	1
22	11	39	41	0	1	1	1	1
22	11	40	39	0	1	1	1	1
22	11	43	23	0	1	1	1	1
22	11	44	43	0	1	1	1	1
22	11	48	23	0	1	1	1	1
22	11	49	48	0	1	1	1	1
22	11	51	35	0	1	1	1	1
22	11	52	51	0	1	1	1	1
22	11	53	14	1	1	1	0	1
22	11	54	24	0	1	1	1	1
22	11	55	56	0	1	1	1	1
22	11	56	10	0	1	1	1	1
22	11	56	15	0	1	1	1	1
22	11	57	14	0	1	1	1	1
22	11	58	12	0	0	1	1	1
22	11	59	58	0	0	1	1	1
23	12	1	19	0	0	1	1	0
23	12	2	1	0	0	1	1	1
23	12	6	56	0	0	1	1	1
23	12	11	20	0	0	1	1	1
23	12	11	55	0	0	1	1	1
23	12	12	9	0	0	1	1	1
23	12	14	8	1	0	1	1	1
23	12	14	10	0	0	1	1	1
23	12	14	15	0	0	1	0	1
23	12	16	7	0	0	1	1	1
23	12	16	18	0	0	1	1	1
23	12	16	23	0	0	1	1	1
23	12	16	38	0	0	1	1	1
23	12	17	16	0	0	1	1	1
23	12	20	19	0	0	1	1	0
23	12	24	9	0	0	1	1	1
23	12	28	35	0	0	1	1	1
23	12	35	34	0	0	1	1	1
23	12	35	36	0	0	1	1	1
23	12	36	9	0	0	1	1	1
23	12	36	57	0	0	1	1	1
23	12	39	41	0	0	1	1	1
23	12	40	39	0	0	1	1	1
23	12	43	23	0	0	1	1	1
23	12	44	43	0	0	1	1	1
23	12	48	23	0	0	1	1	1
23	12	49	48	0	0	1	1	1
23	12	51	35	0	0	1	1	1
23	12	52	51	0	0	1	1	1
23	12	55	56	0	0	1	1	1
23	12	56	10	0	0	1	1	1
23	12	56	15	0	0	1	1	1
23	12	57	14	0	0	1	1	1
23	12	58	12	0	0	1	1	1
23	12	59	58	0	0	1	1	1
23	14	1	19	0	1	1	1	0
23	14	2	1	0	1	1	1	1
23	14	3	12	0	1	1	1	1
23	14	3	53	0	1	1	1	1
23	14	6	56	0	1	1	1	1
23	14	11	20	0	1	1	1	1
23	14	11	21	0	1	1	1	1
23	14	11	22	0	1	1	1	1
23	14	11	23	0	1	1	1	1
23	14	11	36	0	1	1	1	1
23	14	11	54	0	1	1	1	1
23	14	11	55	0	1	1	1	1
23	14	12	9	0	0	1	1	1
23	14	14	8	1	1	1	1	1
23	14	14	10	0	1	1	1	1
23	14	14	15	0	1	1	0	1
23	14	16	7	0	1	1	1	1
23	14	16	18	1	1	1	0	1
23	14	16	23	0	1	1	1	1
23	14	16	38	0	1	1	1	1
23	14	17	16	1	1	1	0	1
23	14	20	19	0	1	1	1	0
23	14	21	11	0	1	1	1	1
23	14	22	11	0	1	1	1	1
23	14	23	12	0	0	1	1	1
23	14	23	24	0	0	1	1	1
23	14	24	9	0	0	1	1	1
23	14	24	25	0	1	1	1	1
23	14	28	35	0	1	1	1	1
23	14	29	30	0	1	1	1	1
23	14	30	10	0	1	1	1	1
23	14	31	30	0	1	1	1	1
23	14	35	34	0	1	1	1	1
23	14	35	36	0	1	1	1	1
23	14	36	9	0	1	1	1	1
23	14	36	57	0	1	1	1	1
23	14	39	41	0	1	1	1	1
23	14	40	39	0	1	1	1	1
23	14	43	23	0	1	1	1	1
23	14	44	43	0	1	1	1	1
23	14	48	23	0	1	1	1	1
23	14	49	48	0	1	1	1	1
23	14	51	35	0	1	1	1	1
23	14	52	51	0	1	1	1	1
23	14	53	14	1	1	1	0	1
23	14	54	24	0	1	1	1	1
23	14	55	56	0	1	1	1	1
23	14	56	10	0	1	1	1	1
23	14	56	15	0	1	1	1	1
23	14	57	14	0	1	1	1	1
23	14	58	12	0	0	1	1	1
23	14	59	58	0	0	1	1	1
23	24	1	19	0	0	1	1	0
23	24	2	1	0	0	1	1	1
23	24	3	12	0	0	1	1	1
23	24	3	53	0	0	1	1	1
23	24	6	56	0	0	1	1	1
23	24	11	20	0	0	1	1	1
23	24	11	21	0	0	1	1	1
23	24	11	22	0	0	1	1	1
23	24	11	36	0	0	1	1	1
23	24	11	54	0	0	1	1	1
23	24	11	55	0	0	1	1	1
23	24	12	9	0	0	1	1	1
23	24	14	8	1	0	1	1	1
23	24	14	10	0	0	1	1	1
23	24	14	15	0	0	1	0	1
23	24	16	7	0	0	1	1	1
23	24	16	18	0	0	1	1	1
23	24	16	23	0	0	1	1	1
23	24	16	38	0	0	1	1	1
23	24	17	16	0	0	1	1	1
23	24	20	19	0	0	1	1	0
23	24	21	11	0	0	1	1	1
23	24	22	11	0	0	1	1	1
23	24	23	12	0	0	1	1	1
23	24	24	9	0	0	1	1	1
23	24	28	35	0	0	1	1	1
23	24	29	30	0	0	1	1	1
23	24	30	10	0	0	1	1	1
23	24	31	30	0	0	1	1	1
23	24	35	34	0	0	1	1	1
23	24	35	36	0	0	1	1	1
23	24	36	9	0	0	1	1	1
23	24	36	57	0	0	1	1	1
23	24	39	41	0	0	1	1	1
23	24	40	39	0	0	1	1	1
23	24	43	23	0	0	1	1	1
23	24	44	43	0	0	1	1	1
23	24	48	23	0	0	1	1	1
23	24	49	48	0	0	1	1	1
23	24	51	35	0	0	1	1	1
23	24	52	51	0	0	1	1	1
23	24	53	14	1	0	1	0	1
23	24	54	24	0	0	1	1	1
23	24	55	56	0	0	1	1	1
23	24	56	10	0	0	1	1	1
23	24	56	15	0	0	1	1	1
23	24	57	14	0	0	1	1	1
23	24	58	12	0	0	1	1	1
23	24	59	58	0	0	1	1	1
24	9	1	19	0	0	1	1	0
24	9	2	1	0	0	1	1	1
24	9	14	10	0	0	1	1	1
24	9	16	7	0	0	1	1	1
24	9	16	18	0	0	1	1	1
24	9	16	23	0	0	1	1	1
24	9	16	38	0	0	1	1	1
24	9	17	16	0	0	1	1	1
24	9	20	19	0	0	1	1	0
24	9	36	57	0	0	1	1	1
24	9	39	41	0	0	1	1	1
24	9	40	39	0	0	1	1	1
24	9	43	23	0	0	1	1	1
24	9	44	43	0	0	1	1	1
24	9	48	23	0	0	1	1	1
24	9	49	48	0	0	1	1	1
24	9	51	35	0	0	1	1	1
24	9	52	51	0	0	1	1	1
24	9	57	14	0	0	1	1	1
24	9	58	12	0	0	1	1	1
24	9	59	58	0	0	1	1	1
24	25	1	19	0	1	1	1	0
24	25	2	1	0	1	1	1	1
24	25	3	12	0	1	1	1	1
24	25	3	53	0	1	1	1	1
24	25	6	56	0	1	1	1	1
24	25	11	20	0	1	1	1	1
24	25	11	21	0	1	1	1	1
24	25	11	22	0	1	1	1	1
24	25	11	36	0	1	1	1	1
24	25	11	54	0	1	1	1	1
24	25	11	55	0	1	1	1	1
24	25	12	9	0	0	1	1	1
24	25	14	8	1	1	1	1	1
24	25	14	10	0	1	1	1	1
24	25	14	15	0	1	1	0	1
24	25	16	7	0	1	1	1	1
24	25	16	18	0	1	1	1	1
24	25	16	23	0	1	1	1	1
24	25	16	38	0	1	1	1	1
24	25	17	16	0	1	1	1	1
24	25	20	19	0	1	1	1	0
24	25	21	11	0	1	1	1	1
24	25	22	11	0	1	1	1	1
24	25	23	12	0	0	1	1	1
24	25	23	24	0	0	1	1	1
24	25	24	9	0	0	1	1	1
24	25	28	35	0	1	1	1	1
24	25	29	30	0	1	1	1	1
24	25	30	10	0	1	1	1	1
24	25	31	30	0	1	1	1	1
24	25	35	34	0	1	1	1	1
24	25	35	36	0	1	1	1	1
24	25	36	9	0	1	1	1	1
24	25	36	57	0	1	1	1	1
24	25	39	41	0	1	1	1	1
24	25	40	39	0	1	1	1	1
24	25	43	23	0	1	1	1	1
24	25	44	43	0	1	1	1	1
24	25	48	23	0	1	1	1	1
24	25	49	48	0	1	1	1	1
24	25	51	35	0	1	1	1	1
24	25	52	51	0	1	1	1	1
24	25	53	14	1	1	1	0	1
24	25	54	24	0	1	1	1	1
24	25	55	56	0	1	1	1	1
24	25	56	10	0	1	1	1	1
24	25	56	15	0	1	1	1	1
24	25	57	14	0	1	1	1	1
24	25	58	12	0	0	1	1	1
24	25	59	58	0	0	1	1	1
25	10	1	8	0	1	1	1	1
25	10	1	19	0	1	1	1	0
25	10	2	1	0	1	1	1	1
25	10	3	12	0	1	1	1	1
25	10	3	53	0	1	1	1	1
25	10	6	5	0	1	1	1	1
25	10	6	29	0	1	1	1	1
25	10	6	38	0	1	1	1	1
25	10	6	56	0	1	1	1	1
25	10	7	6	0	1	1	1	1
25	10	11	7	0	1	1	1	1
25	10	11	20	0	1	1	1	1
25	10	11	21	0	1	1	1	1
25	10	11	22	0	1	1	1	1
25	10	11	23	0	1	1	1	1
25	10	11	26	0	1	1	1	1
25	10	11	36	0	1	1	1	1
25	10	11	37	0	1	1	1	1
25	10	11	54	0	1	1	1	1
25	10	11	55	0	1	1	1	1
25	10	12	9	0	0	1	1	1
25	10	14	8	1	1	1	1	1
25	10	14	10	0	1	1	1	1
25	10	14	15	0	1	1	0	1
25	10	16	7	0	1	1	1	1
25	10	16	18	0	1	1	1	1
25	10	16	23	0	1	1	1	1
25	10	16	38	0	1	1	1	1
25	10	17	16	0	1	1	1	1
25	10	18	14	0	1	1	1	1
25	10	20	19	0	1	1	1	0
25	10	21	11	0	1	1	1	1
25	10	22	11	0	1	1	1	1
25	10	23	12	0	0	1	1	1
25	10	23	14	0	1	1	1	1
25	10	23	24	0	0	1	1	1
25	10	24	9	0	0	1	1	1
25	10	24	25	0	1	1	1	1
25	10	26	6	0	1	1	1	1
25	10	28	31	0	1	1	1	1
25	10	28	32	0	1	1	1	1
25	10	28	35	0	1	1	1	1
25	10	29	25	0	1	1	1	1
25	10	29	30	0	1	1	1	1
25	10	30	10	0	1	1	1	1
25	10	31	30	0	1	1	1	1
25	10	32	42	0	1	1	1	1
25	10	34	10	0	1	1	1	1
25	10	35	34	0	1	1	1	1
25	10	35	36	0	1	1	1	1
25	10	36	9	0	1	1	1	1
25	10	36	57	0	1	1	1	1
25	10	37	36	0	1	1	1	1
25	10	38	28	0	1	1	1	1
25	10	39	41	0	1	1	1	1
25	10	40	39	0	1	1	1	1
25	10	41	38	0	1	1	1	1
25	10	42	10	0	1	1	1	1
25	10	43	23	0	1	1	1	1
25	10	44	43	0	1	1	1	1
25	10	48	23	0	1	1	1	1
25	10	49	48	0	1	1	1	1
25	10	51	35	0	1	1	1	1
25	10	52	51	0	1	1	1	1
25	10	53	14	1	1	1	0	1
25	10	54	24	0	1	1	1	1
25	10	55	56	0	1	1	1	1
25	10	56	10	0	1	1	1	1
25	10	56	15	0	1	1	1	1
25	10	57	14	0	1	1	1	1
25	10	58	12	0	0	1	1	1
25	10	59	58	0	0	1	1	1
26	6	1	8	0	1	1	1	1
26	6	1	19	0	1	1	1	0
26	6	2	1	0	1	1	1	1
26	6	3	12	0	1	1	1	1
26	6	3	53	0	1	1	1	1
26	6	6	29	0	1	1	1	1
26	6	6	38	0	1	1	1	1
26	6	6	56	0	1	1	1	1
26	6	11	7	0	1	1	1	1
26	6	11	20	0	1	1	1	1
26	6	11	21	0	1	1	1	1
26	6	11	22	0	1	1	1	1
26	6	11	23	0	1	1	1	1
26	6	11	26	0	1	1	1	1
26	6	11	36	0	1	1	1	1
26	6	11	37	0	1	1	1	1
26	6	11	54	0	1	1	1	1
26	6	11	55	0	1	1	1	1
26	6	12	9	0	0	1	1	1
26	6	14	8	1	1	1	1	1
26	6	14	10	0	1	1	1	1
26	6	14	15	0	1	1	0	1
26	6	16	7	0	1	1	1	1
26	6	16	18	0	1	1	1	1
26	6	16	23	0	1	1	1	1
26	6	16	38	0	1	1	1	1
26	6	17	16	0	1	1	1	1
26	6	20	19	0	1	1	1	0
26	6	21	11	0	1	1	1	1
26	6	22	11	0	1	1	1	1
26	6	23	12	0	0	1	1	1
26	6	23	14	0	1	1	1	1
26	6	23	24	0	0	1	1	1
26	6	24	9	0	0	1	1	1
26	6	24	25	0	1	1	1	1
26	6	28	35	0	1	1	1	1
26	6	29	30	0	1	1	1	1
26	6	30	10	0	1	1	1	1
26	6	31	30	0	1	1	1	1
26	6	35	34	0	1	1	1	1
26	6	35	36	0	1	1	1	1
26	6	36	9	0	1	1	1	1
26	6	36	57	0	1	1	1	1
26	6	39	41	0	1	1	1	1
26	6	40	39	0	1	1	1	1
26	6	43	23	0	1	1	1	1
26	6	44	43	0	1	1	1	1
26	6	48	23	0	1	1	1	1
26	6	49	48	0	1	1	1	1
26	6	51	35	0	1	1	1	1
26	6	52	51	0	1	1	1	1
26	6	53	14	1	1	1	0	1
26	6	54	24	0	1	1	1	1
26	6	55	56	0	1	1	1	1
26	6	56	10	0	1	1	1	1
26	6	56	15	0	1	1	1	1
26	6	57	14	0	1	1	1	1
26	6	58	12	0	0	1	1	1
26	6	59	58	0	0	1	1	1
26	27	1	8	0	1	1	1	1
26	27	1	19	0	1	1	1	0
26	27	2	1	0	1	1	1	1
26	27	3	12	0	1	1	1	1
26	27	3	53	0	1	1	1	1
26	27	5	13	0	1	1	1	1
26	27	6	5	0	1	1	1	1
26	27	6	29	0	1	1	1	1
26	27	6	38	0	1	1	1	1
26	27	6	56	0	1	1	1	1
26	27	7	6	0	1	1	1	1
26	27	11	7	0	1	1	1	1
26	27	11	20	0	1	1	1	1
26	27	11	21	0	1	1	1	1
26	27	11	22	0	1	1	1	1
26	27	11	23	0	1	1	1	1
26	27	11	26	0	1	1	1	1
26	27	11	36	0	1	1	1	1
26	27	11	37	0	1	1	1	1
26	27	11	54	0	1	1	1	1
26	27	11	55	0	1	1	1	1
26	27	12	9	0	0	1	1	1
26	27	13	10	0	1	1	1	1
26	27	14	8	1	1	1	1	1
26	27	14	10	0	1	1	1	1
26	27	14	15	0	1	1	0	1
26	27	16	7	0	1	1	1	1
26	27	16	18	0	1	1	1	1
26	27	16	23	0	1	1	1	1
26	27	16	38	0	1	1	1	1
26	27	17	16	0	1	1	1	1
26	27	18	14	0	1	1	1	1
26	27	20	19	0	1	1	1	0
26	27	21	11	0	1	1	1	1
26	27	22	11	0	1	1	1	1
26	27	23	12	0	0	1	1	1
26	27	23	14	0	1	1	1	1
26	27	23	24	0	0	1	1	1
26	27	24	9	0	0	1	1	1
26	27	24	25	0	1	1	1	1
26	27	25	10	0	1	1	1	1
26	27	26	6	0	1	1	1	1
26	27	27	28	0	1	1	1	1
26	27	28	29	0	1	1	1	1
26	27	28	31	0	1	1	1	1
26	27	28	32	0	1	1	1	1
26	27	28	35	0	1	1	1	1
26	27	29	25	0	1	1	1	1
26	27	29	30	0	1	1	1	1
26	27	30	10	0	1	1	1	1
26	27	31	30	0	1	1	1	1
26	27	32	42	0	1	0	1	1
26	27	34	10	0	1	1	1	1
26	27	35	34	0	1	1	1	1
26	27	35	36	0	1	1	1	1
26	27	36	9	0	1	1	1	1
26	27	36	57	0	1	1	1	1
26	27	37	36	0	1	1	1	1
26	27	38	28	0	1	1	1	1
26	27	39	41	0	1	1	1	1
26	27	40	39	0	1	1	1	1
26	27	41	38	0	1	1	1	1
26	27	42	10	0	1	0	1	1
26	27	43	23	0	1	1	1	1
26	27	44	43	0	1	1	1	1
26	27	48	23	0	1	1	1	1
26	27	49	48	0	1	1	1	1
26	27	51	35	0	1	1	1	1
26	27	52	51	0	1	1	1	1
26	27	53	14	1	1	1	0	1
[truncated: 1,241 more rows]

## Sheet: CP CML
edge 1 from	edge 1 to	edge 2 from	edge 2 to	Growth Arrest	Self Renewal	Apoptosis	Proliferation	Correct Differentiation
1	8	1	19	0	1	0	2	0
1	8	2	1	0	1	0	2	0
1	8	3	12	0	1	0	2	0
1	8	3	53	0	1	0	2	0
1	8	6	56	0	1	0	1	0
1	8	11	20	0	1	0	2	0
1	8	11	21	0	1	0	2	0
1	8	11	22	0	1	0	2	0
1	8	11	23	0	1	0	2	0
1	8	11	36	0	1	0	2	0
1	8	11	54	0	1	0	2	0
1	8	11	55	0	1	0	1	0
1	8	12	9	0	1	0	2	0
1	8	14	8	0	1	0	2	0
1	8	14	10	0	1	0	2	0
1	8	14	15	0	1	0	1	0
1	8	16	7	0	1	0	1	0
1	8	16	18	0	1	0	2	0
1	8	16	23	0	1	0	2	0
1	8	16	38	0	1	0	2	0
1	8	17	16	0	1	0	1	0
1	8	20	19	0	1	0	2	0
1	8	21	11	0	1	0	2	0
1	8	22	11	0	1	0	2	0
1	8	23	12	0	1	0	2	0
1	8	23	14	0	1	0	2	0
1	8	23	24	0	1	0	2	0
1	8	24	9	0	0	0	2	0
1	8	24	25	0	1	1	2	0
1	8	28	35	0	1	0	2	0
1	8	29	30	0	1	0	2	0
1	8	30	10	0	1	0	2	0
1	8	31	30	0	1	0	2	0
1	8	35	34	0	1	0	2	0
1	8	35	36	0	1	0	2	0
1	8	36	9	0	1	0	2	0
1	8	36	57	0	1	0	2	0
1	8	39	41	0	1	0	2	0
1	8	40	39	0	1	0	2	0
1	8	43	23	0	1	0	2	0
1	8	44	43	0	1	0	2	0
1	8	48	23	0	1	0	2	0
1	8	49	48	0	1	0	2	0
1	8	51	35	0	1	0	2	0
1	8	52	51	0	1	0	2	0
1	8	53	14	0	1	0	1	0
1	8	54	24	0	1	0	2	0
1	8	55	56	0	1	0	2	0
1	8	56	10	0	1	0	2	0
1	8	56	15	0	1	0	1	0
1	8	57	14	0	1	0	2	0
1	8	58	12	0	1	0	2	0
1	8	59	58	0	1	0	2	0
1	19	2	1	0	1	0	2	0
1	19	16	7	0	1	0	1	0
1	19	16	18	0	1	0	2	0
1	19	16	23	0	1	0	2	0
1	19	16	38	0	1	0	2	0
1	19	17	16	0	1	0	1	0
1	19	39	41	0	1	0	2	0
1	19	40	39	0	1	0	2	0
1	19	43	23	0	1	0	2	0
1	19	44	43	0	1	0	2	0
1	19	48	23	0	1	0	2	0
1	19	49	48	0	1	0	2	0
1	19	51	35	0	1	0	2	0
1	19	52	51	0	1	0	2	0
1	19	58	12	0	1	0	2	0
1	19	59	58	0	1	0	2	0
3	2	1	8	0	1	0	2	0
3	2	1	19	0	1	0	2	0
3	2	2	1	0	1	0	2	0
3	2	3	12	0	1	0	2	0
3	2	3	53	0	1	0	2	0
3	2	4	3	0	1	0	2	0
3	2	5	4	0	1	0	2	0
3	2	5	13	0	1	0	2	0
3	2	6	5	0	1	0	2	0
3	2	6	29	0	1	0	2	0
3	2	6	38	0	1	0	2	0
3	2	6	56	0	1	0	1	0
3	2	7	6	0	1	0	1	0
3	2	11	7	0	1	0	1	0
3	2	11	20	0	1	0	2	1
3	2	11	21	0	1	0	2	0
3	2	11	22	0	1	0	2	0
3	2	11	23	0	1	0	2	0
3	2	11	26	0	1	0	1	0
3	2	11	36	0	1	0	2	0
3	2	11	37	0	1	0	2	0
3	2	11	54	0	1	0	2	0
3	2	11	55	0	1	0	1	0
3	2	12	9	0	1	0	2	0
3	2	13	10	0	1	0	2	0
3	2	14	8	1	1	0	2	0
3	2	14	10	0	1	0	2	0
3	2	14	15	0	1	0	1	0
3	2	16	7	0	1	0	1	0
3	2	16	18	0	1	0	2	0
3	2	16	23	0	1	0	2	0
3	2	16	38	0	1	0	2	0
3	2	17	16	0	1	0	1	0
3	2	18	14	0	1	0	2	0
3	2	20	19	0	1	0	2	0
3	2	21	11	0	1	0	2	0
3	2	22	11	0	1	0	2	0
3	2	23	12	0	1	0	2	0
3	2	23	14	0	1	0	2	0
3	2	23	24	0	1	0	2	0
3	2	24	9	0	0	0	2	0
3	2	24	25	0	1	1	2	0
3	2	25	10	0	1	1	2	0
3	2	26	6	0	1	0	1	0
3	2	26	27	0	1	0	2	0
3	2	27	28	0	1	0	2	0
3	2	28	29	0	1	0	2	0
3	2	28	31	0	1	0	2	0
3	2	28	32	0	1	0	2	0
3	2	28	35	0	1	0	2	0
3	2	29	25	0	1	0	2	0
3	2	29	30	0	1	0	2	0
3	2	30	10	0	1	0	2	0
3	2	31	30	0	1	0	2	0
3	2	32	42	0	1	0	2	0
3	2	34	10	0	1	0	2	0
3	2	35	34	0	1	0	2	0
3	2	35	36	0	1	0	2	0
3	2	36	9	0	1	0	2	0
3	2	36	57	0	1	0	2	0
3	2	37	36	0	1	0	2	0
3	2	38	28	0	1	0	2	0
3	2	39	41	0	1	0	2	0
3	2	40	39	0	1	0	2	0
3	2	41	38	0	1	0	2	0
3	2	42	10	0	1	0	2	0
3	2	43	23	0	1	0	2	0
3	2	44	43	0	1	0	2	0
3	2	48	23	0	1	0	2	0
3	2	49	48	0	1	0	2	0
3	2	51	35	0	1	0	2	0
3	2	52	51	0	1	0	2	0
3	2	53	14	1	1	0	1	0
3	2	54	24	0	1	0	2	0
3	2	55	56	0	1	0	2	0
3	2	56	10	0	1	0	2	0
3	2	56	15	0	1	0	1	0
3	2	57	14	0	1	0	2	0
3	2	58	12	0	1	0	2	0
3	2	59	58	0	1	0	2	0
3	12	1	19	0	1	0	2	0
3	12	2	1	0	1	0	2	0
3	12	6	56	0	1	0	1	0
3	12	11	20	0	1	0	2	0
3	12	11	55	0	1	0	1	0
3	12	12	9	0	1	0	2	0
3	12	14	8	0	1	0	2	0
3	12	14	10	0	1	0	2	0
3	12	14	15	0	1	0	1	0
3	12	16	7	0	1	0	1	0
3	12	16	18	0	1	0	2	0
3	12	16	23	0	1	0	2	0
3	12	16	38	0	1	0	2	0
3	12	17	16	0	1	0	1	0
3	12	20	19	0	1	0	2	0
3	12	23	12	0	1	0	2	0
3	12	24	9	0	0	0	2	0
3	12	28	35	0	1	0	2	0
3	12	35	34	0	1	0	2	0
3	12	35	36	0	1	0	2	0
3	12	36	9	0	1	0	2	0
3	12	36	57	0	1	0	2	0
3	12	39	41	0	1	0	2	0
3	12	40	39	0	1	0	2	0
3	12	43	23	0	1	0	2	0
3	12	44	43	0	1	0	2	0
3	12	48	23	0	1	0	2	0
3	12	49	48	0	1	0	2	0
3	12	51	35	0	1	0	2	0
3	12	52	51	0	1	0	2	0
3	12	55	56	0	1	0	2	0
3	12	56	10	0	1	0	2	0
3	12	56	15	0	1	0	1	0
3	12	57	14	0	1	0	2	0
3	12	58	12	0	1	0	2	0
3	12	59	58	0	1	0	2	0
3	53	1	19	0	1	0	2	0
3	53	2	1	0	1	0	2	0
3	53	3	12	0	1	0	2	0
3	53	6	56	0	1	0	1	0
3	53	11	20	0	1	0	2	0
3	53	11	54	0	1	0	2	0
3	53	11	55	0	1	0	1	0
3	53	12	9	0	1	0	2	0
3	53	14	8	0	1	0	2	0
3	53	14	10	0	1	0	2	0
3	53	14	15	0	1	0	1	0
3	53	16	7	0	1	0	1	0
3	53	16	18	0	1	0	2	0
3	53	16	23	0	1	0	2	0
3	53	16	38	0	1	0	2	0
3	53	17	16	0	1	0	1	0
3	53	20	19	0	1	0	2	0
3	53	23	12	0	1	0	2	0
3	53	24	9	0	0	0	2	0
3	53	28	35	0	1	0	2	0
3	53	35	34	0	1	0	2	0
3	53	35	36	0	1	0	2	0
3	53	36	9	0	1	0	2	0
3	53	36	57	0	1	0	2	0
3	53	39	41	0	1	0	2	0
3	53	40	39	0	1	0	2	0
3	53	43	23	0	1	0	2	0
3	53	44	43	0	1	0	2	0
3	53	48	23	0	1	0	2	0
3	53	49	48	0	1	0	2	0
3	53	51	35	0	1	0	2	0
3	53	52	51	0	1	0	2	0
3	53	53	14	0	1	0	1	0
3	53	54	24	0	1	0	2	0
3	53	55	56	0	1	0	2	0
3	53	56	10	0	1	0	2	0
3	53	56	15	0	1	0	1	0
3	53	57	14	0	1	0	2	0
3	53	58	12	0	1	0	2	0
3	53	59	58	0	1	0	2	0
4	3	1	8	0	1	0	2	0
4	3	1	19	0	1	0	2	0
4	3	2	1	0	1	0	2	0
4	3	3	12	0	1	0	2	0
4	3	3	53	0	1	0	2	0
4	3	5	4	0	1	0	2	0
4	3	5	13	0	1	0	2	0
4	3	6	5	0	1	0	2	0
4	3	6	29	0	1	0	2	0
4	3	6	38	0	1	0	2	0
4	3	6	56	0	1	0	1	0
4	3	7	6	0	1	0	1	0
4	3	11	7	0	1	0	1	0
4	3	11	20	0	1	0	2	1
4	3	11	21	0	1	0	2	0
4	3	11	22	0	1	0	2	0
4	3	11	23	0	1	0	2	0
4	3	11	26	0	1	0	1	0
4	3	11	36	0	1	0	2	0
4	3	11	37	0	1	0	2	0
4	3	11	54	0	1	0	2	0
4	3	11	55	0	1	0	1	0
4	3	12	9	0	1	0	2	0
4	3	13	10	0	1	0	2	0
4	3	14	8	1	1	0	2	0
4	3	14	10	0	1	0	2	0
4	3	14	15	0	1	0	1	0
4	3	16	7	0	1	0	1	0
4	3	16	18	0	1	0	2	0
4	3	16	23	0	1	0	2	0
4	3	16	38	0	1	0	2	0
4	3	17	16	0	1	0	1	0
4	3	18	14	0	1	0	2	0
4	3	20	19	0	1	0	2	0
4	3	21	11	0	1	0	2	0
4	3	22	11	0	1	0	2	0
4	3	23	12	0	1	0	2	0
4	3	23	14	0	1	0	2	0
4	3	23	24	0	1	0	2	0
4	3	24	9	0	0	0	2	0
4	3	24	25	0	1	1	2	0
4	3	25	10	0	1	1	2	0
4	3	26	6	0	1	0	1	0
4	3	26	27	0	1	0	2	0
4	3	27	28	0	1	0	2	0
4	3	28	29	0	1	0	2	0
4	3	28	31	0	1	0	2	0
4	3	28	32	0	1	0	2	0
4	3	28	35	0	1	0	2	0
4	3	29	25	0	1	0	2	0
4	3	29	30	0	1	0	2	0
4	3	30	10	0	1	0	2	0
4	3	31	30	0	1	0	2	0
4	3	32	42	0	1	0	2	0
4	3	34	10	0	1	0	2	0
4	3	35	34	0	1	0	2	0
4	3	35	36	0	1	0	2	0
4	3	36	9	0	1	0	2	0
4	3	36	57	0	1	0	2	0
4	3	37	36	0	1	0	2	0
4	3	38	28	0	1	0	2	0
4	3	39	41	0	1	0	2	0
4	3	40	39	0	1	0	2	0
4	3	41	38	0	1	0	2	0
4	3	42	10	0	1	0	2	0
4	3	43	23	0	1	0	2	0
4	3	44	43	0	1	0	2	0
4	3	48	23	0	1	0	2	0
4	3	49	48	0	1	0	2	0
4	3	51	35	0	1	0	2	0
4	3	52	51	0	1	0	2	0
4	3	53	14	1	1	0	1	0
4	3	54	24	0	1	0	2	0
4	3	55	56	0	1	0	2	0
4	3	56	10	0	1	0	2	0
4	3	56	15	0	1	0	1	0
4	3	57	14	0	1	0	2	0
4	3	58	12	0	1	0	2	0
4	3	59	58	0	1	0	2	0
5	4	1	8	0	1	0	2	0
5	4	1	19	0	1	0	2	0
5	4	2	1	0	1	0	2	0
5	4	3	12	0	1	0	2	0
5	4	3	53	0	1	0	2	0
5	4	5	13	0	1	0	2	0
5	4	6	5	0	1	0	2	0
5	4	6	29	0	1	0	2	0
5	4	6	38	0	1	0	2	0
5	4	6	56	0	1	0	1	0
5	4	7	6	0	1	0	1	0
5	4	11	7	0	1	0	1	0
5	4	11	20	0	1	0	2	1
5	4	11	21	0	1	0	2	0
5	4	11	22	0	1	0	2	0
5	4	11	23	0	1	0	2	0
5	4	11	26	0	1	0	1	0
5	4	11	36	0	1	0	2	0
5	4	11	37	0	1	0	2	0
5	4	11	54	0	1	0	2	0
5	4	11	55	0	1	0	1	0
5	4	12	9	0	1	0	2	0
5	4	13	10	0	1	0	2	0
5	4	14	8	1	1	0	2	0
5	4	14	10	0	1	0	2	0
5	4	14	15	0	1	0	1	0
5	4	16	7	0	1	0	1	0
5	4	16	18	0	1	0	2	0
5	4	16	23	0	1	0	2	0
5	4	16	38	0	1	0	2	0
5	4	17	16	0	1	0	1	0
5	4	18	14	0	1	0	2	0
5	4	20	19	0	1	0	2	0
5	4	21	11	0	1	0	2	0
5	4	22	11	0	1	0	2	0
5	4	23	12	0	1	0	2	0
5	4	23	14	0	1	0	2	0
5	4	23	24	0	1	0	2	0
5	4	24	9	0	0	0	2	0
5	4	24	25	0	1	1	2	0
5	4	25	10	0	1	1	2	0
5	4	26	6	0	1	0	1	0
5	4	26	27	0	1	0	2	0
5	4	27	28	0	1	0	2	0
5	4	28	29	0	1	0	2	0
5	4	28	31	0	1	0	2	0
5	4	28	32	0	1	0	2	0
5	4	28	35	0	1	0	2	0
5	4	29	25	0	1	0	2	0
5	4	29	30	0	1	0	2	0
5	4	30	10	0	1	0	2	0
5	4	31	30	0	1	0	2	0
5	4	32	42	0	1	0	2	0
5	4	34	10	0	1	0	2	0
5	4	35	34	0	1	0	2	0
5	4	35	36	0	1	0	2	0
5	4	36	9	0	1	0	2	0
5	4	36	57	0	1	0	2	0
5	4	37	36	0	1	0	2	0
5	4	38	28	0	1	0	2	0
5	4	39	41	0	1	0	2	0
5	4	40	39	0	1	0	2	0
5	4	41	38	0	1	0	2	0
5	4	42	10	0	1	0	2	0
5	4	43	23	0	1	0	2	0
5	4	44	43	0	1	0	2	0
5	4	48	23	0	1	0	2	0
5	4	49	48	0	1	0	2	0
5	4	51	35	0	1	0	2	0
5	4	52	51	0	1	0	2	0
5	4	53	14	1	1	0	1	0
5	4	54	24	0	1	0	2	0
5	4	55	56	0	1	0	2	0
5	4	56	10	0	1	0	2	0
5	4	56	15	0	1	0	1	0
5	4	57	14	0	1	0	2	0
5	4	58	12	0	1	0	2	0
5	4	59	58	0	1	0	2	0
5	13	1	8	0	1	0	2	0
5	13	1	19	0	1	0	2	0
5	13	2	1	0	1	0	2	0
5	13	3	12	0	1	0	2	0
5	13	3	53	0	1	0	2	0
5	13	6	5	0	1	0	2	0
5	13	6	29	0	1	0	2	0
5	13	6	38	0	1	0	2	0
5	13	6	56	0	1	0	1	0
5	13	7	6	0	1	0	1	0
5	13	11	7	0	1	0	1	0
5	13	11	20	0	1	0	2	0
5	13	11	21	0	1	0	2	0
5	13	11	22	0	1	0	2	0
5	13	11	23	0	1	0	2	0
5	13	11	26	0	1	0	1	0
5	13	11	36	0	1	0	2	0
5	13	11	37	0	1	0	2	0
5	13	11	54	0	1	0	2	0
5	13	11	55	0	1	0	1	0
5	13	12	9	0	1	0	2	0
5	13	13	10	0	1	0	2	0
5	13	14	8	0	1	0	2	0
5	13	14	10	0	1	0	2	0
5	13	14	15	0	1	0	1	0
5	13	16	7	0	1	0	1	0
5	13	16	18	0	1	0	2	0
5	13	16	23	0	1	0	2	0
5	13	16	38	0	1	0	2	0
5	13	17	16	0	1	0	1	0
5	13	18	14	0	1	0	2	0
5	13	20	19	0	1	0	2	0
5	13	21	11	0	1	0	2	0
5	13	22	11	0	1	0	2	0
5	13	23	12	0	1	0	2	0
5	13	23	14	0	1	0	2	0
5	13	23	24	0	1	0	2	0
5	13	24	9	0	0	0	2	0
5	13	24	25	0	1	1	2	0
5	13	25	10	0	1	1	2	0
5	13	26	6	0	1	0	1	0
5	13	28	31	0	1	0	2	0
5	13	28	32	0	1	0	2	0
5	13	28	35	0	1	0	2	0
5	13	29	25	0	1	0	2	0
5	13	29	30	0	1	0	2	0
5	13	30	10	0	1	0	2	0
5	13	31	30	0	1	0	2	0
5	13	32	42	0	1	0	2	0
5	13	34	10	0	1	0	2	0
5	13	35	34	0	1	0	2	0
5	13	35	36	0	1	0	2	0
5	13	36	9	0	1	0	2	0
5	13	36	57	0	1	0	2	0
5	13	37	36	0	1	0	2	0
5	13	38	28	0	1	0	2	0
5	13	39	41	0	1	0	2	0
5	13	40	39	0	1	0	2	0
5	13	41	38	0	1	0	2	0
5	13	42	10	0	1	0	2	0
5	13	43	23	0	1	0	2	0
5	13	44	43	0	1	0	2	0
5	13	48	23	0	1	0	2	0
5	13	49	48	0	1	0	2	0
5	13	51	35	0	1	0	2	0
5	13	52	51	0	1	0	2	0
5	13	53	14	0	1	0	1	0
5	13	54	24	0	1	0	2	0
5	13	55	56	0	1	0	2	0
5	13	56	10	0	1	0	2	0
5	13	56	15	0	1	0	1	0
5	13	57	14	0	1	0	2	0
5	13	58	12	0	1	0	2	0
5	13	59	58	0	1	0	2	0
6	5	1	8	0	1	0	2	0
6	5	1	19	0	1	0	2	0
6	5	2	1	0	1	0	2	0
6	5	3	12	0	1	0	2	0
6	5	3	53	0	1	0	2	0
6	5	6	29	0	1	0	2	0
6	5	6	38	0	1	0	2	0
6	5	6	56	0	1	0	1	0
6	5	7	6	0	1	0	1	0
6	5	11	7	0	1	0	1	0
6	5	11	20	0	1	0	2	1
6	5	11	21	0	1	0	2	0
6	5	11	22	0	1	0	2	0
6	5	11	23	0	1	0	2	0
6	5	11	26	0	1	0	1	0
6	5	11	36	0	1	0	2	0
6	5	11	37	0	1	0	2	0
6	5	11	54	0	1	0	2	0
6	5	11	55	0	1	0	1	0
6	5	12	9	0	1	0	2	0
6	5	14	8	1	1	0	2	0
6	5	14	10	0	1	0	2	0
6	5	14	15	0	1	0	1	0
6	5	16	7	0	1	0	1	0
6	5	16	18	0	1	0	2	0
6	5	16	23	0	1	0	2	0
6	5	16	38	0	1	0	2	0
6	5	17	16	0	1	0	1	0
6	5	20	19	0	1	0	2	0
6	5	21	11	0	1	0	2	0
6	5	22	11	0	1	0	2	0
6	5	23	12	0	1	0	2	0
6	5	23	14	0	1	0	2	0
6	5	23	24	0	1	0	2	0
6	5	24	9	0	0	0	2	0
6	5	24	25	0	1	1	2	0
6	5	26	6	0	1	0	1	0
6	5	28	35	0	1	0	2	0
6	5	29	30	0	1	0	2	0
6	5	30	10	0	1	0	2	0
6	5	31	30	0	1	0	2	0
6	5	35	34	0	1	0	2	0
6	5	35	36	0	1	0	2	0
6	5	36	9	0	1	0	2	0
6	5	36	57	0	1	0	2	0
6	5	39	41	0	1	0	2	0
6	5	40	39	0	1	0	2	0
6	5	43	23	0	1	0	2	0
6	5	44	43	0	1	0	2	0
6	5	48	23	0	1	0	2	0
6	5	49	48	0	1	0	2	0
6	5	51	35	0	1	0	2	0
6	5	52	51	0	1	0	2	0
6	5	53	14	1	1	0	1	0
6	5	54	24	0	1	0	2	0
6	5	55	56	0	1	0	2	0
6	5	56	10	0	1	0	2	0
6	5	56	15	0	1	0	1	0
6	5	57	14	0	1	0	2	0
6	5	58	12	0	1	0	2	0
6	5	59	58	0	1	0	2	0
6	29	1	8	0	1	0	2	0
6	29	1	19	0	1	0	2	0
6	29	2	1	0	1	0	2	0
6	29	3	12	0	1	0	2	0
6	29	3	53	0	1	0	2	0
6	29	6	38	0	1	0	2	0
6	29	6	56	0	1	0	1	0
6	29	11	7	0	1	0	1	0
6	29	11	20	0	1	0	2	0
6	29	11	21	0	1	0	2	0
6	29	11	22	0	1	0	2	0
6	29	11	23	0	1	0	2	0
6	29	11	26	0	1	0	1	0
6	29	11	36	0	1	0	2	0
6	29	11	37	0	1	0	2	0
6	29	11	54	0	1	0	2	0
6	29	11	55	0	1	0	1	0
6	29	12	9	0	1	0	2	0
6	29	14	8	0	1	0	2	0
6	29	14	10	0	1	0	2	0
6	29	14	15	0	1	0	1	0
6	29	16	7	0	1	0	1	0
6	29	16	18	0	1	0	2	0
6	29	16	23	0	1	0	2	0
6	29	16	38	0	1	0	2	0
6	29	17	16	0	1	0	1	0
6	29	20	19	0	1	0	2	0
6	29	21	11	0	1	0	2	0
6	29	22	11	0	1	0	2	0
6	29	23	12	0	1	0	2	0
6	29	23	14	0	1	0	2	0
6	29	23	24	0	1	0	2	0
6	29	24	9	0	0	0	2	0
6	29	24	25	0	1	1	2	0
6	29	28	35	0	1	0	2	0
6	29	29	30	0	1	0	2	0
6	29	30	10	0	1	0	2	0
6	29	31	30	0	1	0	2	0
6	29	35	34	0	1	0	2	0
6	29	35	36	0	1	0	2	0
6	29	36	9	0	1	0	2	0
6	29	36	57	0	1	0	2	0
6	29	39	41	0	1	0	2	0
6	29	40	39	0	1	0	2	0
6	29	43	23	0	1	0	2	0
6	29	44	43	0	1	0	2	0
6	29	48	23	0	1	0	2	0
6	29	49	48	0	1	0	2	0
6	29	51	35	0	1	0	2	0
6	29	52	51	0	1	0	2	0
6	29	53	14	0	1	0	1	0
6	29	54	24	0	1	0	2	0
6	29	55	56	0	1	0	2	0
6	29	56	10	0	1	0	2	0
6	29	56	15	0	1	0	1	0
6	29	57	14	0	1	0	2	0
6	29	58	12	0	1	0	2	0
6	29	59	58	0	1	0	2	0
6	38	1	8	0	1	0	2	0
6	38	1	19	0	1	0	2	0
6	38	2	1	0	1	0	2	0
6	38	3	12	0	1	0	2	0
6	38	3	53	0	1	0	2	0
6	38	6	56	0	1	0	1	0
6	38	11	7	0	1	0	1	0
6	38	11	20	0	1	0	2	0
6	38	11	21	0	1	0	2	0
6	38	11	22	0	1	0	2	0
6	38	11	23	0	1	0	2	0
6	38	11	26	0	1	0	1	0
6	38	11	36	0	1	0	2	0
6	38	11	37	0	1	0	2	0
6	38	11	54	0	1	0	2	0
6	38	11	55	0	1	0	1	0
6	38	12	9	0	1	0	2	0
6	38	14	8	0	1	0	2	0
6	38	14	10	0	1	0	2	0
6	38	14	15	0	1	0	1	0
6	38	16	7	0	1	0	1	0
6	38	16	18	0	1	0	2	0
6	38	16	23	0	1	0	2	0
6	38	16	38	0	1	0	2	0
6	38	17	16	0	1	0	1	0
6	38	20	19	0	1	0	2	0
6	38	21	11	0	1	0	2	0
6	38	22	11	0	1	0	2	0
6	38	23	12	0	1	0	2	0
6	38	23	14	0	1	0	2	0
6	38	23	24	0	1	0	2	0
6	38	24	9	0	0	0	2	0
6	38	24	25	0	1	1	2	0
6	38	28	35	0	1	0	2	0
6	38	29	30	0	1	0	2	0
6	38	30	10	0	1	0	2	0
6	38	31	30	0	1	0	2	0
6	38	35	34	0	1	0	2	0
6	38	35	36	0	1	0	2	0
6	38	36	9	0	1	0	2	0
6	38	36	57	0	1	0	2	0
6	38	39	41	0	1	0	2	0
6	38	40	39	0	1	0	2	0
6	38	43	23	0	1	0	2	0
6	38	44	43	0	1	0	2	0
6	38	48	23	0	1	0	2	0
6	38	49	48	0	1	0	2	0
6	38	51	35	0	1	0	2	0
6	38	52	51	0	1	0	2	0
6	38	53	14	0	1	0	1	0
6	38	54	24	0	1	0	2	0
6	38	55	56	0	1	0	2	0
6	38	56	10	0	1	0	2	0
6	38	56	15	0	1	0	1	0
6	38	57	14	0	1	0	2	0
6	38	58	12	0	1	0	2	0
6	38	59	58	0	1	0	2	0
6	56	1	19	0	1	0	1	0
6	56	2	1	0	1	0	1	0
6	56	11	20	0	1	0	1	0
6	56	11	55	0	1	0	1	0
6	56	12	9	0	1	0	1	0
6	56	14	8	0	1	0	1	0
6	56	14	10	0	1	0	1	0
6	56	14	15	0	1	0	0	0
6	56	16	7	0	1	0	1	0
6	56	16	18	0	1	0	1	0
6	56	16	23	0	1	0	1	0
6	56	16	38	0	1	0	1	0
6	56	17	16	0	1	0	1	0
6	56	20	19	0	1	0	1	0
6	56	24	9	0	0	0	1	0
6	56	28	35	0	1	0	1	0
6	56	35	34	0	1	0	1	0
6	56	35	36	0	1	0	1	0
6	56	36	9	0	1	0	1	0
6	56	36	57	0	1	0	1	0
6	56	39	41	0	1	0	1	0
6	56	40	39	0	1	0	1	0
6	56	43	23	0	1	0	1	0
6	56	44	43	0	1	0	1	0
6	56	48	23	0	1	0	1	0
6	56	49	48	0	1	0	1	0
6	56	51	35	0	1	0	1	0
6	56	52	51	0	1	0	1	0
6	56	55	56	0	1	0	1	0
6	56	56	10	0	1	0	1	0
6	56	56	15	0	1	0	1	0
6	56	57	14	0	1	0	1	0
6	56	58	12	0	1	0	1	0
6	56	59	58	0	1	0	1	0
7	6	1	8	0	1	0	1	0
7	6	1	19	0	1	0	1	0
7	6	2	1	0	1	0	1	0
7	6	3	12	0	1	0	1	0
7	6	3	53	0	1	0	1	0
7	6	6	29	0	1	0	1	0
7	6	6	38	0	1	0	1	0
7	6	6	56	0	1	0	1	0
7	6	11	7	0	1	0	1	0
7	6	11	20	0	1	0	1	0
7	6	11	21	0	1	0	1	0
7	6	11	22	0	1	0	1	0
7	6	11	23	0	1	0	1	0
7	6	11	26	0	1	1	1	0
7	6	11	36	0	1	0	1	0
7	6	11	37	0	1	0	1	0
7	6	11	54	0	1	0	1	0
7	6	11	55	0	1	0	1	0
7	6	12	9	0	1	0	1	0
7	6	14	8	0	1	0	1	0
7	6	14	10	0	1	0	1	0
7	6	14	15	0	1	0	1	0
7	6	16	7	0	1	0	1	0
7	6	16	18	0	1	0	1	0
7	6	16	23	0	1	0	1	0
7	6	16	38	0	1	0	1	0
7	6	17	16	0	1	0	1	0
7	6	20	19	0	1	0	1	0
7	6	21	11	0	1	0	1	0
7	6	22	11	0	1	0	1	0
7	6	23	12	0	1	0	1	0
7	6	23	14	0	1	0	1	0
7	6	23	24	0	1	0	1	0
7	6	24	9	0	0	0	1	0
7	6	24	25	0	1	1	1	0
7	6	26	6	0	1	0	1	0
7	6	28	35	0	1	0	1	0
7	6	29	30	0	1	0	1	0
7	6	30	10	0	1	0	1	0
7	6	31	30	0	1	0	1	0
7	6	35	34	0	1	0	1	0
7	6	35	36	0	1	0	1	0
7	6	36	9	0	1	0	1	0
7	6	36	57	0	1	0	1	0
7	6	39	41	0	1	0	1	0
7	6	40	39	0	1	0	1	0
7	6	43	23	0	1	0	1	0
7	6	44	43	0	1	0	1	0
7	6	48	23	0	1	0	1	0
7	6	49	48	0	1	0	1	0
7	6	51	35	0	1	0	1	0
7	6	52	51	0	1	0	1	0
7	6	53	14	0	1	0	1	0
7	6	54	24	0	1	0	1	0
7	6	55	56	0	1	0	1	0
7	6	56	10	0	1	0	1	0
7	6	56	15	0	1	0	1	0
7	6	57	14	0	1	0	1	0
7	6	58	12	0	1	0	1	0
7	6	59	58	0	1	0	1	0
11	7	1	8	0	1	0	1	0
11	7	1	19	0	1	0	1	0
11	7	2	1	0	1	0	1	0
11	7	3	12	0	1	0	1	0
11	7	3	53	0	1	0	1	0
11	7	6	56	0	1	0	1	0
11	7	11	20	0	1	0	1	0
11	7	11	21	0	1	0	1	0
11	7	11	22	0	1	0	1	0
11	7	11	23	0	1	0	1	0
11	7	11	26	0	1	1	1	0
11	7	11	36	0	1	0	1	0
11	7	11	37	0	1	0	1	0
11	7	11	54	0	1	0	1	0
11	7	11	55	0	1	0	1	0
11	7	12	9	0	1	0	1	0
11	7	14	8	0	1	0	1	0
11	7	14	10	0	1	0	1	0
11	7	14	15	0	1	0	1	0
11	7	16	7	0	1	0	1	0
11	7	16	18	0	1	0	1	0
11	7	16	23	0	1	0	1	0
11	7	16	38	0	1	0	1	0
11	7	17	16	0	1	0	1	0
11	7	20	19	0	1	0	1	0
11	7	21	11	0	1	0	1	0
11	7	22	11	0	1	0	1	0
11	7	23	12	0	1	0	1	0
11	7	23	14	0	1	0	1	0
11	7	23	24	0	1	0	1	0
11	7	24	9	0	0	0	1	0
11	7	24	25	0	1	1	1	0
11	7	28	35	0	1	0	1	0
11	7	29	30	0	1	0	1	0
11	7	30	10	0	1	0	1	0
11	7	31	30	0	1	0	1	0
11	7	35	34	0	1	0	1	0
11	7	35	36	0	1	0	1	0
11	7	36	9	0	1	0	1	0
11	7	36	57	0	1	0	1	0
11	7	39	41	0	1	0	1	0
11	7	40	39	0	1	0	1	0
11	7	43	23	0	1	0	1	0
11	7	44	43	0	1	0	1	0
11	7	48	23	0	1	0	1	0
11	7	49	48	0	1	0	1	0
11	7	51	35	0	1	0	1	0
11	7	52	51	0	1	0	1	0
11	7	53	14	0	1	0	1	0
11	7	54	24	0	1	0	1	0
11	7	55	56	0	1	0	1	0
11	7	56	10	0	1	0	1	0
11	7	56	15	0	1	0	1	0
11	7	57	14	0	1	0	1	0
11	7	58	12	0	1	0	1	0
11	7	59	58	0	1	0	1	0
11	20	1	19	0	1	0	2	0
11	20	2	1	0	1	0	2	1
11	20	14	10	0	1	0	2	0
11	20	16	7	0	1	0	1	0
11	20	16	18	0	1	0	2	0
11	20	16	23	0	1	0	2	0
11	20	16	38	0	1	0	2	0
11	20	17	16	0	1	0	1	0
11	20	20	19	0	1	0	2	0
11	20	24	9	0	0	0	2	0
11	20	28	35	0	1	0	2	0
11	20	35	34	0	1	0	2	0
11	20	35	36	0	1	0	2	0
11	20	36	57	0	1	0	2	0
11	20	39	41	0	1	0	2	0
11	20	40	39	0	1	0	2	0
11	20	43	23	0	1	0	2	0
11	20	44	43	0	1	0	2	0
11	20	48	23	0	1	0	2	0
11	20	49	48	0	1	0	2	0
11	20	51	35	0	1	0	2	0
11	20	52	51	0	1	0	2	0
11	20	57	14	0	1	0	2	0
11	20	58	12	0	1	0	2	0
11	20	59	58	0	1	0	2	0
11	21	1	19	0	1	0	2	0
11	21	2	1	0	1	0	2	0
11	21	3	12	0	1	0	2	0
11	21	3	53	0	1	0	2	0
11	21	6	56	0	1	0	1	0
11	21	11	20	0	1	0	2	0
11	21	11	36	0	1	0	2	0
11	21	11	54	0	1	0	2	0
11	21	11	55	0	1	0	1	0
11	21	12	9	0	1	0	2	0
11	21	14	8	0	1	0	2	0
11	21	14	10	0	1	0	2	0
11	21	14	15	0	1	0	1	0
11	21	16	7	0	1	0	1	0
11	21	16	18	0	1	0	2	0
11	21	16	23	0	1	0	2	0
11	21	16	38	0	1	0	2	0
11	21	17	16	0	1	0	1	0
11	21	20	19	0	1	0	2	0
11	21	21	11	0	1	0	2	0
11	21	23	12	0	1	0	2	0
11	21	24	9	0	0	0	2	0
11	21	28	35	0	1	0	2	0
11	21	29	30	0	1	0	2	0
11	21	30	10	0	1	0	2	0
11	21	31	30	0	1	0	2	0
11	21	35	34	0	1	0	2	0
11	21	35	36	0	1	0	2	0
11	21	36	9	0	1	0	2	0
11	21	36	57	0	1	0	2	0
11	21	39	41	0	1	0	2	0
11	21	40	39	0	1	0	2	0
11	21	43	23	0	1	0	2	0
11	21	44	43	0	1	0	2	0
11	21	48	23	0	1	0	2	0
11	21	49	48	0	1	0	2	0
11	21	51	35	0	1	0	2	0
11	21	52	51	0	1	0	2	0
11	21	53	14	0	1	0	1	0
11	21	54	24	0	1	0	2	0
11	21	55	56	0	1	0	2	0
11	21	56	10	0	1	0	2	0
11	21	56	15	0	1	0	1	0
11	21	57	14	0	1	0	2	0
11	21	58	12	0	1	0	2	0
11	21	59	58	0	1	0	2	0
11	22	1	19	0	1	0	2	0
11	22	2	1	0	1	0	2	0
11	22	3	12	0	1	0	2	0
11	22	3	53	0	1	0	2	0
11	22	6	56	0	1	0	1	0
11	22	11	20	0	1	0	2	0
11	22	11	21	0	1	0	2	0
11	22	11	36	0	1	0	2	0
11	22	11	54	0	1	0	2	0
11	22	11	55	0	1	0	1	0
11	22	12	9	0	1	0	2	0
11	22	14	8	0	1	0	2	0
11	22	14	10	0	1	0	2	0
11	22	14	15	0	1	0	1	0
11	22	16	7	0	1	0	1	0
11	22	16	18	0	1	0	2	0
11	22	16	23	0	1	0	2	0
11	22	16	38	0	1	0	2	0
11	22	17	16	0	1	0	1	0
11	22	20	19	0	1	0	2	0
11	22	21	11	0	1	0	2	0
11	22	22	11	0	1	0	2	0
11	22	23	12	0	1	0	2	0
11	22	24	9	0	0	0	2	0
11	22	28	35	0	1	0	2	0
11	22	29	30	0	1	0	2	0
11	22	30	10	0	1	0	2	0
11	22	31	30	0	1	0	2	0
11	22	35	34	0	1	0	2	0
11	22	35	36	0	1	0	2	0
11	22	36	9	0	1	0	2	0
11	22	36	57	0	1	0	2	0
11	22	39	41	0	1	0	2	0
11	22	40	39	0	1	0	2	0
11	22	43	23	0	1	0	2	0
11	22	44	43	0	1	0	2	0
11	22	48	23	0	1	0	2	0
11	22	49	48	0	1	0	2	0
11	22	51	35	0	1	0	2	0
11	22	52	51	0	1	0	2	0
11	22	53	14	0	1	0	1	0
11	22	54	24	0	1	0	2	0
11	22	55	56	0	1	0	2	0
11	22	56	10	0	1	0	2	0
11	22	56	15	0	1	0	1	0
11	22	57	14	0	1	0	2	0
11	22	58	12	0	1	0	2	0
11	22	59	58	0	1	0	2	0
11	23	1	19	0	1	0	2	0
11	23	2	1	0	1	0	2	0
11	23	3	12	0	1	0	2	0
11	23	3	53	0	1	0	2	0
11	23	6	56	0	1	0	1	0
11	23	11	20	0	1	0	2	0
11	23	11	21	0	1	0	2	0
11	23	11	22	0	1	0	2	0
11	23	11	36	0	1	0	2	0
11	23	11	54	0	1	0	2	0
11	23	11	55	0	1	0	1	0
11	23	12	9	0	1	0	2	0
11	23	14	8	0	1	0	2	0
11	23	14	10	0	1	0	2	0
11	23	14	15	0	1	0	1	0
11	23	16	7	0	1	0	1	0
11	23	16	18	0	1	0	2	0
11	23	16	23	0	1	0	2	0
11	23	16	38	0	1	0	2	0
11	23	17	16	0	1	0	1	0
11	23	20	19	0	1	0	2	0
11	23	21	11	0	1	0	2	0
11	23	22	11	0	1	0	2	0
11	23	23	12	0	1	0	2	0
11	23	23	24	0	1	0	2	0
11	23	24	9	0	0	0	2	0
11	23	24	25	0	1	1	2	0
11	23	28	35	0	1	0	2	0
11	23	29	30	0	1	0	2	0
11	23	30	10	0	1	0	2	0
11	23	31	30	0	1	0	2	0
11	23	35	34	0	1	0	2	0
11	23	35	36	0	1	0	2	0
11	23	36	9	0	1	0	2	0
11	23	36	57	0	1	0	2	0
11	23	39	41	0	1	0	2	0
11	23	40	39	0	1	0	2	0
11	23	43	23	0	1	0	2	0
11	23	44	43	0	1	0	2	0
11	23	48	23	0	1	0	2	0
11	23	49	48	0	1	0	2	0
11	23	51	35	0	1	0	2	0
11	23	52	51	0	1	0	2	0
11	23	53	14	0	1	0	1	0
11	23	54	24	0	1	0	2	0
11	23	55	56	0	1	0	2	0
11	23	56	10	0	1	0	2	0
11	23	56	15	0	1	0	1	0
11	23	57	14	0	1	0	2	0
11	23	58	12	0	1	0	2	0
11	23	59	58	0	1	0	2	0
11	26	1	8	0	1	0	1	0
11	26	1	19	0	1	0	1	0
11	26	2	1	0	1	0	1	0
11	26	3	12	0	1	0	1	0
11	26	3	53	0	1	0	1	0
11	26	6	56	0	1	0	1	0
11	26	11	20	0	1	0	1	0
11	26	11	21	0	1	0	1	0
11	26	11	22	0	1	0	1	0
11	26	11	23	0	1	0	1	0
11	26	11	36	0	1	0	1	0
11	26	11	37	0	1	0	1	0
11	26	11	54	0	1	0	1	0
11	26	11	55	0	1	0	1	0
11	26	12	9	0	1	0	1	0
11	26	14	8	0	1	0	1	0
11	26	14	10	0	1	0	1	0
11	26	14	15	0	1	0	1	0
11	26	16	7	0	1	1	1	0
11	26	16	18	0	1	0	1	0
11	26	16	23	0	1	0	1	0
11	26	16	38	0	1	0	1	0
11	26	17	16	0	1	1	1	0
11	26	20	19	0	1	0	1	0
11	26	21	11	0	1	0	1	0
11	26	22	11	0	1	0	1	0
11	26	23	12	0	1	0	1	0
11	26	23	14	0	1	0	1	0
11	26	23	24	0	1	0	1	0
11	26	24	9	0	0	0	1	0
11	26	24	25	0	1	1	1	0
11	26	28	35	0	1	0	1	0
11	26	29	30	0	1	0	1	0
11	26	30	10	0	1	0	1	0
11	26	31	30	0	1	0	1	0
11	26	35	34	0	1	0	1	0
11	26	35	36	0	1	0	1	0
11	26	36	9	0	1	0	1	0
11	26	36	57	0	1	0	1	0
11	26	39	41	0	1	0	1	0
11	26	40	39	0	1	0	1	0
11	26	43	23	0	1	0	1	0
11	26	44	43	0	1	0	1	0
11	26	48	23	0	1	0	1	0
11	26	49	48	0	1	0	1	0
11	26	51	35	0	1	0	1	0
11	26	52	51	0	1	0	1	0
11	26	53	14	0	1	0	1	0
11	26	54	24	0	1	0	1	0
11	26	55	56	0	1	0	1	0
11	26	56	10	0	1	0	1	0
11	26	56	15	0	1	0	1	0
11	26	57	14	0	1	0	1	0
11	26	58	12	0	1	0	1	0
11	26	59	58	0	1	0	1	0
11	36	1	19	0	1	0	2	0
11	36	2	1	0	1	0	2	0
11	36	3	12	0	1	0	2	0
11	36	3	53	0	1	0	2	0
11	36	6	56	0	1	0	1	0
11	36	11	20	0	1	0	2	0
11	36	11	54	0	1	0	2	0
11	36	11	55	0	1	0	1	0
11	36	12	9	0	1	0	2	0
11	36	14	8	0	1	0	2	0
11	36	14	10	0	1	0	2	0
11	36	14	15	0	1	0	1	0
11	36	16	7	0	1	0	1	0
11	36	16	18	0	1	0	2	0
11	36	16	23	0	1	0	2	0
11	36	16	38	0	1	0	2	0
11	36	17	16	0	1	0	1	0
11	36	20	19	0	1	0	2	0
11	36	23	12	0	1	0	2	0
11	36	24	9	0	0	0	2	0
11	36	28	35	0	1	0	2	0
11	36	29	30	0	1	0	2	0
11	36	30	10	0	1	0	2	0
11	36	31	30	0	1	0	2	0
11	36	35	34	0	1	0	2	0
11	36	35	36	0	1	0	2	0
11	36	36	9	0	1	0	2	0
11	36	36	57	0	1	0	2	0
11	36	39	41	0	1	0	2	0
11	36	40	39	0	1	0	2	0
11	36	43	23	0	1	0	2	0
11	36	44	43	0	1	0	2	0
11	36	48	23	0	1	0	2	0
11	36	49	48	0	1	0	2	0
11	36	51	35	0	1	0	2	0
11	36	52	51	0	1	0	2	0
11	36	53	14	0	1	0	1	0
11	36	54	24	0	1	0	2	0
11	36	55	56	0	1	0	2	0
11	36	56	10	0	1	0	2	0
11	36	56	15	0	1	0	1	0
11	36	57	14	0	1	0	2	0
11	36	58	12	0	1	0	2	0
11	36	59	58	0	1	0	2	0
11	37	1	8	0	1	0	2	0
11	37	1	19	0	1	0	2	0
11	37	2	1	0	1	0	2	0
11	37	3	12	0	1	0	2	0
11	37	3	53	0	1	0	2	0
11	37	6	56	0	1	0	1	0
11	37	11	20	0	1	0	2	0
11	37	11	21	0	1	0	2	0
11	37	11	22	0	1	0	2	0
11	37	11	23	0	1	0	2	0
11	37	11	36	0	1	0	2	0
11	37	11	54	0	1	0	2	0
11	37	11	55	0	1	0	1	0
11	37	12	9	0	1	0	2	0
11	37	14	8	0	1	0	2	0
11	37	14	10	0	1	0	2	0
11	37	14	15	0	1	0	1	0
11	37	16	7	0	1	0	1	0
11	37	16	18	0	1	0	2	0
11	37	16	23	0	1	0	2	0
11	37	16	38	0	1	0	2	0
11	37	17	16	0	1	0	1	0
11	37	20	19	0	1	0	2	0
11	37	21	11	0	1	0	2	0
11	37	22	11	0	1	0	2	0
11	37	23	12	0	1	0	2	0
11	37	23	14	0	1	0	2	0
11	37	23	24	0	1	0	2	0
11	37	24	9	0	0	0	2	0
11	37	24	25	0	1	1	2	0
11	37	28	35	0	1	0	2	0
11	37	29	30	0	1	0	2	0
11	37	30	10	0	1	0	2	0
11	37	31	30	0	1	0	2	0
11	37	35	34	0	1	0	2	0
11	37	35	36	0	1	0	2	0
11	37	36	9	0	1	0	2	0
11	37	36	57	0	1	0	2	0
11	37	39	41	0	1	0	2	0
11	37	40	39	0	1	0	2	0
11	37	43	23	0	1	0	2	0
11	37	44	43	0	1	0	2	0
11	37	48	23	0	1	0	2	0
11	37	49	48	0	1	0	2	0
11	37	51	35	0	1	0	2	0
11	37	52	51	0	1	0	2	0
11	37	53	14	0	1	0	1	0
11	37	54	24	0	1	0	2	0
11	37	55	56	0	1	0	2	0
11	37	56	10	0	1	0	2	0
11	37	56	15	0	1	0	1	0
11	37	57	14	0	1	0	2	0
11	37	58	12	0	1	0	2	0
11	37	59	58	0	1	0	2	0
11	54	1	19	0	1	0	2	0
11	54	2	1	0	1	0	2	0
11	54	3	12	0	1	0	2	0
11	54	6	56	0	1	0	1	0
11	54	11	20	0	1	0	2	0
11	54	11	55	0	1	0	1	0
11	54	12	9	0	0	0	2	0
11	54	14	8	0	1	0	2	0
11	54	14	10	0	1	0	2	0
11	54	14	15	0	1	0	1	0
11	54	16	7	0	1	0	1	0
11	54	16	18	0	1	0	2	0
11	54	16	23	0	1	0	2	0
11	54	16	38	0	1	0	2	0
11	54	17	16	0	1	0	1	0
11	54	20	19	0	1	0	2	0
11	54	23	12	0	0	0	2	0
11	54	24	9	0	0	0	2	0
11	54	28	35	0	1	0	2	0
11	54	35	34	0	1	0	2	0
11	54	35	36	0	1	0	2	0
11	54	36	9	0	1	0	2	0
11	54	36	57	0	1	0	2	0
11	54	39	41	0	1	0	2	0
11	54	40	39	0	1	0	2	0
11	54	43	23	0	1	0	2	0
11	54	44	43	0	1	0	2	0
11	54	48	23	0	1	0	2	0
11	54	49	48	0	1	0	2	0
11	54	51	35	0	1	0	2	0
11	54	52	51	0	1	0	2	0
11	54	54	24	0	1	0	2	0
11	54	55	56	0	1	0	2	0
11	54	56	10	0	1	0	2	0
11	54	56	15	0	1	0	1	0
11	54	57	14	0	1	0	2	0
11	54	58	12	0	1	0	2	0
11	54	59	58	0	1	0	2	0
11	55	1	19	0	1	0	1	0
11	55	2	1	0	1	0	1	0
11	55	11	20	0	1	0	1	0
11	55	14	10	0	1	0	1	0
11	55	16	7	0	1	0	1	0
11	55	16	18	0	1	0	1	0
11	55	16	23	0	1	0	1	0
11	55	16	38	0	1	0	1	0
11	55	17	16	0	1	0	1	0
11	55	20	19	0	1	0	1	0
11	55	24	9	0	0	0	1	0
11	55	28	35	0	1	0	1	0
11	55	35	34	0	1	0	1	0
11	55	35	36	0	1	0	1	0
11	55	36	57	0	1	0	1	0
11	55	39	41	0	1	0	1	0
11	55	40	39	0	1	0	1	0
11	55	43	23	0	1	0	1	0
11	55	44	43	0	1	0	1	0
11	55	48	23	0	1	0	1	0
11	55	49	48	0	1	0	1	0
11	55	51	35	0	1	0	1	0
11	55	52	51	0	1	0	1	0
11	55	57	14	0	1	0	1	0
11	55	58	12	0	1	0	1	0
11	55	59	58	0	1	0	1	0
12	9	1	19	0	1	0	2	0
12	9	2	1	0	1	0	2	0
12	9	11	20	0	1	0	2	0
12	9	11	55	0	1	0	1	0
12	9	14	10	0	1	0	2	0
12	9	14	15	0	1	0	1	0
12	9	16	7	0	1	0	1	0
12	9	16	18	0	1	0	2	0
12	9	16	23	0	1	0	2	0
12	9	16	38	0	1	0	2	0
12	9	17	16	0	1	0	1	0
12	9	20	19	0	1	0	2	0
12	9	24	9	0	0	0	2	0
12	9	28	35	0	1	0	2	0
12	9	35	34	0	1	0	2	0
12	9	35	36	0	1	0	2	0
12	9	36	57	0	1	0	2	0
12	9	39	41	0	1	0	2	0
12	9	40	39	0	1	0	2	0
12	9	43	23	0	1	0	2	0
12	9	44	43	0	1	0	2	0
12	9	48	23	0	1	0	2	0
12	9	49	48	0	1	0	2	0
12	9	51	35	0	1	0	2	0
12	9	52	51	0	1	0	2	0
12	9	55	56	0	1	0	2	0
12	9	56	15	0	1	0	1	0
12	9	57	14	0	1	0	2	0
12	9	58	12	0	1	0	2	0
12	9	59	58	0	1	0	2	0
13	10	1	8	0	1	0	2	0
13	10	1	19	0	1	0	2	0
13	10	2	1	0	1	0	2	0
13	10	3	12	0	1	0	2	0
13	10	3	53	0	1	0	2	0
13	10	6	5	0	1	0	2	0
13	10	6	29	0	1	0	2	0
13	10	6	38	0	1	0	2	0
13	10	6	56	0	1	0	1	0
13	10	7	6	0	1	0	1	0
13	10	11	7	0	1	0	1	0
13	10	11	20	0	1	0	2	0
13	10	11	21	0	1	0	2	0
13	10	11	22	0	1	0	2	0
13	10	11	23	0	1	0	2	0
13	10	11	26	0	1	0	1	0
13	10	11	36	0	1	0	2	0
13	10	11	37	0	1	0	2	0
13	10	11	54	0	1	0	2	0
13	10	11	55	0	1	0	1	0
13	10	12	9	0	1	0	2	0
13	10	14	8	0	1	0	2	0
13	10	14	10	0	1	0	2	0
13	10	14	15	0	1	0	1	0
13	10	16	7	0	1	0	1	0
13	10	16	18	0	1	0	2	0
13	10	16	23	0	1	0	2	0
13	10	16	38	0	1	0	2	0
13	10	17	16	0	1	0	1	0
13	10	18	14	0	1	0	2	0
13	10	20	19	0	1	0	2	0
13	10	21	11	0	1	0	2	0
13	10	22	11	0	1	0	2	0
13	10	23	12	0	1	0	2	0
13	10	23	14	0	1	0	2	0
13	10	23	24	0	1	0	2	0
13	10	24	9	0	0	0	2	0
13	10	24	25	0	1	1	2	0
13	10	25	10	0	1	1	2	0
13	10	26	6	0	1	0	1	0
13	10	28	31	0	1	0	2	0
13	10	28	32	0	1	0	2	0
13	10	28	35	0	1	0	2	0
13	10	29	25	0	1	0	2	0
13	10	29	30	0	1	0	2	0
13	10	30	10	0	1	0	2	0
13	10	31	30	0	1	0	2	0
13	10	32	42	0	1	0	2	0
13	10	34	10	0	1	0	2	0
13	10	35	34	0	1	0	2	0
13	10	35	36	0	1	0	2	0
13	10	36	9	0	1	0	2	0
13	10	36	57	0	1	0	2	0
13	10	37	36	0	1	0	2	0
13	10	38	28	0	1	0	2	0
13	10	39	41	0	1	0	2	0
13	10	40	39	0	1	0	2	0
13	10	41	38	0	1	0	2	0
13	10	42	10	0	1	0	2	0
13	10	43	23	0	1	0	2	0
13	10	44	43	0	1	0	2	0
13	10	48	23	0	1	0	2	0
13	10	49	48	0	1	0	2	0
13	10	51	35	0	1	0	2	0
13	10	52	51	0	1	0	2	0
13	10	53	14	0	1	0	1	0
13	10	54	24	0	1	0	2	0
13	10	55	56	0	1	0	2	0
13	10	56	10	0	1	0	2	0
13	10	56	15	0	1	0	1	0
13	10	57	14	0	1	0	2	0
13	10	58	12	0	1	0	2	0
13	10	59	58	0	1	0	2	0
14	8	1	19	0	1	0	2	0
14	8	2	1	1	1	0	2	0
14	8	11	20	0	1	0	2	0
14	8	11	55	0	1	0	1	0
14	8	12	9	0	1	0	2	0
14	8	14	10	0	1	0	2	0
14	8	14	15	0	1	0	1	0
14	8	16	7	0	1	0	1	0
14	8	16	18	0	1	0	2	0
14	8	16	23	0	1	0	2	0
14	8	16	38	0	1	0	2	0
14	8	17	16	0	1	0	1	0
14	8	20	19	0	1	0	2	0
14	8	24	9	0	0	0	2	0
14	8	28	35	0	1	0	2	0
14	8	35	34	0	1	0	2	0
14	8	35	36	0	1	0	2	0
14	8	36	9	0	1	0	2	0
14	8	36	57	0	1	0	2	0
14	8	39	41	0	1	0	2	0
14	8	40	39	0	1	0	2	0
14	8	43	23	0	1	0	2	0
14	8	44	43	0	1	0	2	0
14	8	48	23	0	1	0	2	0
14	8	49	48	0	1	0	2	0
14	8	51	35	0	1	0	2	0
14	8	52	51	0	1	0	2	0
14	8	55	56	0	1	0	2	0
14	8	56	15	0	1	0	1	0
14	8	57	14	0	1	0	2	0
14	8	58	12	0	1	0	2	0
14	8	59	58	0	1	0	2	0
14	10	1	19	0	1	0	2	0
14	10	2	1	0	1	0	2	0
14	10	16	7	0	1	0	1	0
14	10	16	18	0	1	0	2	0
14	10	16	23	0	1	0	2	0
14	10	16	38	0	1	0	2	0
14	10	17	16	0	1	0	1	0
14	10	20	19	0	1	0	2	0
14	10	39	41	0	1	0	2	0
14	10	40	39	0	1	0	2	0
14	10	43	23	0	1	0	2	0
14	10	44	43	0	1	0	2	0
14	10	48	23	0	1	0	2	0
14	10	49	48	0	1	0	2	0
14	10	51	35	0	1	0	2	0
14	10	52	51	0	1	0	2	0
14	10	58	12	0	1	0	2	0
14	10	59	58	0	1	0	2	0
14	15	1	19	0	1	0	1	0
14	15	2	1	0	1	0	1	0
14	15	11	20	0	1	0	1	0
14	15	11	55	0	1	0	1	0
14	15	14	10	0	1	0	1	0
14	15	16	7	0	1	0	1	0
14	15	16	18	0	1	0	1	0
14	15	16	23	0	1	0	1	0
14	15	16	38	0	1	0	1	0
14	15	17	16	0	1	0	1	0
14	15	20	19	0	1	0	1	0
14	15	24	9	0	0	0	1	0
14	15	28	35	0	1	0	1	0
14	15	35	34	0	1	0	1	0
14	15	35	36	0	1	0	1	0
14	15	36	57	0	1	0	1	0
14	15	39	41	0	1	0	1	0
14	15	40	39	0	1	0	1	0
14	15	43	23	0	1	0	1	0
14	15	44	43	0	1	0	1	0
14	15	48	23	0	1	0	1	0
14	15	49	48	0	1	0	1	0
14	15	51	35	0	1	0	1	0
14	15	52	51	0	1	0	1	0
14	15	55	56	0	1	0	1	0
14	15	56	15	0	1	0	0	0
14	15	57	14	0	1	0	1	0
14	15	58	12	0	1	0	1	0
14	15	59	58	0	1	0	1	0
16	7	2	1	0	1	0	1	0
16	7	16	18	0	1	0	1	0
16	7	16	23	0	1	0	1	0
16	7	16	38	0	1	0	1	0
16	7	17	16	0	1	0	1	0
16	7	39	41	0	1	0	1	0
16	7	40	39	0	1	0	1	0
16	7	43	23	0	1	0	1	0
16	7	44	43	0	1	0	1	0
16	7	48	23	0	1	0	1	0
16	7	49	48	0	1	0	1	0
16	7	51	35	0	1	0	1	0
16	7	52	51	0	1	0	1	0
16	7	58	12	0	1	0	1	0
16	7	59	58	0	1	0	1	0
16	18	2	1	0	1	0	2	0
16	18	16	23	0	1	0	2	0
16	18	17	16	0	1	0	1	0
16	18	39	41	0	1	0	2	0
16	18	40	39	0	1	0	2	0
16	18	43	23	0	1	0	2	0
16	18	44	43	0	1	0	2	0
16	18	48	23	0	1	0	2	0
16	18	49	48	0	1	0	2	0
16	18	51	35	0	1	0	2	0
16	18	52	51	0	1	0	2	0
16	18	58	12	0	1	0	2	0
16	18	59	58	0	1	0	2	0
16	23	2	1	0	1	0	2	0
16	23	39	41	0	1	0	2	0
16	23	40	39	0	1	0	2	0
16	23	43	23	0	1	0	2	0
16	23	44	43	0	1	0	2	0
16	23	48	23	0	1	0	2	0
16	23	49	48	0	1	0	2	0
16	23	51	35	0	1	0	2	0
16	23	52	51	0	1	0	2	0
16	23	58	12	0	1	0	2	0
16	23	59	58	0	1	0	2	0
16	38	2	1	0	1	0	2	0
16	38	16	18	0	1	0	2	0
16	38	16	23	0	1	0	2	0
16	38	17	16	0	1	0	1	0
16	38	39	41	0	1	0	2	0
16	38	40	39	0	1	0	2	0
16	38	43	23	0	1	0	2	0
16	38	44	43	0	1	0	2	0
16	38	48	23	0	1	0	2	0
16	38	49	48	0	1	0	2	0
16	38	51	35	0	1	0	2	0
16	38	52	51	0	1	0	2	0
16	38	58	12	0	1	0	2	0
16	38	59	58	0	1	0	2	0
17	16	2	1	0	1	0	1	0
17	16	16	23	0	1	0	1	0
17	16	39	41	0	1	0	1	0
17	16	40	39	0	1	0	1	0
17	16	43	23	0	1	0	1	0
17	16	44	43	0	1	0	1	0
17	16	48	23	0	1	0	1	0
17	16	49	48	0	1	0	1	0
17	16	51	35	0	1	0	1	0
17	16	52	51	0	1	0	1	0
17	16	58	12	0	1	0	1	0
17	16	59	58	0	1	0	1	0
18	14	1	8	0	1	0	2	0
18	14	1	19	0	1	0	2	0
18	14	2	1	0	1	0	2	0
18	14	3	12	0	1	0	2	0
18	14	3	53	0	1	0	2	0
18	14	6	5	0	1	0	2	0
18	14	6	29	0	1	0	2	0
18	14	6	38	0	1	0	2	0
18	14	6	56	0	1	0	1	0
18	14	7	6	0	1	0	1	0
18	14	11	7	0	1	0	1	0
18	14	11	20	0	1	0	2	0
18	14	11	21	0	1	0	2	0
18	14	11	22	0	1	0	2	0
18	14	11	23	0	1	0	2	0
18	14	11	26	0	1	0	1	0
18	14	11	36	0	1	0	2	0
18	14	11	37	0	1	0	2	0
18	14	11	54	0	1	0	2	0
18	14	11	55	0	1	0	1	0
18	14	12	9	0	1	0	2	0
18	14	14	8	0	1	0	2	0
18	14	14	10	0	1	0	2	0
18	14	14	15	0	1	0	1	0
18	14	16	7	0	1	0	1	0
18	14	16	18	0	1	0	2	0
18	14	16	23	0	1	0	2	0
18	14	16	38	0	1	0	2	0
18	14	17	16	0	1	0	1	0
18	14	20	19	0	1	0	2	0
18	14	21	11	0	1	0	2	0
18	14	22	11	0	1	0	2	0
18	14	23	12	0	1	0	2	0
18	14	23	14	0	1	0	2	0
18	14	23	24	0	1	0	2	0
18	14	24	9	0	0	0	2	0
18	14	24	25	0	1	1	2	0
18	14	26	6	0	1	0	1	0
18	14	28	32	0	1	0	2	0
18	14	28	35	0	1	0	2	0
18	14	29	30	0	1	0	2	0
18	14	30	10	0	1	0	2	0
18	14	31	30	0	1	0	2	0
18	14	32	42	0	1	0	2	0
18	14	35	34	0	1	0	2	0
18	14	35	36	0	1	0	2	0
18	14	36	9	0	1	0	2	0
18	14	36	57	0	1	0	2	0
18	14	39	41	0	1	0	2	0
18	14	40	39	0	1	0	2	0
18	14	41	38	0	1	0	2	0
18	14	42	10	0	1	0	2	0
18	14	43	23	0	1	0	2	0
18	14	44	43	0	1	0	2	0
18	14	48	23	0	1	0	2	0
18	14	49	48	0	1	0	2	0
18	14	51	35	0	1	0	2	0
18	14	52	51	0	1	0	2	0
18	14	53	14	0	1	0	1	0
18	14	54	24	0	1	0	2	0
18	14	55	56	0	1	0	2	0
18	14	56	10	0	1	0	2	0
18	14	56	15	0	1	0	1	0
18	14	57	14	0	1	0	2	0
18	14	58	12	0	1	0	2	0
18	14	59	58	0	1	0	2	0
20	19	1	19	0	1	0	2	0
20	19	2	1	0	1	0	2	0
20	19	16	7	0	1	0	1	0
20	19	16	18	0	1	0	2	0
20	19	16	23	0	1	0	2	0
20	19	16	38	0	1	0	2	0
20	19	17	16	0	1	0	1	0
20	19	39	41	0	1	0	2	0
20	19	40	39	0	1	0	2	0
20	19	43	23	0	1	0	2	0
20	19	44	43	0	1	0	2	0
20	19	48	23	0	1	0	2	0
20	19	49	48	0	1	0	2	0
20	19	51	35	0	1	0	2	0
20	19	52	51	0	1	0	2	0
20	19	58	12	0	1	0	2	0
20	19	59	58	0	1	0	2	0
21	11	1	19	0	1	0	2	0
21	11	2	1	0	1	0	2	0
21	11	3	12	0	1	0	2	0
21	11	3	53	0	1	0	2	0
21	11	6	56	0	1	0	1	0
21	11	11	20	0	1	0	2	0
21	11	11	36	0	1	0	2	0
21	11	11	54	0	1	0	2	0
21	11	11	55	0	1	0	1	0
21	11	12	9	0	1	0	2	0
21	11	14	8	0	1	0	2	0
21	11	14	10	0	1	0	2	0
21	11	14	15	0	1	0	1	0
21	11	16	7	0	1	0	1	0
21	11	16	18	0	1	0	2	0
21	11	16	23	0	1	0	2	0
21	11	16	38	0	1	0	2	0
21	11	17	16	0	1	0	1	0
21	11	20	19	0	1	0	2	0
21	11	23	12	0	1	0	2	0
21	11	24	9	0	0	0	2	0
21	11	28	35	0	1	0	2	0
21	11	29	30	0	1	0	2	0
21	11	30	10	0	1	0	2	0
21	11	31	30	0	1	0	2	0
21	11	35	34	0	1	0	2	0
21	11	35	36	0	1	0	2	0
21	11	36	9	0	1	0	2	0
21	11	36	57	0	1	0	2	0
21	11	39	41	0	1	0	2	0
21	11	40	39	0	1	0	2	0
21	11	43	23	0	1	0	2	0
21	11	44	43	0	1	0	2	0
21	11	48	23	0	1	0	2	0
21	11	49	48	0	1	0	2	0
21	11	51	35	0	1	0	2	0
21	11	52	51	0	1	0	2	0
21	11	53	14	0	1	0	1	0
21	11	54	24	0	1	0	2	0
21	11	55	56	0	1	0	2	0
21	11	56	10	0	1	0	2	0
21	11	56	15	0	1	0	1	0
21	11	57	14	0	1	0	2	0
21	11	58	12	0	1	0	2	0
21	11	59	58	0	1	0	2	0
22	11	1	19	0	1	0	2	0
22	11	2	1	0	1	0	2	0
22	11	3	12	0	1	0	2	0
22	11	3	53	0	1	0	2	0
22	11	6	56	0	1	0	1	0
22	11	11	20	0	1	0	2	0
22	11	11	21	0	1	0	2	0
22	11	11	36	0	1	0	2	0
22	11	11	54	0	1	0	2	0
22	11	11	55	0	1	0	1	0
22	11	12	9	0	1	0	2	0
22	11	14	8	0	1	0	2	0
22	11	14	10	0	1	0	2	0
22	11	14	15	0	1	0	1	0
22	11	16	7	0	1	0	1	0
22	11	16	18	0	1	0	2	0
22	11	16	23	0	1	0	2	0
22	11	16	38	0	1	0	2	0
22	11	17	16	0	1	0	1	0
22	11	20	19	0	1	0	2	0
22	11	21	11	0	1	0	2	0
22	11	23	12	0	1	0	2	0
22	11	24	9	0	0	0	2	0
22	11	28	35	0	1	0	2	0
22	11	29	30	0	1	0	2	0
22	11	30	10	0	1	0	2	0
22	11	31	30	0	1	0	2	0
22	11	35	34	0	1	0	2	0
22	11	35	36	0	1	0	2	0
22	11	36	9	0	1	0	2	0
22	11	36	57	0	1	0	2	0
22	11	39	41	0	1	0	2	0
22	11	40	39	0	1	0	2	0
22	11	43	23	0	1	0	2	0
22	11	44	43	0	1	0	2	0
22	11	48	23	0	1	0	2	0
22	11	49	48	0	1	0	2	0
22	11	51	35	0	1	0	2	0
22	11	52	51	0	1	0	2	0
22	11	53	14	0	1	0	1	0
22	11	54	24	0	1	0	2	0
22	11	55	56	0	1	0	2	0
22	11	56	10	0	1	0	2	0
22	11	56	15	0	1	0	1	0
22	11	57	14	0	1	0	2	0
22	11	58	12	0	1	0	2	0
22	11	59	58	0	1	0	2	0
23	12	1	19	0	1	0	2	0
23	12	2	1	0	1	0	2	0
23	12	6	56	0	1	0	1	0
23	12	11	20	0	1	0	2	0
23	12	11	55	0	1	0	1	0
23	12	12	9	0	1	0	2	0
23	12	14	8	0	1	0	2	0
23	12	14	10	0	1	0	2	0
23	12	14	15	0	1	0	1	0
23	12	16	7	0	1	0	1	0
23	12	16	18	0	1	0	2	0
23	12	16	23	0	1	0	2	0
23	12	16	38	0	1	0	2	0
23	12	17	16	0	1	0	1	0
23	12	20	19	0	1	0	2	0
23	12	24	9	0	0	0	2	0
23	12	28	35	0	1	0	2	0
23	12	35	34	0	1	0	2	0
23	12	35	36	0	1	0	2	0
23	12	36	9	0	1	0	2	0
23	12	36	57	0	1	0	2	0
23	12	39	41	0	1	0	2	0
23	12	40	39	0	1	0	2	0
23	12	43	23	0	1	0	2	0
23	12	44	43	0	1	0	2	0
23	12	48	23	0	1	0	2	0
23	12	49	48	0	1	0	2	0
23	12	51	35	0	1	0	2	0
23	12	52	51	0	1	0	2	0
23	12	55	56	0	1	0	2	0
23	12	56	10	0	1	0	2	0
23	12	56	15	0	1	0	1	0
23	12	57	14	0	1	0	2	0
23	12	58	12	0	1	0	2	0
23	12	59	58	0	1	0	2	0
23	14	1	19	0	1	0	2	0
23	14	2	1	0	1	0	2	0
23	14	3	12	0	1	0	2	0
23	14	3	53	0	1	0	2	0
23	14	6	56	0	1	0	1	0
23	14	11	20	0	1	0	2	0
23	14	11	21	0	1	0	2	0
23	14	11	22	0	1	0	2	0
23	14	11	23	0	1	0	2	0
23	14	11	36	0	1	0	2	0
23	14	11	54	0	1	0	2	0
23	14	11	55	0	1	0	1	0
23	14	12	9	0	1	0	2	0
23	14	14	8	0	1	0	2	0
23	14	14	10	0	1	0	2	0
23	14	14	15	0	1	0	1	0
23	14	16	7	0	1	0	1	0
23	14	16	18	0	1	0	2	0
23	14	16	23	0	1	0	2	0
23	14	16	38	0	1	0	2	0
23	14	17	16	0	1	0	1	0
23	14	20	19	0	1	0	2	0
23	14	21	11	0	1	0	2	0
23	14	22	11	0	1	0	2	0
23	14	23	12	0	1	0	2	0
23	14	23	24	0	1	0	2	0
23	14	24	9	0	0	0	2	0
23	14	24	25	0	1	1	2	0
23	14	28	35	0	1	0	2	0
23	14	29	30	0	1	0	2	0
23	14	30	10	0	1	0	2	0
23	14	31	30	0	1	0	2	0
23	14	35	34	0	1	0	2	0
23	14	35	36	0	1	0	2	0
23	14	36	9	0	1	0	2	0
23	14	36	57	0	1	0	2	0
23	14	39	41	0	1	0	2	0
23	14	40	39	0	1	0	2	0
23	14	43	23	0	1	0	2	0
23	14	44	43	0	1	0	2	0
23	14	48	23	0	1	0	2	0
23	14	49	48	0	1	0	2	0
23	14	51	35	0	1	0	2	0
23	14	52	51	0	1	0	2	0
23	14	53	14	0	1	0	1	0
23	14	54	24	0	1	0	2	0
23	14	55	56	0	1	0	2	0
23	14	56	10	0	1	0	2	0
23	14	56	15	0	1	0	1	0
23	14	57	14	0	1	0	2	0
23	14	58	12	0	1	0	2	0
23	14	59	58	0	1	0	2	0
23	24	1	19	0	1	0	2	0
23	24	2	1	0	1	0	2	0
23	24	3	12	0	1	0	2	0
23	24	3	53	0	1	0	2	0
23	24	6	56	0	1	0	1	0
23	24	11	20	0	1	0	2	0
23	24	11	21	0	1	0	2	0
23	24	11	22	0	1	0	2	0
23	24	11	36	0	1	0	2	0
23	24	11	54	0	0	1	2	0
23	24	11	55	0	1	0	1	0
23	24	12	9	0	0	0	2	0
23	24	14	8	0	1	0	2	0
23	24	14	10	0	1	0	2	0
23	24	14	15	0	1	0	1	0
23	24	16	7	0	1	0	1	0
23	24	16	18	0	1	0	2	0
23	24	16	23	0	1	0	2	0
23	24	16	38	0	1	0	2	0
23	24	17	16	0	1	0	1	0
23	24	20	19	0	1	0	2	0
23	24	21	11	0	1	0	2	0
23	24	22	11	0	1	0	2	0
23	24	23	12	0	0	0	2	0
23	24	24	9	0	0	0	2	0
23	24	28	35	0	1	0	2	0
23	24	29	30	0	1	0	2	0
23	24	30	10	0	1	0	2	0
23	24	31	30	0	1	0	2	0
23	24	35	34	0	1	0	2	0
23	24	35	36	0	1	0	2	0
23	24	36	9	0	1	0	2	0
23	24	36	57	0	1	0	2	0
23	24	39	41	0	1	0	2	0
23	24	40	39	0	1	0	2	0
23	24	43	23	0	1	0	2	0
23	24	44	43	0	1	0	2	0
23	24	48	23	0	1	0	2	0
23	24	49	48	0	1	0	2	0
23	24	51	35	0	1	0	2	0
23	24	52	51	0	1	0	2	0
23	24	53	14	0	1	0	1	0
23	24	54	24	0	0	1	2	0
23	24	55	56	0	1	0	2	0
23	24	56	10	0	1	0	2	0
23	24	56	15	0	1	0	1	0
23	24	57	14	0	1	0	2	0
23	24	58	12	0	1	0	2	0
23	24	59	58	0	1	0	2	0
24	9	1	19	0	0	0	2	0
24	9	2	1	0	0	0	2	0
24	9	14	10	0	0	0	2	0
24	9	16	7	0	0	0	1	0
24	9	16	18	0	0	0	2	0
24	9	16	23	0	0	0	2	0
24	9	16	38	0	0	0	2	0
24	9	17	16	0	0	0	1	0
24	9	20	19	0	0	0	2	0
24	9	36	57	0	0	0	2	0
24	9	39	41	0	0	0	2	0
24	9	40	39	0	0	0	2	0
24	9	43	23	0	0	0	2	0
24	9	44	43	0	0	0	2	0
24	9	48	23	0	0	0	2	0
24	9	49	48	0	0	0	2	0
24	9	51	35	0	0	0	2	0
24	9	52	51	0	0	0	2	0
24	9	57	14	0	0	0	2	0
24	9	58	12	0	0	0	2	0
24	9	59	58	0	0	0	2	0
24	25	1	19	0	1	1	2	0
24	25	2	1	0	1	1	2	0
24	25	3	12	0	1	1	2	0
24	25	3	53	0	1	1	2	0
24	25	6	56	0	1	1	1	0
24	25	11	20	0	1	1	2	0
24	25	11	21	0	1	1	2	0
24	25	11	22	0	1	1	2	0
24	25	11	36	0	1	1	2	0
24	25	11	54	0	1	1	2	0
24	25	11	55	0	1	1	1	0
24	25	12	9	0	1	1	2	0
24	25	14	8	0	1	1	2	0
24	25	14	10	0	1	1	2	0
24	25	14	15	0	1	1	1	0
24	25	16	7	0	1	1	1	0
24	25	16	18	0	1	1	2	0
24	25	16	23	0	1	1	2	0
24	25	16	38	0	1	1	2	0
24	25	17	16	0	1	1	1	0
24	25	20	19	0	1	1	2	0
24	25	21	11	0	1	1	2	0
24	25	22	11	0	1	1	2	0
24	25	23	12	0	1	1	2	0
24	25	23	24	0	1	1	2	0
24	25	24	9	0	0	1	2	0
24	25	28	35	0	1	1	2	0
24	25	29	30	0	1	1	2	0
24	25	30	10	0	1	1	2	0
24	25	31	30	0	1	1	2	0
24	25	35	34	0	1	1	2	0
24	25	35	36	0	1	1	2	0
24	25	36	9	0	1	1	2	0
24	25	36	57	0	1	1	2	0
24	25	39	41	0	1	1	2	0
24	25	40	39	0	1	1	2	0
24	25	43	23	0	1	1	2	0
24	25	44	43	0	1	1	2	0
24	25	48	23	0	1	1	2	0
24	25	49	48	0	1	1	2	0
24	25	51	35	0	1	1	2	0
24	25	52	51	0	1	1	2	0
24	25	53	14	0	1	1	1	0
24	25	54	24	0	1	1	2	0
24	25	55	56	0	1	1	2	0
24	25	56	10	0	1	1	2	0
24	25	56	15	0	1	1	1	0
24	25	57	14	0	1	1	2	0
24	25	58	12	0	1	1	2	0
24	25	59	58	0	1	1	2	0
25	10	1	8	0	1	1	2	0
25	10	1	19	0	1	1	2	0
25	10	2	1	0	1	1	2	0
25	10	3	12	0	1	1	2	0
25	10	3	53	0	1	1	2	0
25	10	6	5	0	1	1	2	0
25	10	6	29	0	1	1	2	0
25	10	6	38	0	1	1	2	0
25	10	6	56	0	1	1	1	0
25	10	7	6	0	1	1	1	0
25	10	11	7	0	1	1	1	0
25	10	11	20	0	1	1	2	0
25	10	11	21	0	1	1	2	0
25	10	11	22	0	1	1	2	0
25	10	11	23	0	1	1	2	0
25	10	11	26	0	1	1	1	0
25	10	11	36	0	1	1	2	0
25	10	11	37	0	1	1	2	0
25	10	11	54	0	1	1	2	0
25	10	11	55	0	1	1	1	0
25	10	12	9	0	1	1	2	0
25	10	14	8	0	1	1	2	0
25	10	14	10	0	1	1	2	0
25	10	14	15	0	1	1	1	0
25	10	16	7	0	1	1	1	0
25	10	16	18	0	1	1	2	0
25	10	16	23	0	1	1	2	0
25	10	16	38	0	1	1	2	0
25	10	17	16	0	1	1	1	0
25	10	18	14	0	1	1	2	0
25	10	20	19	0	1	1	2	0
25	10	21	11	0	1	1	2	0
25	10	22	11	0	1	1	2	0
25	10	23	12	0	1	1	2	0
25	10	23	14	0	1	1	2	0
25	10	23	24	0	1	1	2	0
25	10	24	9	0	0	1	2	0
25	10	24	25	0	1	1	2	0
25	10	26	6	0	1	1	1	0
25	10	28	31	0	1	1	2	0
25	10	28	32	0	1	1	2	0
25	10	28	35	0	1	1	2	0
25	10	29	25	0	1	1	2	0
25	10	29	30	0	1	1	2	0
25	10	30	10	0	1	1	2	0
25	10	31	30	0	1	1	2	0
25	10	32	42	0	1	1	2	0
25	10	34	10	0	1	1	2	0
25	10	35	34	0	1	1	2	0
25	10	35	36	0	1	1	2	0
25	10	36	9	0	1	1	2	0
25	10	36	57	0	1	1	2	0
25	10	37	36	0	1	1	2	0
25	10	38	28	0	1	1	2	0
25	10	39	41	0	1	1	2	0
25	10	40	39	0	1	1	2	0
25	10	41	38	0	1	1	2	0
25	10	42	10	0	1	1	2	0
25	10	43	23	0	1	1	2	0
25	10	44	43	0	1	1	2	0
25	10	48	23	0	1	1	2	0
25	10	49	48	0	1	1	2	0
25	10	51	35	0	1	1	2	0
25	10	52	51	0	1	1	2	0
25	10	53	14	0	1	1	1	0
25	10	54	24	0	1	1	2	0
25	10	55	56	0	1	1	2	0
25	10	56	10	0	1	1	2	0
25	10	56	15	0	1	1	1	0
25	10	57	14	0	1	1	2	0
25	10	58	12	0	1	1	2	0
25	10	59	58	0	1	1	2	0
26	6	1	8	0	1	0	1	0
26	6	1	19	0	1	0	1	0
26	6	2	1	0	1	0	1	0
26	6	3	12	0	1	0	1	0
26	6	3	53	0	1	0	1	0
26	6	6	29	0	1	0	1	0
26	6	6	38	0	1	0	1	0
26	6	6	56	0	1	0	1	0
26	6	11	7	0	1	0	1	0
26	6	11	20	0	1	0	1	0
26	6	11	21	0	1	0	1	0
26	6	11	22	0	1	0	1	0
26	6	11	23	0	1	0	1	0
26	6	11	26	0	1	0	1	0
26	6	11	36	0	1	0	1	0
26	6	11	37	0	1	0	1	0
26	6	11	54	0	1	0	1	0
26	6	11	55	0	1	0	1	0
26	6	12	9	0	1	0	1	0
26	6	14	8	0	1	0	1	0
26	6	14	10	0	1	0	1	0
26	6	14	15	0	1	0	1	0
26	6	16	7	0	1	0	1	0
26	6	16	18	0	1	0	1	0
26	6	16	23	0	1	0	1	0
26	6	16	38	0	1	0	1	0
26	6	17	16	0	1	0	1	0
26	6	20	19	0	1	0	1	0
26	6	21	11	0	1	0	1	0
26	6	22	11	0	1	0	1	0
26	6	23	12	0	1	0	1	0
26	6	23	14	0	1	0	1	0
26	6	23	24	0	1	0	1	0
26	6	24	9	0	0	0	1	0
26	6	24	25	0	1	1	1	0
26	6	28	35	0	1	0	1	0
26	6	29	30	0	1	0	1	0
26	6	30	10	0	1	0	1	0
26	6	31	30	0	1	0	1	0
26	6	35	34	0	1	0	1	0
26	6	35	36	0	1	0	1	0
26	6	36	9	0	1	0	1	0
26	6	36	57	0	1	0	1	0
26	6	39	41	0	1	0	1	0
26	6	40	39	0	1	0	1	0
26	6	43	23	0	1	0	1	0
26	6	44	43	0	1	0	1	0
26	6	48	23	0	1	0	1	0
26	6	49	48	0	1	0	1	0
26	6	51	35	0	1	0	1	0
26	6	52	51	0	1	0	1	0
26	6	53	14	0	1	0	1	0
26	6	54	24	0	1	0	1	0
26	6	55	56	0	1	0	1	0
26	6	56	10	0	1	0	1	0
26	6	56	15	0	1	0	1	0
26	6	57	14	0	1	0	1	0
26	6	58	12	0	1	0	1	0
26	6	59	58	0	1	0	1	0
26	27	1	8	0	1	0	2	0
26	27	1	19	0	1	0	2	0
26	27	2	1	0	1	0	2	0
26	27	3	12	0	1	0	2	0
26	27	3	53	0	1	0	2	0
26	27	5	13	0	1	0	2	0
26	27	6	5	0	1	0	2	0
26	27	6	29	0	1	0	2	0
26	27	6	38	0	1	0	2	0
26	27	6	56	0	1	0	1	0
26	27	7	6	0	1	0	1	0
26	27	11	7	0	1	0	1	0
26	27	11	20	0	1	0	2	0
26	27	11	21	0	1	0	2	0
26	27	11	22	0	1	0	2	0
26	27	11	23	0	1	0	2	0
26	27	11	26	0	1	0	1	0
26	27	11	36	0	1	0	2	0
26	27	11	37	0	1	0	2	0
26	27	11	54	0	1	0	2	0
26	27	11	55	0	1	0	1	0
26	27	12	9	0	1	0	2	0
26	27	13	10	0	1	0	2	0
26	27	14	8	0	1	0	2	0
26	27	14	10	0	1	0	2	0
26	27	14	15	0	1	0	1	0
26	27	16	7	0	1	0	1	0
26	27	16	18	0	1	0	2	0
26	27	16	23	0	1	0	2	0
26	27	16	38	0	1	0	2	0
26	27	17	16	0	1	0	1	0
26	27	18	14	0	1	0	2	0
26	27	20	19	0	1	0	2	0
26	27	21	11	0	1	0	2	0
26	27	22	11	0	1	0	2	0
26	27	23	12	0	1	0	2	0
26	27	23	14	0	1	0	2	0
26	27	23	24	0	1	0	2	0
26	27	24	9	0	0	0	2	0
26	27	24	25	0	1	1	2	0
26	27	25	10	0	1	1	2	0
26	27	26	6	0	1	0	1	0
26	27	27	28	0	1	0	2	0
26	27	28	29	0	1	0	2	0
26	27	28	31	0	1	0	2	0
26	27	28	32	0	1	0	2	0
26	27	28	35	0	1	0	2	0
26	27	29	25	0	1	0	2	0
26	27	29	30	0	1	0	2	0
26	27	30	10	0	1	0	2	0
26	27	31	30	0	1	0	2	0
26	27	32	42	0	1	0	2	0
26	27	34	10	0	1	0	2	0
26	27	35	34	0	1	0	2	0
26	27	35	36	0	1	0	2	0
26	27	36	9	0	1	0	2	0
26	27	36	57	0	1	0	2	0
26	27	37	36	0	1	0	2	0
26	27	38	28	0	1	0	2	0
26	27	39	41	0	1	0	2	0
26	27	40	39	0	1	0	2	0
26	27	41	38	0	1	0	2	0
26	27	42	10	0	1	0	2	0
26	27	43	23	0	1	0	2	0
26	27	44	43	0	1	0	2	0
26	27	48	23	0	1	0	2	0
26	27	49	48	0	1	0	2	0
26	27	51	35	0	1	0	2	0
26	27	52	51	0	1	0	2	0
26	27	53	14	0	1	0	1	0
[truncated: 1,241 more rows]

## Sheet: BC CML
edge 1 from	edge 1 to	edge 2 from	edge 2 to	Growth Arrest	Self Renewal	Apoptosis	Proliferation	Correct Differentiation
1	8	1	19	0	2	0	2	0
1	8	2	1	0	2	0	2	0
1	8	3	12	0	2	0	2	0
1	8	3	53	0	2	0	2	0
1	8	6	56	0	2	0	1	0
1	8	11	20	0	2	0	2	0
1	8	11	21	0	2	0	2	0
1	8	11	22	0	2	0	2	0
1	8	11	23	0	2	0	2	0
1	8	11	36	0	1	0	2	0
1	8	11	54	0	1	0	2	0
1	8	11	55	0	2	0	2	0
1	8	12	9	0	1	0	2	0
1	8	14	8	0	2	0	2	0
1	8	14	10	0	2	0	2	0
1	8	14	15	0	2	0	1	0
1	8	16	7	0	2	0	1	0
1	8	16	18	0	2	0	2	0
1	8	16	23	0	2	0	2	0
1	8	16	38	0	2	0	2	0
1	8	17	16	0	2	0	1	0
1	8	20	19	0	2	0	2	0
1	8	21	11	0	2	0	2	0
1	8	22	11	0	2	0	2	0
1	8	23	12	0	1	0	2	0
1	8	23	14	0	2	0	2	0
1	8	23	24	0	1	0	2	0
1	8	24	9	0	1	0	2	0
1	8	24	25	0	2	1	2	0
1	8	28	35	0	2	0	2	0
1	8	29	30	0	2	0	2	0
1	8	30	10	0	2	0	2	0
1	8	31	30	0	2	0	2	0
1	8	35	34	0	2	0	2	0
1	8	35	36	0	2	0	2	0
1	8	36	9	0	1	0	2	0
1	8	36	57	0	2	0	2	0
1	8	39	41	0	2	0	2	0
1	8	40	39	0	2	0	2	0
1	8	43	23	0	2	0	2	0
1	8	44	43	0	2	0	2	0
1	8	48	23	0	2	0	2	0
1	8	49	48	0	2	0	2	0
1	8	51	35	0	2	0	2	0
1	8	52	51	0	2	0	2	0
1	8	53	14	0	2	0	1	0
1	8	54	24	0	1	0	2	0
1	8	55	56	0	2	0	2	0
1	8	56	10	0	2	0	2	0
1	8	56	15	0	2	0	1	0
1	8	57	14	0	2	0	2	0
1	8	58	12	0	2	0	2	0
1	8	59	58	0	2	0	2	0
1	19	2	1	0	2	0	2	0
1	19	16	7	0	2	0	1	0
1	19	16	18	0	2	0	2	0
1	19	16	23	0	2	0	2	0
1	19	16	38	0	2	0	2	0
1	19	17	16	0	2	0	1	0
1	19	39	41	0	2	0	2	0
1	19	40	39	0	2	0	2	0
1	19	43	23	0	2	0	2	0
1	19	44	43	0	2	0	2	0
1	19	48	23	0	2	0	2	0
1	19	49	48	0	2	0	2	0
1	19	51	35	0	2	0	2	0
1	19	52	51	0	2	0	2	0
1	19	58	12	0	2	0	2	0
1	19	59	58	0	2	0	2	0
3	2	1	8	0	2	0	2	0
3	2	1	19	0	2	0	2	0
3	2	2	1	0	2	0	2	0
3	2	3	12	0	2	0	2	0
3	2	3	53	0	2	0	2	0
3	2	4	3	0	2	0	2	0
3	2	5	4	0	2	0	2	0
3	2	5	13	0	2	0	2	0
3	2	6	5	0	2	0	2	0
3	2	6	29	0	2	0	2	0
3	2	6	38	0	2	0	2	0
3	2	6	56	0	2	0	1	0
3	2	7	6	0	2	0	1	0
3	2	11	7	0	2	0	1	0
3	2	11	20	0	2	0	2	1
3	2	11	21	0	2	0	2	0
3	2	11	22	0	2	0	2	0
3	2	11	23	0	2	0	2	0
3	2	11	26	0	2	0	1	0
3	2	11	36	0	1	0	2	0
3	2	11	37	0	2	0	2	0
3	2	11	54	0	1	0	2	0
3	2	11	55	0	2	0	2	0
3	2	12	9	0	1	0	2	0
3	2	13	10	0	2	0	2	0
3	2	14	8	1	2	0	2	0
3	2	14	10	0	2	0	2	0
3	2	14	15	0	2	0	1	0
3	2	16	7	0	2	0	1	0
3	2	16	18	0	2	0	2	0
3	2	16	23	0	2	0	2	0
3	2	16	38	0	2	0	2	0
3	2	17	16	0	2	0	1	0
3	2	18	14	0	2	0	2	0
3	2	20	19	0	2	0	2	0
3	2	21	11	0	2	0	2	0
3	2	22	11	0	2	0	2	0
3	2	23	12	0	1	0	2	0
3	2	23	14	0	2	0	2	0
3	2	23	24	0	1	0	2	0
3	2	24	9	0	1	0	2	0
3	2	24	25	0	2	1	2	0
3	2	25	10	0	2	1	2	0
3	2	26	6	0	2	0	1	0
3	2	26	27	0	2	0	2	0
3	2	27	28	0	2	0	2	0
3	2	28	29	0	2	0	2	0
3	2	28	31	0	2	0	2	0
3	2	28	32	0	2	0	2	0
3	2	28	35	0	2	0	2	0
3	2	29	25	0	2	0	2	0
3	2	29	30	0	2	0	2	0
3	2	30	10	0	2	0	2	0
3	2	31	30	0	2	0	2	0
3	2	32	42	0	2	0	2	0
3	2	34	10	0	2	0	2	0
3	2	35	34	0	2	0	2	0
3	2	35	36	0	2	0	2	0
3	2	36	9	0	1	0	2	0
3	2	36	57	0	2	0	2	0
3	2	37	36	0	2	0	2	0
3	2	38	28	0	2	0	2	0
3	2	39	41	0	2	0	2	0
3	2	40	39	0	2	0	2	0
3	2	41	38	0	2	0	2	0
3	2	42	10	0	2	0	2	0
3	2	43	23	0	2	0	2	0
3	2	44	43	0	2	0	2	0
3	2	48	23	0	2	0	2	0
3	2	49	48	0	2	0	2	0
3	2	51	35	0	2	0	2	0
3	2	52	51	0	2	0	2	0
3	2	53	14	1	2	0	1	0
3	2	54	24	0	1	0	2	0
3	2	55	56	0	2	0	2	0
3	2	56	10	0	2	0	2	0
3	2	56	15	0	2	0	1	0
3	2	57	14	0	2	0	2	0
3	2	58	12	0	2	0	2	0
3	2	59	58	0	2	0	2	0
3	12	1	19	0	2	0	2	0
3	12	2	1	0	2	0	2	0
3	12	6	56	0	2	0	1	0
3	12	11	20	0	2	0	2	0
3	12	11	55	0	2	0	2	0
3	12	12	9	0	1	0	2	0
3	12	14	8	0	2	0	2	0
3	12	14	10	0	2	0	2	0
3	12	14	15	0	2	0	1	0
3	12	16	7	0	2	0	1	0
3	12	16	18	0	2	0	2	0
3	12	16	23	0	2	0	2	0
3	12	16	38	0	2	0	2	0
3	12	17	16	0	2	0	1	0
3	12	20	19	0	2	0	2	0
3	12	23	12	0	1	0	2	0
3	12	24	9	0	1	0	2	0
3	12	28	35	0	2	0	2	0
3	12	35	34	0	2	0	2	0
3	12	35	36	0	2	0	2	0
3	12	36	9	0	1	0	2	0
3	12	36	57	0	2	0	2	0
3	12	39	41	0	2	0	2	0
3	12	40	39	0	2	0	2	0
3	12	43	23	0	2	0	2	0
3	12	44	43	0	2	0	2	0
3	12	48	23	0	2	0	2	0
3	12	49	48	0	2	0	2	0
3	12	51	35	0	2	0	2	0
3	12	52	51	0	2	0	2	0
3	12	55	56	0	2	0	2	0
3	12	56	10	0	2	0	2	0
3	12	56	15	0	2	0	1	0
3	12	57	14	0	2	0	2	0
3	12	58	12	0	1	0	2	0
3	12	59	58	0	1	0	2	0
3	53	1	19	0	2	0	2	0
3	53	2	1	0	2	0	2	0
3	53	3	12	0	2	0	2	0
3	53	6	56	0	2	0	1	0
3	53	11	20	0	2	0	2	0
3	53	11	54	0	1	0	2	0
3	53	11	55	0	2	0	1	0
3	53	12	9	0	1	0	2	0
3	53	14	8	0	2	0	2	0
3	53	14	10	0	2	0	2	0
3	53	14	15	0	2	0	1	0
3	53	16	7	0	2	0	1	0
3	53	16	18	0	2	0	2	0
3	53	16	23	0	2	0	2	0
3	53	16	38	0	2	0	2	0
3	53	17	16	0	2	0	1	0
3	53	20	19	0	2	0	2	0
3	53	23	12	0	1	0	2	0
3	53	24	9	0	1	0	2	0
3	53	28	35	0	2	0	2	0
3	53	35	34	0	2	0	2	0
3	53	35	36	0	2	0	2	0
3	53	36	9	0	1	0	2	0
3	53	36	57	0	2	0	2	0
3	53	39	41	0	2	0	2	0
3	53	40	39	0	2	0	2	0
3	53	43	23	0	2	0	2	0
3	53	44	43	0	2	0	2	0
3	53	48	23	0	2	0	2	0
3	53	49	48	0	2	0	2	0
3	53	51	35	0	2	0	2	0
3	53	52	51	0	2	0	2	0
3	53	53	14	0	2	0	1	0
3	53	54	24	0	1	0	2	0
3	53	55	56	0	2	0	2	0
3	53	56	10	0	2	0	2	0
3	53	56	15	0	2	0	1	0
3	53	57	14	0	2	0	2	0
3	53	58	12	0	2	0	2	0
3	53	59	58	0	2	0	2	0
4	3	1	8	0	2	0	2	0
4	3	1	19	0	2	0	2	0
4	3	2	1	0	2	0	2	0
4	3	3	12	0	2	0	2	0
4	3	3	53	0	2	0	2	0
4	3	5	4	0	2	0	2	0
4	3	5	13	0	2	0	2	0
4	3	6	5	0	2	0	2	0
4	3	6	29	0	2	0	2	0
4	3	6	38	0	2	0	2	0
4	3	6	56	0	2	0	1	0
4	3	7	6	0	2	0	1	0
4	3	11	7	0	2	0	1	0
4	3	11	20	0	2	0	2	1
4	3	11	21	0	2	0	2	0
4	3	11	22	0	2	0	2	0
4	3	11	23	0	2	0	2	0
4	3	11	26	0	2	0	1	0
4	3	11	36	0	1	0	2	0
4	3	11	37	0	2	0	2	0
4	3	11	54	0	1	0	2	0
4	3	11	55	0	2	0	1	0
4	3	12	9	0	1	0	2	0
4	3	13	10	0	2	0	2	0
4	3	14	8	1	2	0	2	0
4	3	14	10	0	2	0	2	0
4	3	14	15	0	2	0	1	0
4	3	16	7	0	2	0	1	0
4	3	16	18	0	2	0	2	0
4	3	16	23	0	2	0	2	0
4	3	16	38	0	2	0	2	0
4	3	17	16	0	2	0	1	0
4	3	18	14	0	2	0	2	0
4	3	20	19	0	2	0	2	0
4	3	21	11	0	2	0	2	0
4	3	22	11	0	2	0	2	0
4	3	23	12	0	1	0	2	0
4	3	23	14	0	2	0	2	0
4	3	23	24	0	1	0	2	0
4	3	24	9	0	1	0	2	0
4	3	24	25	0	2	1	2	0
4	3	25	10	0	2	1	2	0
4	3	26	6	0	2	0	1	0
4	3	26	27	0	2	0	2	0
4	3	27	28	0	2	0	2	0
4	3	28	29	0	2	0	2	0
4	3	28	31	0	2	0	2	0
4	3	28	32	0	2	0	2	0
4	3	28	35	0	2	0	2	0
4	3	29	25	0	2	0	2	0
4	3	29	30	0	2	0	2	0
4	3	30	10	0	2	0	2	0
4	3	31	30	0	2	0	2	0
4	3	32	42	0	2	0	2	0
4	3	34	10	0	2	0	2	0
4	3	35	34	0	2	0	2	0
4	3	35	36	0	2	0	2	0
4	3	36	9	0	1	0	2	0
4	3	36	57	0	2	0	2	0
4	3	37	36	0	2	0	2	0
4	3	38	28	0	2	0	2	0
4	3	39	41	0	2	0	2	0
4	3	40	39	0	2	0	2	0
4	3	41	38	0	2	0	2	0
4	3	42	10	0	2	0	2	0
4	3	43	23	0	2	0	2	0
4	3	44	43	0	2	0	2	0
4	3	48	23	0	2	0	2	0
4	3	49	48	0	2	0	2	0
4	3	51	35	0	2	0	2	0
4	3	52	51	0	2	0	2	0
4	3	53	14	1	2	0	1	0
4	3	54	24	0	1	0	2	0
4	3	55	56	0	2	0	2	0
4	3	56	10	0	2	0	2	0
4	3	56	15	0	2	0	1	0
4	3	57	14	0	2	0	2	0
4	3	58	12	0	1	0	2	0
4	3	59	58	0	1	0	2	0
5	4	1	8	0	2	0	2	0
5	4	1	19	0	2	0	2	0
5	4	2	1	0	2	0	2	0
5	4	3	12	0	2	0	2	0
5	4	3	53	0	2	0	2	0
5	4	5	13	0	2	0	2	0
5	4	6	5	0	2	0	2	0
5	4	6	29	0	2	0	2	0
5	4	6	38	0	2	0	2	0
5	4	6	56	0	2	0	1	0
5	4	7	6	0	2	0	1	0
5	4	11	7	0	2	0	1	0
5	4	11	20	0	2	0	2	1
5	4	11	21	0	2	0	2	0
5	4	11	22	0	2	0	2	0
5	4	11	23	0	2	0	2	0
5	4	11	26	0	2	0	1	0
5	4	11	36	0	1	0	2	0
5	4	11	37	0	2	0	2	0
5	4	11	54	0	1	0	2	0
5	4	11	55	0	2	0	1	0
5	4	12	9	0	1	0	2	0
5	4	13	10	0	2	0	2	0
5	4	14	8	1	2	0	2	0
5	4	14	10	0	2	0	2	0
5	4	14	15	0	2	0	1	0
5	4	16	7	0	2	0	1	0
5	4	16	18	0	2	0	2	0
5	4	16	23	0	2	0	2	0
5	4	16	38	0	2	0	2	0
5	4	17	16	0	2	0	1	0
5	4	18	14	0	2	0	2	0
5	4	20	19	0	2	0	2	0
5	4	21	11	0	2	0	2	0
5	4	22	11	0	2	0	2	0
5	4	23	12	0	1	0	2	0
5	4	23	14	0	2	0	2	0
5	4	23	24	0	1	0	2	0
5	4	24	9	0	1	0	2	0
5	4	24	25	0	2	1	2	0
5	4	25	10	0	2	1	2	0
5	4	26	6	0	2	0	1	0
5	4	26	27	0	2	0	2	0
5	4	27	28	0	2	0	2	0
5	4	28	29	0	2	0	2	0
5	4	28	31	0	2	0	2	0
5	4	28	32	0	2	0	2	0
5	4	28	35	0	2	0	2	0
5	4	29	25	0	2	0	2	0
5	4	29	30	0	2	0	2	0
5	4	30	10	0	2	0	2	0
5	4	31	30	0	2	0	2	0
5	4	32	42	0	2	0	2	0
5	4	34	10	0	2	0	2	0
5	4	35	34	0	2	0	2	0
5	4	35	36	0	2	0	2	0
5	4	36	9	0	1	0	2	0
5	4	36	57	0	2	0	2	0
5	4	37	36	0	2	0	2	0
5	4	38	28	0	2	0	2	0
5	4	39	41	0	2	0	2	0
5	4	40	39	0	2	0	2	0
5	4	41	38	0	2	0	2	0
5	4	42	10	0	2	0	2	0
5	4	43	23	0	2	0	2	0
5	4	44	43	0	2	0	2	0
5	4	48	23	0	2	0	2	0
5	4	49	48	0	2	0	2	0
5	4	51	35	0	2	0	2	0
5	4	52	51	0	2	0	2	0
5	4	53	14	1	2	0	1	0
5	4	54	24	0	1	0	2	0
5	4	55	56	0	2	0	2	0
5	4	56	10	0	2	0	2	0
5	4	56	15	0	2	0	1	0
5	4	57	14	0	2	0	2	0
5	4	58	12	0	1	0	2	0
5	4	59	58	0	1	0	2	0
5	13	1	8	0	2	0	2	0
5	13	1	19	0	2	0	2	0
5	13	2	1	0	2	0	2	0
5	13	3	12	0	2	0	2	0
5	13	3	53	0	2	0	2	0
5	13	6	5	0	2	0	2	0
5	13	6	29	0	2	0	2	0
5	13	6	38	0	2	0	2	0
5	13	6	56	0	2	0	1	0
5	13	7	6	0	2	0	1	0
5	13	11	7	0	2	0	1	0
5	13	11	20	0	2	0	2	0
5	13	11	21	0	2	0	2	0
5	13	11	22	0	2	0	2	0
5	13	11	23	0	2	0	2	0
5	13	11	26	0	2	0	1	0
5	13	11	36	0	1	0	2	0
5	13	11	37	0	2	0	2	0
5	13	11	54	0	1	0	2	0
5	13	11	55	0	2	0	2	0
5	13	12	9	0	1	0	2	0
5	13	13	10	0	2	0	2	0
5	13	14	8	0	2	0	2	0
5	13	14	10	0	2	0	2	0
5	13	14	15	0	2	0	1	0
5	13	16	7	0	2	0	1	0
5	13	16	18	0	2	0	2	0
5	13	16	23	0	2	0	2	0
5	13	16	38	0	2	0	2	0
5	13	17	16	0	2	0	1	0
5	13	18	14	0	2	0	2	0
5	13	20	19	0	2	0	2	0
5	13	21	11	0	2	0	2	0
5	13	22	11	0	2	0	2	0
5	13	23	12	0	1	0	2	0
5	13	23	14	0	2	0	2	0
5	13	23	24	0	1	0	2	0
5	13	24	9	0	1	0	2	0
5	13	24	25	0	2	1	2	0
5	13	25	10	0	2	1	2	0
5	13	26	6	0	2	0	1	0
5	13	28	31	0	2	0	2	0
5	13	28	32	0	2	0	2	0
5	13	28	35	0	2	0	2	0
5	13	29	25	0	2	0	2	0
5	13	29	30	0	2	0	2	0
5	13	30	10	0	2	0	2	0
5	13	31	30	0	2	0	2	0
5	13	32	42	0	2	0	2	0
5	13	34	10	0	2	0	2	0
5	13	35	34	0	2	0	2	0
5	13	35	36	0	2	0	2	0
5	13	36	9	0	1	0	2	0
5	13	36	57	0	2	0	2	0
5	13	37	36	0	2	0	2	0
5	13	38	28	0	2	0	2	0
5	13	39	41	0	2	0	2	0
5	13	40	39	0	2	0	2	0
5	13	41	38	0	2	0	2	0
5	13	42	10	0	2	0	2	0
5	13	43	23	0	2	0	2	0
5	13	44	43	0	2	0	2	0
5	13	48	23	0	2	0	2	0
5	13	49	48	0	2	0	2	0
5	13	51	35	0	2	0	2	0
5	13	52	51	0	2	0	2	0
5	13	53	14	0	2	0	1	0
5	13	54	24	0	1	0	2	0
5	13	55	56	0	2	0	2	0
5	13	56	10	0	2	0	2	0
5	13	56	15	0	2	0	1	0
5	13	57	14	0	2	0	2	0
5	13	58	12	0	2	0	2	0
5	13	59	58	0	2	0	2	0
6	5	1	8	0	2	0	2	0
6	5	1	19	0	2	0	2	0
6	5	2	1	0	2	0	2	0
6	5	3	12	0	2	0	2	0
6	5	3	53	0	2	0	2	0
6	5	6	29	0	2	0	2	0
6	5	6	38	0	2	0	2	0
6	5	6	56	0	2	0	1	0
6	5	7	6	0	2	0	1	0
6	5	11	7	0	2	0	1	0
6	5	11	20	0	2	0	2	1
6	5	11	21	0	2	0	2	0
6	5	11	22	0	2	0	2	0
6	5	11	23	0	2	0	2	0
6	5	11	26	0	2	0	1	0
6	5	11	36	0	1	0	2	0
6	5	11	37	0	2	0	2	0
6	5	11	54	0	1	0	2	0
6	5	11	55	0	2	0	1	0
6	5	12	9	0	1	0	2	0
6	5	14	8	1	2	0	2	0
6	5	14	10	0	2	0	2	0
6	5	14	15	0	2	0	1	0
6	5	16	7	0	2	0	1	0
6	5	16	18	0	2	0	2	0
6	5	16	23	0	2	0	2	0
6	5	16	38	0	2	0	2	0
6	5	17	16	0	2	0	1	0
6	5	20	19	0	2	0	2	0
6	5	21	11	0	2	0	2	0
6	5	22	11	0	2	0	2	0
6	5	23	12	0	1	0	2	0
6	5	23	14	0	2	0	2	0
6	5	23	24	0	1	0	2	0
6	5	24	9	0	1	0	2	0
6	5	24	25	0	2	1	2	0
6	5	26	6	0	2	0	1	0
6	5	28	35	0	2	0	2	0
6	5	29	30	0	2	0	2	0
6	5	30	10	0	2	0	2	0
6	5	31	30	0	2	0	2	0
6	5	35	34	0	2	0	2	0
6	5	35	36	0	2	0	2	0
6	5	36	9	0	1	0	2	0
6	5	36	57	0	2	0	2	0
6	5	39	41	0	2	0	2	0
6	5	40	39	0	2	0	2	0
6	5	43	23	0	2	0	2	0
6	5	44	43	0	2	0	2	0
6	5	48	23	0	2	0	2	0
6	5	49	48	0	2	0	2	0
6	5	51	35	0	2	0	2	0
6	5	52	51	0	2	0	2	0
6	5	53	14	1	2	0	1	0
6	5	54	24	0	1	0	2	0
6	5	55	56	0	2	0	2	0
6	5	56	10	0	2	0	2	0
6	5	56	15	0	2	0	1	0
6	5	57	14	0	2	0	2	0
6	5	58	12	0	1	0	2	0
6	5	59	58	0	1	0	2	0
6	29	1	8	0	2	0	2	0
6	29	1	19	0	2	0	2	0
6	29	2	1	0	2	0	2	0
6	29	3	12	0	2	0	2	0
6	29	3	53	0	2	0	2	0
6	29	6	38	0	2	0	2	0
6	29	6	56	0	2	0	1	0
6	29	11	7	0	2	0	1	0
6	29	11	20	0	2	0	2	0
6	29	11	21	0	2	0	2	0
6	29	11	22	0	2	0	2	0
6	29	11	23	0	2	0	2	0
6	29	11	26	0	2	0	1	0
6	29	11	36	0	1	0	2	0
6	29	11	37	0	2	0	2	0
6	29	11	54	0	1	0	2	0
6	29	11	55	0	2	0	2	0
6	29	12	9	0	1	0	2	0
6	29	14	8	0	2	0	2	0
6	29	14	10	0	2	0	2	0
6	29	14	15	0	2	0	1	0
6	29	16	7	0	2	0	1	0
6	29	16	18	0	2	0	2	0
6	29	16	23	0	2	0	2	0
6	29	16	38	0	2	0	2	0
6	29	17	16	0	2	0	1	0
6	29	20	19	0	2	0	2	0
6	29	21	11	0	2	0	2	0
6	29	22	11	0	2	0	2	0
6	29	23	12	0	1	0	2	0
6	29	23	14	0	2	0	2	0
6	29	23	24	0	1	0	2	0
6	29	24	9	0	1	0	2	0
6	29	24	25	0	2	1	2	0
6	29	28	35	0	2	0	2	0
6	29	29	30	0	2	0	2	0
6	29	30	10	0	2	0	2	0
6	29	31	30	0	2	0	2	0
6	29	35	34	0	2	0	2	0
6	29	35	36	0	2	0	2	0
6	29	36	9	0	1	0	2	0
6	29	36	57	0	2	0	2	0
6	29	39	41	0	2	0	2	0
6	29	40	39	0	2	0	2	0
6	29	43	23	0	2	0	2	0
6	29	44	43	0	2	0	2	0
6	29	48	23	0	2	0	2	0
6	29	49	48	0	2	0	2	0
6	29	51	35	0	2	0	2	0
6	29	52	51	0	2	0	2	0
6	29	53	14	0	2	0	1	0
6	29	54	24	0	1	0	2	0
6	29	55	56	0	2	0	2	0
6	29	56	10	0	2	0	2	0
6	29	56	15	0	2	0	1	0
6	29	57	14	0	2	0	2	0
6	29	58	12	0	2	0	2	0
6	29	59	58	0	2	0	2	0
6	38	1	8	0	2	0	2	0
6	38	1	19	0	2	0	2	0
6	38	2	1	0	2	0	2	0
6	38	3	12	0	2	0	2	0
6	38	3	53	0	2	0	2	0
6	38	6	56	0	2	0	1	0
6	38	11	7	0	2	0	1	0
6	38	11	20	0	2	0	2	0
6	38	11	21	0	2	0	2	0
6	38	11	22	0	2	0	2	0
6	38	11	23	0	2	0	2	0
6	38	11	26	0	2	0	1	0
6	38	11	36	0	1	0	2	0
6	38	11	37	0	2	0	2	0
6	38	11	54	0	1	0	2	0
6	38	11	55	0	2	0	2	0
6	38	12	9	0	1	0	2	0
6	38	14	8	0	2	0	2	0
6	38	14	10	0	2	0	2	0
6	38	14	15	0	2	0	1	0
6	38	16	7	0	2	0	1	0
6	38	16	18	0	2	0	2	0
6	38	16	23	0	2	0	2	0
6	38	16	38	0	2	0	2	0
6	38	17	16	0	2	0	1	0
6	38	20	19	0	2	0	2	0
6	38	21	11	0	2	0	2	0
6	38	22	11	0	2	0	2	0
6	38	23	12	0	1	0	2	0
6	38	23	14	0	2	0	2	0
6	38	23	24	0	1	0	2	0
6	38	24	9	0	1	0	2	0
6	38	24	25	0	2	1	2	0
6	38	28	35	0	2	0	2	0
6	38	29	30	0	2	0	2	0
6	38	30	10	0	2	0	2	0
6	38	31	30	0	2	0	2	0
6	38	35	34	0	2	0	2	0
6	38	35	36	0	2	0	2	0
6	38	36	9	0	1	0	2	0
6	38	36	57	0	2	0	2	0
6	38	39	41	0	2	0	2	0
6	38	40	39	0	2	0	2	0
6	38	43	23	0	2	0	2	0
6	38	44	43	0	2	0	2	0
6	38	48	23	0	2	0	2	0
6	38	49	48	0	2	0	2	0
6	38	51	35	0	2	0	2	0
6	38	52	51	0	2	0	2	0
6	38	53	14	0	2	0	1	0
6	38	54	24	0	1	0	2	0
6	38	55	56	0	2	0	2	0
6	38	56	10	0	2	0	2	0
6	38	56	15	0	2	0	1	0
6	38	57	14	0	2	0	2	0
6	38	58	12	0	2	0	2	0
6	38	59	58	0	2	0	2	0
6	56	1	19	0	2	0	1	0
6	56	2	1	0	2	0	1	0
6	56	11	20	0	2	0	1	0
6	56	11	55	0	2	0	1	0
6	56	12	9	0	1	0	1	0
6	56	14	8	0	2	0	1	0
6	56	14	10	0	2	0	1	0
6	56	14	15	0	2	0	0	0
6	56	16	7	0	2	0	1	0
6	56	16	18	0	2	0	1	0
6	56	16	23	0	2	0	1	0
6	56	16	38	0	2	0	1	0
6	56	17	16	0	2	0	1	0
6	56	20	19	0	2	0	1	0
6	56	24	9	0	1	0	1	0
6	56	28	35	0	2	0	1	0
6	56	35	34	0	2	0	1	0
6	56	35	36	0	2	0	1	0
6	56	36	9	0	1	0	1	0
6	56	36	57	0	2	0	1	0
6	56	39	41	0	2	0	1	0
6	56	40	39	0	2	0	1	0
6	56	43	23	0	2	0	1	0
6	56	44	43	0	2	0	1	0
6	56	48	23	0	2	0	1	0
6	56	49	48	0	2	0	1	0
6	56	51	35	0	2	0	1	0
6	56	52	51	0	2	0	1	0
6	56	55	56	0	2	0	1	0
6	56	56	10	0	2	0	1	0
6	56	56	15	0	2	0	1	0
6	56	57	14	0	2	0	1	0
6	56	58	12	0	2	0	1	0
6	56	59	58	0	2	0	1	0
7	6	1	8	0	2	0	1	0
7	6	1	19	0	2	0	1	0
7	6	2	1	0	2	0	1	0
7	6	3	12	0	2	0	1	0
7	6	3	53	0	2	0	1	0
7	6	6	29	0	2	0	1	0
7	6	6	38	0	2	0	1	0
7	6	6	56	0	2	0	1	0
7	6	11	7	0	2	0	1	0
7	6	11	20	0	2	0	1	0
7	6	11	21	0	2	0	1	0
7	6	11	22	0	2	0	1	0
7	6	11	23	0	2	0	1	0
7	6	11	26	0	2	1	1	0
7	6	11	36	0	1	0	1	0
7	6	11	37	0	2	0	1	0
7	6	11	54	0	1	0	1	0
7	6	11	55	0	2	0	1	0
7	6	12	9	0	1	0	1	0
7	6	14	8	0	2	0	1	0
7	6	14	10	0	2	0	1	0
7	6	14	15	0	2	0	1	0
7	6	16	7	0	2	0	1	0
7	6	16	18	0	2	0	1	0
7	6	16	23	0	2	0	1	0
7	6	16	38	0	2	0	1	0
7	6	17	16	0	2	0	1	0
7	6	20	19	0	2	0	1	0
7	6	21	11	0	2	0	1	0
7	6	22	11	0	2	0	1	0
7	6	23	12	0	1	0	1	0
7	6	23	14	0	2	0	1	0
7	6	23	24	0	1	0	1	0
7	6	24	9	0	1	0	1	0
7	6	24	25	0	2	1	1	0
7	6	26	6	0	2	0	1	0
7	6	28	35	0	2	0	1	0
7	6	29	30	0	2	0	1	0
7	6	30	10	0	2	0	1	0
7	6	31	30	0	2	0	1	0
7	6	35	34	0	2	0	1	0
7	6	35	36	0	2	0	1	0
7	6	36	9	0	1	0	1	0
7	6	36	57	0	2	0	1	0
7	6	39	41	0	2	0	1	0
7	6	40	39	0	2	0	1	0
7	6	43	23	0	2	0	1	0
7	6	44	43	0	2	0	1	0
7	6	48	23	0	2	0	1	0
7	6	49	48	0	2	0	1	0
7	6	51	35	0	2	0	1	0
7	6	52	51	0	2	0	1	0
7	6	53	14	0	2	0	1	0
7	6	54	24	0	1	0	1	0
7	6	55	56	0	2	0	1	0
7	6	56	10	0	2	0	1	0
7	6	56	15	0	2	0	1	0
7	6	57	14	0	2	0	1	0
7	6	58	12	0	2	0	1	0
7	6	59	58	0	2	0	1	0
11	7	1	8	0	2	0	1	0
11	7	1	19	0	2	0	1	0
11	7	2	1	0	2	0	1	0
11	7	3	12	0	2	0	1	0
11	7	3	53	0	2	0	1	0
11	7	6	56	0	2	0	1	0
11	7	11	20	0	2	0	1	0
11	7	11	21	0	2	0	1	0
11	7	11	22	0	2	0	1	0
11	7	11	23	0	2	0	1	0
11	7	11	26	0	2	1	1	0
11	7	11	36	0	1	0	1	0
11	7	11	37	0	2	0	1	0
11	7	11	54	0	1	0	1	0
11	7	11	55	0	2	0	1	0
11	7	12	9	0	1	0	1	0
11	7	14	8	0	2	0	1	0
11	7	14	10	0	2	0	1	0
11	7	14	15	0	2	0	1	0
11	7	16	7	0	2	0	1	0
11	7	16	18	0	2	0	1	0
11	7	16	23	0	2	0	1	0
11	7	16	38	0	2	0	1	0
11	7	17	16	0	2	0	1	0
11	7	20	19	0	2	0	1	0
11	7	21	11	0	2	0	1	0
11	7	22	11	0	2	0	1	0
11	7	23	12	0	1	0	1	0
11	7	23	14	0	2	0	1	0
11	7	23	24	0	1	0	1	0
11	7	24	9	0	1	0	1	0
11	7	24	25	0	2	1	1	0
11	7	28	35	0	2	0	1	0
11	7	29	30	0	2	0	1	0
11	7	30	10	0	2	0	1	0
11	7	31	30	0	2	0	1	0
11	7	35	34	0	2	0	1	0
11	7	35	36	0	2	0	1	0
11	7	36	9	0	1	0	1	0
11	7	36	57	0	2	0	1	0
11	7	39	41	0	2	0	1	0
11	7	40	39	0	2	0	1	0
11	7	43	23	0	2	0	1	0
11	7	44	43	0	2	0	1	0
11	7	48	23	0	2	0	1	0
11	7	49	48	0	2	0	1	0
11	7	51	35	0	2	0	1	0
11	7	52	51	0	2	0	1	0
11	7	53	14	0	2	0	1	0
11	7	54	24	0	1	0	1	0
11	7	55	56	0	2	0	1	0
11	7	56	10	0	2	0	1	0
11	7	56	15	0	2	0	1	0
11	7	57	14	0	2	0	1	0
11	7	58	12	0	2	0	1	0
11	7	59	58	0	2	0	1	0
11	20	1	19	0	2	0	2	0
11	20	2	1	0	2	0	2	1
11	20	14	10	0	2	0	2	0
11	20	16	7	0	2	0	1	0
11	20	16	18	0	2	0	2	0
11	20	16	23	0	2	0	2	0
11	20	16	38	0	2	0	2	0
11	20	17	16	0	2	0	1	0
11	20	20	19	0	2	0	2	0
11	20	24	9	0	1	0	2	0
11	20	28	35	0	2	0	2	0
11	20	35	34	0	2	0	2	0
11	20	35	36	0	2	0	2	0
11	20	36	57	0	2	0	2	0
11	20	39	41	0	2	0	2	0
11	20	40	39	0	2	0	2	0
11	20	43	23	0	2	0	2	0
11	20	44	43	0	2	0	2	0
11	20	48	23	0	2	0	2	0
11	20	49	48	0	2	0	2	0
11	20	51	35	0	2	0	2	0
11	20	52	51	0	2	0	2	0
11	20	57	14	0	2	0	2	0
11	20	58	12	0	2	0	2	0
11	20	59	58	0	2	0	2	0
11	21	1	19	0	2	0	2	0
11	21	2	1	0	2	0	2	0
11	21	3	12	0	2	0	2	0
11	21	3	53	0	2	0	2	0
11	21	6	56	0	2	0	1	0
11	21	11	20	0	2	0	2	0
11	21	11	36	0	1	0	2	0
11	21	11	54	0	1	0	2	0
11	21	11	55	0	2	0	2	0
11	21	12	9	0	1	0	2	0
11	21	14	8	0	2	0	2	0
11	21	14	10	0	2	0	2	0
11	21	14	15	0	2	0	1	0
11	21	16	7	0	2	0	1	0
11	21	16	18	0	2	0	2	0
11	21	16	23	0	2	0	2	0
11	21	16	38	0	2	0	2	0
11	21	17	16	0	2	0	1	0
11	21	20	19	0	2	0	2	0
11	21	21	11	0	2	0	2	0
11	21	23	12	0	1	0	2	0
11	21	24	9	0	1	0	2	0
11	21	28	35	0	2	0	2	0
11	21	29	30	0	2	0	2	0
11	21	30	10	0	2	0	2	0
11	21	31	30	0	2	0	2	0
11	21	35	34	0	2	0	2	0
11	21	35	36	0	2	0	2	0
11	21	36	9	0	1	0	2	0
11	21	36	57	0	2	0	2	0
11	21	39	41	0	2	0	2	0
11	21	40	39	0	2	0	2	0
11	21	43	23	0	2	0	2	0
11	21	44	43	0	2	0	2	0
11	21	48	23	0	2	0	2	0
11	21	49	48	0	2	0	2	0
11	21	51	35	0	2	0	2	0
11	21	52	51	0	2	0	2	0
11	21	53	14	0	2	0	1	0
11	21	54	24	0	1	0	2	0
11	21	55	56	0	2	0	2	0
11	21	56	10	0	2	0	2	0
11	21	56	15	0	2	0	1	0
11	21	57	14	0	2	0	2	0
11	21	58	12	0	2	0	2	0
11	21	59	58	0	2	0	2	0
11	22	1	19	0	2	0	2	0
11	22	2	1	0	2	0	2	0
11	22	3	12	0	2	0	2	0
11	22	3	53	0	2	0	2	0
11	22	6	56	0	2	0	1	0
11	22	11	20	0	2	0	2	0
11	22	11	21	0	2	0	2	0
11	22	11	36	0	1	0	2	0
11	22	11	54	0	1	0	2	0
11	22	11	55	0	2	0	2	0
11	22	12	9	0	1	0	2	0
11	22	14	8	0	2	0	2	0
11	22	14	10	0	2	0	2	0
11	22	14	15	0	2	0	1	0
11	22	16	7	0	2	0	1	0
11	22	16	18	0	2	0	2	0
11	22	16	23	0	2	0	2	0
11	22	16	38	0	2	0	2	0
11	22	17	16	0	2	0	1	0
11	22	20	19	0	2	0	2	0
11	22	21	11	0	2	0	2	0
11	22	22	11	0	2	0	2	0
11	22	23	12	0	1	0	2	0
11	22	24	9	0	1	0	2	0
11	22	28	35	0	2	0	2	0
11	22	29	30	0	2	0	2	0
11	22	30	10	0	2	0	2	0
11	22	31	30	0	2	0	2	0
11	22	35	34	0	2	0	2	0
11	22	35	36	0	2	0	2	0
11	22	36	9	0	1	0	2	0
11	22	36	57	0	2	0	2	0
11	22	39	41	0	2	0	2	0
11	22	40	39	0	2	0	2	0
11	22	43	23	0	2	0	2	0
11	22	44	43	0	2	0	2	0
11	22	48	23	0	2	0	2	0
11	22	49	48	0	2	0	2	0
11	22	51	35	0	2	0	2	0
11	22	52	51	0	2	0	2	0
11	22	53	14	0	2	0	1	0
11	22	54	24	0	1	0	2	0
11	22	55	56	0	2	0	2	0
11	22	56	10	0	2	0	2	0
11	22	56	15	0	2	0	1	0
11	22	57	14	0	2	0	2	0
11	22	58	12	0	2	0	2	0
11	22	59	58	0	2	0	2	0
11	23	1	19	0	2	0	2	0
11	23	2	1	0	2	0	2	0
11	23	3	12	0	2	0	2	0
11	23	3	53	0	2	0	2	0
11	23	6	56	0	2	0	1	0
11	23	11	20	0	2	0	2	0
11	23	11	21	0	2	0	2	0
11	23	11	22	0	2	0	2	0
11	23	11	36	0	1	0	2	0
11	23	11	54	0	1	0	2	0
11	23	11	55	0	2	0	2	0
11	23	12	9	0	1	0	2	0
11	23	14	8	0	2	0	2	0
11	23	14	10	0	2	0	2	0
11	23	14	15	0	2	0	1	0
11	23	16	7	0	2	0	1	0
11	23	16	18	0	2	0	2	0
11	23	16	23	0	2	0	2	0
11	23	16	38	0	2	0	2	0
11	23	17	16	0	2	0	1	0
11	23	20	19	0	2	0	2	0
11	23	21	11	0	2	0	2	0
11	23	22	11	0	2	0	2	0
11	23	23	12	0	1	0	2	0
11	23	23	24	0	1	0	2	0
11	23	24	9	0	1	0	2	0
11	23	24	25	0	2	1	2	0
11	23	28	35	0	2	0	2	0
11	23	29	30	0	2	0	2	0
11	23	30	10	0	2	0	2	0
11	23	31	30	0	2	0	2	0
11	23	35	34	0	2	0	2	0
11	23	35	36	0	2	0	2	0
11	23	36	9	0	1	0	2	0
11	23	36	57	0	2	0	2	0
11	23	39	41	0	2	0	2	0
11	23	40	39	0	2	0	2	0
11	23	43	23	0	2	0	2	0
11	23	44	43	0	2	0	2	0
11	23	48	23	0	2	0	2	0
11	23	49	48	0	2	0	2	0
11	23	51	35	0	2	0	2	0
11	23	52	51	0	2	0	2	0
11	23	53	14	0	2	0	1	0
11	23	54	24	0	1	0	2	0
11	23	55	56	0	2	0	2	0
11	23	56	10	0	2	0	2	0
11	23	56	15	0	2	0	1	0
11	23	57	14	0	2	0	2	0
11	23	58	12	0	2	0	2	0
11	23	59	58	0	2	0	2	0
11	26	1	8	0	2	0	1	0
11	26	1	19	0	2	0	1	0
11	26	2	1	0	2	0	1	0
11	26	3	12	0	2	0	1	0
11	26	3	53	0	2	0	1	0
11	26	6	56	0	2	0	1	0
11	26	11	20	0	2	0	1	0
11	26	11	21	0	2	0	1	0
11	26	11	22	0	2	0	1	0
11	26	11	23	0	2	0	1	0
11	26	11	36	0	1	0	1	0
11	26	11	37	0	2	0	1	0
11	26	11	54	0	1	0	1	0
11	26	11	55	0	2	0	1	0
11	26	12	9	0	1	0	1	0
11	26	14	8	0	2	0	1	0
11	26	14	10	0	2	0	1	0
11	26	14	15	0	2	0	1	0
11	26	16	7	0	2	1	1	0
11	26	16	18	0	2	0	1	0
11	26	16	23	0	2	0	1	0
11	26	16	38	0	2	0	1	0
11	26	17	16	0	2	1	1	0
11	26	20	19	0	2	0	1	0
11	26	21	11	0	2	0	1	0
11	26	22	11	0	2	0	1	0
11	26	23	12	0	1	0	1	0
11	26	23	14	0	2	0	1	0
11	26	23	24	0	1	0	1	0
11	26	24	9	0	1	0	1	0
11	26	24	25	0	2	1	1	0
11	26	28	35	0	2	0	1	0
11	26	29	30	0	2	0	1	0
11	26	30	10	0	2	0	1	0
11	26	31	30	0	2	0	1	0
11	26	35	34	0	2	0	1	0
11	26	35	36	0	2	0	1	0
11	26	36	9	0	1	0	1	0
11	26	36	57	0	2	0	1	0
11	26	39	41	0	2	0	1	0
11	26	40	39	0	2	0	1	0
11	26	43	23	0	2	0	1	0
11	26	44	43	0	2	0	1	0
11	26	48	23	0	2	0	1	0
11	26	49	48	0	2	0	1	0
11	26	51	35	0	1	0	1	0
11	26	52	51	0	1	0	1	0
11	26	53	14	0	2	0	1	0
11	26	54	24	0	1	0	1	0
11	26	55	56	0	2	0	1	0
11	26	56	10	0	2	0	1	0
11	26	56	15	0	2	0	1	0
11	26	57	14	0	2	0	1	0
11	26	58	12	0	2	0	1	0
11	26	59	58	0	2	0	1	0
11	36	1	19	0	1	0	2	0
11	36	2	1	0	1	0	2	0
11	36	3	12	0	1	0	2	0
11	36	3	53	0	1	0	2	0
11	36	6	56	0	1	0	1	0
11	36	11	20	0	1	0	2	0
11	36	11	54	0	1	0	2	0
11	36	11	55	0	1	0	1	0
11	36	12	9	0	1	0	2	0
11	36	14	8	0	1	0	2	0
11	36	14	10	0	1	0	2	0
11	36	14	15	0	1	0	1	0
11	36	16	7	0	1	0	1	0
11	36	16	18	0	1	0	2	0
11	36	16	23	0	1	0	2	0
11	36	16	38	0	1	0	2	0
11	36	17	16	0	1	0	1	0
11	36	20	19	0	1	0	2	0
11	36	23	12	0	1	0	2	0
11	36	24	9	0	0	0	2	0
11	36	28	35	0	1	0	2	0
11	36	29	30	0	1	0	2	0
11	36	30	10	0	1	0	2	0
11	36	31	30	0	1	0	2	0
11	36	35	34	0	1	0	2	0
11	36	35	36	0	1	0	2	0
11	36	36	9	0	1	0	2	0
11	36	36	57	0	1	0	2	0
11	36	39	41	0	1	0	2	0
11	36	40	39	0	1	0	2	0
11	36	43	23	0	1	0	2	0
11	36	44	43	0	1	0	2	0
11	36	48	23	0	1	0	2	0
11	36	49	48	0	1	0	2	0
11	36	51	35	0	1	0	2	0
11	36	52	51	0	1	0	2	0
11	36	53	14	0	1	0	1	0
11	36	54	24	0	1	0	2	0
11	36	55	56	0	1	0	2	0
11	36	56	10	0	1	0	2	0
11	36	56	15	0	1	0	1	0
11	36	57	14	0	1	0	2	0
11	36	58	12	0	1	0	2	0
11	36	59	58	0	1	0	2	0
11	37	1	8	0	2	0	2	0
11	37	1	19	0	2	0	2	0
11	37	2	1	0	2	0	2	0
11	37	3	12	0	2	0	2	0
11	37	3	53	0	2	0	2	0
11	37	6	56	0	2	0	1	0
11	37	11	20	0	2	0	2	0
11	37	11	21	0	2	0	2	0
11	37	11	22	0	2	0	2	0
11	37	11	23	0	2	0	2	0
11	37	11	36	0	1	0	2	0
11	37	11	54	0	1	0	2	0
11	37	11	55	0	2	0	2	0
11	37	12	9	0	1	0	2	0
11	37	14	8	0	2	0	2	0
11	37	14	10	0	2	0	2	0
11	37	14	15	0	2	0	1	0
11	37	16	7	0	2	0	1	0
11	37	16	18	0	2	0	2	0
11	37	16	23	0	2	0	2	0
11	37	16	38	0	2	0	2	0
11	37	17	16	0	2	0	1	0
11	37	20	19	0	2	0	2	0
11	37	21	11	0	2	0	2	0
11	37	22	11	0	2	0	2	0
11	37	23	12	0	1	0	2	0
11	37	23	14	0	2	0	2	0
11	37	23	24	0	1	0	2	0
11	37	24	9	0	1	0	2	0
11	37	24	25	0	2	1	2	0
11	37	28	35	0	2	0	2	0
11	37	29	30	0	2	0	2	0
11	37	30	10	0	2	0	2	0
11	37	31	30	0	2	0	2	0
11	37	35	34	0	2	0	2	0
11	37	35	36	0	2	0	2	0
11	37	36	9	0	1	0	2	0
11	37	36	57	0	2	0	2	0
11	37	39	41	0	2	0	2	0
11	37	40	39	0	2	0	2	0
11	37	43	23	0	2	0	2	0
11	37	44	43	0	2	0	2	0
11	37	48	23	0	2	0	2	0
11	37	49	48	0	2	0	2	0
11	37	51	35	0	2	0	2	0
11	37	52	51	0	2	0	2	0
11	37	53	14	0	2	0	1	0
11	37	54	24	0	1	0	2	0
11	37	55	56	0	2	0	2	0
11	37	56	10	0	2	0	2	0
11	37	56	15	0	2	0	1	0
11	37	57	14	0	2	0	2	0
11	37	58	12	0	2	0	2	0
11	37	59	58	0	2	0	2	0
11	54	1	19	0	1	0	2	0
11	54	2	1	0	1	0	2	0
11	54	3	12	0	1	0	2	0
11	54	6	56	0	1	0	1	0
11	54	11	20	0	1	0	2	0
11	54	11	55	0	1	0	2	0
11	54	12	9	0	1	0	2	0
11	54	14	8	0	1	0	2	0
11	54	14	10	0	1	0	2	0
11	54	14	15	0	1	0	1	0
11	54	16	7	0	1	0	1	0
11	54	16	18	0	1	0	2	0
11	54	16	23	0	1	0	2	0
11	54	16	38	0	1	0	2	0
11	54	17	16	0	1	0	1	0
11	54	20	19	0	1	0	2	0
11	54	23	12	0	1	0	2	0
11	54	24	9	0	1	0	2	0
11	54	28	35	0	1	0	2	0
11	54	35	34	0	1	0	2	0
11	54	35	36	0	1	0	2	0
11	54	36	9	0	1	0	2	0
11	54	36	57	0	1	0	2	0
11	54	39	41	0	1	0	2	0
11	54	40	39	0	1	0	2	0
11	54	43	23	0	1	0	2	0
11	54	44	43	0	1	0	2	0
11	54	48	23	0	1	0	2	0
11	54	49	48	0	1	0	2	0
11	54	51	35	0	1	0	2	0
11	54	52	51	0	1	0	2	0
11	54	54	24	0	1	0	2	0
11	54	55	56	0	1	0	2	0
11	54	56	10	0	1	0	2	0
11	54	56	15	0	1	0	1	0
11	54	57	14	0	1	0	2	0
11	54	58	12	0	1	0	2	0
11	54	59	58	0	1	0	2	0
11	55	1	19	0	2	0	2	0
11	55	2	1	0	2	0	2	0
11	55	11	20	0	2	0	2	0
11	55	14	10	0	2	0	2	0
11	55	16	7	0	2	0	1	0
11	55	16	18	0	2	0	1	0
11	55	16	23	0	2	0	2	0
11	55	16	38	0	2	0	2	0
11	55	17	16	0	2	0	1	0
11	55	20	19	0	2	0	2	0
11	55	24	9	0	1	0	2	0
11	55	28	35	0	2	0	2	0
11	55	35	34	0	2	0	2	0
11	55	35	36	0	2	0	2	0
11	55	36	57	0	2	0	1	0
11	55	39	41	0	2	0	2	0
11	55	40	39	0	2	0	2	0
11	55	43	23	0	2	0	2	0
11	55	44	43	0	2	0	2	0
11	55	48	23	0	2	0	2	0
11	55	49	48	0	2	0	2	0
11	55	51	35	0	2	0	2	0
11	55	52	51	0	2	0	2	0
11	55	57	14	0	2	0	1	0
11	55	58	12	0	2	0	2	0
11	55	59	58	0	2	0	2	0
12	9	1	19	0	1	0	2	0
12	9	2	1	0	1	0	2	0
12	9	11	20	0	1	0	2	0
12	9	11	55	0	1	0	2	0
12	9	14	10	0	1	0	2	0
12	9	14	15	0	1	0	1	0
12	9	16	7	0	1	0	1	0
12	9	16	18	0	1	0	2	0
12	9	16	23	0	1	0	2	0
12	9	16	38	0	1	0	2	0
12	9	17	16	0	1	0	1	0
12	9	20	19	0	1	0	2	0
12	9	24	9	0	1	0	2	0
12	9	28	35	0	1	0	2	0
12	9	35	34	0	1	0	2	0
12	9	35	36	0	1	0	2	0
12	9	36	57	0	1	0	2	0
12	9	39	41	0	1	0	2	0
12	9	40	39	0	1	0	2	0
12	9	43	23	0	1	0	2	0
12	9	44	43	0	1	0	2	0
12	9	48	23	0	1	0	2	0
12	9	49	48	0	1	0	2	0
12	9	51	35	0	1	0	2	0
12	9	52	51	0	1	0	2	0
12	9	55	56	0	1	0	2	0
12	9	56	15	0	1	0	1	0
12	9	57	14	0	1	0	2	0
12	9	58	12	0	1	0	2	0
12	9	59	58	0	1	0	2	0
13	10	1	8	0	2	0	2	0
13	10	1	19	0	2	0	2	0
13	10	2	1	0	2	0	2	0
13	10	3	12	0	2	0	2	0
13	10	3	53	0	2	0	2	0
13	10	6	5	0	2	0	2	0
13	10	6	29	0	2	0	2	0
13	10	6	38	0	2	0	2	0
13	10	6	56	0	2	0	1	0
13	10	7	6	0	2	0	1	0
13	10	11	7	0	2	0	1	0
13	10	11	20	0	2	0	2	0
13	10	11	21	0	2	0	2	0
13	10	11	22	0	2	0	2	0
13	10	11	23	0	2	0	2	0
13	10	11	26	0	2	0	1	0
13	10	11	36	0	1	0	2	0
13	10	11	37	0	2	0	2	0
13	10	11	54	0	1	0	2	0
13	10	11	55	0	2	0	2	0
13	10	12	9	0	1	0	2	0
13	10	14	8	0	2	0	2	0
13	10	14	10	0	2	0	2	0
13	10	14	15	0	2	0	1	0
13	10	16	7	0	2	0	1	0
13	10	16	18	0	2	0	2	0
13	10	16	23	0	2	0	2	0
13	10	16	38	0	2	0	2	0
13	10	17	16	0	2	0	1	0
13	10	18	14	0	2	0	2	0
13	10	20	19	0	2	0	2	0
13	10	21	11	0	2	0	2	0
13	10	22	11	0	2	0	2	0
13	10	23	12	0	1	0	2	0
13	10	23	14	0	2	0	2	0
13	10	23	24	0	1	0	2	0
13	10	24	9	0	1	0	2	0
13	10	24	25	0	2	1	2	0
13	10	25	10	0	2	1	2	0
13	10	26	6	0	2	0	1	0
13	10	28	31	0	2	0	2	0
13	10	28	32	0	2	0	2	0
13	10	28	35	0	2	0	2	0
13	10	29	25	0	2	0	2	0
13	10	29	30	0	2	0	2	0
13	10	30	10	0	2	0	2	0
13	10	31	30	0	2	0	2	0
13	10	32	42	0	2	0	2	0
13	10	34	10	0	2	0	2	0
13	10	35	34	0	2	0	2	0
13	10	35	36	0	2	0	2	0
13	10	36	9	0	1	0	2	0
13	10	36	57	0	2	0	2	0
13	10	37	36	0	2	0	2	0
13	10	38	28	0	2	0	2	0
13	10	39	41	0	2	0	2	0
13	10	40	39	0	2	0	2	0
13	10	41	38	0	2	0	2	0
13	10	42	10	0	2	0	2	0
13	10	43	23	0	2	0	2	0
13	10	44	43	0	2	0	2	0
13	10	48	23	0	2	0	2	0
13	10	49	48	0	2	0	2	0
13	10	51	35	0	2	0	2	0
13	10	52	51	0	2	0	2	0
13	10	53	14	0	2	0	1	0
13	10	54	24	0	1	0	2	0
13	10	55	56	0	2	0	2	0
13	10	56	10	0	2	0	2	0
13	10	56	15	0	2	0	1	0
13	10	57	14	0	2	0	2	0
13	10	58	12	0	2	0	2	0
13	10	59	58	0	2	0	2	0
14	8	1	19	0	2	0	2	0
14	8	2	1	1	2	0	2	0
14	8	11	20	0	2	0	2	0
14	8	11	55	0	2	0	2	0
14	8	12	9	0	1	0	2	0
14	8	14	10	0	2	0	2	0
14	8	14	15	0	2	0	1	0
14	8	16	7	0	2	0	1	0
14	8	16	18	0	2	0	2	0
14	8	16	23	0	2	0	2	0
14	8	16	38	0	2	0	2	0
14	8	17	16	0	2	0	1	0
14	8	20	19	0	2	0	2	0
14	8	24	9	0	1	0	2	0
14	8	28	35	0	2	0	2	0
14	8	35	34	0	2	0	2	0
14	8	35	36	0	2	0	2	0
14	8	36	9	0	1	0	2	0
14	8	36	57	0	2	0	2	0
14	8	39	41	0	2	0	2	0
14	8	40	39	0	2	0	2	0
14	8	43	23	0	2	0	2	0
14	8	44	43	0	2	0	2	0
14	8	48	23	0	2	0	2	0
14	8	49	48	0	2	0	2	0
14	8	51	35	0	2	0	2	0
14	8	52	51	0	2	0	2	0
14	8	55	56	0	2	0	2	0
14	8	56	15	0	2	0	1	0
14	8	57	14	0	2	0	2	0
14	8	58	12	0	2	0	2	0
14	8	59	58	0	2	0	2	0
14	10	1	19	0	2	0	2	0
14	10	2	1	0	2	0	2	0
14	10	16	7	0	2	0	1	0
14	10	16	18	0	2	0	2	0
14	10	16	23	0	2	0	2	0
14	10	16	38	0	2	0	2	0
14	10	17	16	0	2	0	1	0
14	10	20	19	0	2	0	2	0
14	10	39	41	0	2	0	2	0
14	10	40	39	0	2	0	2	0
14	10	43	23	0	2	0	2	0
14	10	44	43	0	2	0	2	0
14	10	48	23	0	2	0	2	0
14	10	49	48	0	2	0	2	0
14	10	51	35	0	2	0	2	0
14	10	52	51	0	2	0	2	0
14	10	58	12	0	2	0	2	0
14	10	59	58	0	2	0	2	0
14	15	1	19	0	2	0	1	0
14	15	2	1	0	2	0	1	0
14	15	11	20	0	2	0	1	0
14	15	11	55	0	2	0	1	0
14	15	14	10	0	2	0	1	0
14	15	16	7	0	2	0	1	0
14	15	16	18	0	2	0	1	0
14	15	16	23	0	2	0	1	0
14	15	16	38	0	2	0	1	0
14	15	17	16	0	2	0	1	0
14	15	20	19	0	2	0	1	0
14	15	24	9	0	1	0	1	0
14	15	28	35	0	2	0	1	0
14	15	35	34	0	2	0	1	0
14	15	35	36	0	2	0	1	0
14	15	36	57	0	2	0	1	0
14	15	39	41	0	2	0	1	0
14	15	40	39	0	2	0	1	0
14	15	43	23	0	2	0	1	0
14	15	44	43	0	2	0	1	0
14	15	48	23	0	2	0	1	0
14	15	49	48	0	2	0	1	0
14	15	51	35	0	2	0	1	0
14	15	52	51	0	2	0	1	0
14	15	55	56	0	2	0	1	0
14	15	56	15	0	2	0	0	0
14	15	57	14	0	2	0	1	0
14	15	58	12	0	2	0	1	0
14	15	59	58	0	2	0	1	0
16	7	2	1	0	2	0	1	0
16	7	16	18	0	2	0	1	0
16	7	16	23	0	2	0	1	0
16	7	16	38	0	2	0	1	0
16	7	17	16	0	2	0	1	0
16	7	39	41	0	2	0	1	0
16	7	40	39	0	2	0	1	0
16	7	43	23	0	2	0	1	0
16	7	44	43	0	2	0	1	0
16	7	48	23	0	2	0	1	0
16	7	49	48	0	2	0	1	0
16	7	51	35	0	2	0	1	0
16	7	52	51	0	2	0	1	0
16	7	58	12	0	2	0	1	0
16	7	59	58	0	2	0	1	0
16	18	2	1	0	2	0	2	0
16	18	16	23	0	2	0	2	0
16	18	17	16	0	2	0	1	0
16	18	39	41	0	2	0	2	0
16	18	40	39	0	2	0	2	0
16	18	43	23	0	2	0	2	0
16	18	44	43	0	2	0	2	0
16	18	48	23	0	2	0	2	0
16	18	49	48	0	2	0	2	0
16	18	51	35	0	2	0	2	0
16	18	52	51	0	2	0	2	0
16	18	58	12	0	2	0	2	0
16	18	59	58	0	2	0	2	0
16	23	2	1	0	2	0	2	0
16	23	39	41	0	2	0	2	0
16	23	40	39	0	2	0	2	0
16	23	43	23	0	2	0	2	0
16	23	44	43	0	2	0	2	0
16	23	48	23	0	2	0	2	0
16	23	49	48	0	2	0	2	0
16	23	51	35	0	2	0	2	0
16	23	52	51	0	2	0	2	0
16	23	58	12	0	2	0	2	0
16	23	59	58	0	2	0	2	0
16	38	2	1	0	2	0	2	0
16	38	16	18	0	2	0	2	0
16	38	16	23	0	2	0	2	0
16	38	17	16	0	2	0	1	0
16	38	39	41	0	2	0	2	0
16	38	40	39	0	2	0	2	0
16	38	43	23	0	2	0	2	0
16	38	44	43	0	2	0	2	0
16	38	48	23	0	2	0	2	0
16	38	49	48	0	2	0	2	0
16	38	51	35	0	2	0	2	0
16	38	52	51	0	2	0	2	0
16	38	58	12	0	2	0	2	0
16	38	59	58	0	2	0	2	0
17	16	2	1	0	2	0	1	0
17	16	16	23	0	2	0	1	0
17	16	39	41	0	2	0	1	0
17	16	40	39	0	2	0	1	0
17	16	43	23	0	2	0	1	0
17	16	44	43	0	2	0	1	0
17	16	48	23	0	2	0	1	0
17	16	49	48	0	2	0	1	0
17	16	51	35	0	2	0	1	0
17	16	52	51	0	2	0	1	0
17	16	58	12	0	2	0	1	0
17	16	59	58	0	2	0	1	0
18	14	1	8	0	2	0	2	0
18	14	1	19	0	2	0	2	0
18	14	2	1	0	2	0	2	0
18	14	3	12	0	2	0	2	0
18	14	3	53	0	2	0	2	0
18	14	6	5	0	2	0	2	0
18	14	6	29	0	2	0	2	0
18	14	6	38	0	2	0	2	0
18	14	6	56	0	2	0	1	0
18	14	7	6	0	2	0	1	0
18	14	11	7	0	2	0	1	0
18	14	11	20	0	2	0	2	0
18	14	11	21	0	2	0	2	0
18	14	11	22	0	2	0	2	0
18	14	11	23	0	2	0	2	0
18	14	11	26	0	2	0	1	0
18	14	11	36	0	1	0	2	0
18	14	11	37	0	2	0	2	0
18	14	11	54	0	1	0	2	0
18	14	11	55	0	2	0	1	0
18	14	12	9	0	1	0	2	0
18	14	14	8	0	2	0	2	0
18	14	14	10	0	2	0	2	0
18	14	14	15	0	2	0	1	0
18	14	16	7	0	2	0	1	0
18	14	16	18	0	2	0	2	0
18	14	16	23	0	2	0	2	0
18	14	16	38	0	2	0	2	0
18	14	17	16	0	2	0	1	0
18	14	20	19	0	2	0	2	0
18	14	21	11	0	2	0	2	0
18	14	22	11	0	2	0	2	0
18	14	23	12	0	1	0	2	0
18	14	23	14	0	2	0	2	0
18	14	23	24	0	1	0	2	0
18	14	24	9	0	1	0	2	0
18	14	24	25	0	2	1	2	0
18	14	26	6	0	2	0	1	0
18	14	28	32	0	2	0	2	0
18	14	28	35	0	2	0	2	0
18	14	29	30	0	2	0	2	0
18	14	30	10	0	2	0	2	0
18	14	31	30	0	2	0	2	0
18	14	32	42	0	2	0	2	0
18	14	35	34	0	2	0	2	0
18	14	35	36	0	2	0	2	0
18	14	36	9	0	1	0	2	0
18	14	36	57	0	2	0	2	0
18	14	39	41	0	2	0	2	0
18	14	40	39	0	2	0	2	0
18	14	41	38	0	2	0	2	0
18	14	42	10	0	2	0	2	0
18	14	43	23	0	2	0	2	0
18	14	44	43	0	2	0	2	0
18	14	48	23	0	2	0	2	0
18	14	49	48	0	2	0	2	0
18	14	51	35	0	2	0	2	0
18	14	52	51	0	2	0	2	0
18	14	53	14	0	2	0	1	0
18	14	54	24	0	1	0	2	0
18	14	55	56	0	2	0	2	0
18	14	56	10	0	2	0	2	0
18	14	56	15	0	2	0	1	0
18	14	57	14	0	2	0	2	0
18	14	58	12	0	2	0	2	0
18	14	59	58	0	2	0	2	0
20	19	1	19	0	2	0	2	0
20	19	2	1	0	2	0	2	0
20	19	16	7	0	2	0	1	0
20	19	16	18	0	2	0	2	0
20	19	16	23	0	2	0	2	0
20	19	16	38	0	2	0	2	0
20	19	17	16	0	2	0	1	0
20	19	39	41	0	2	0	2	0
20	19	40	39	0	2	0	2	0
20	19	43	23	0	2	0	2	0
20	19	44	43	0	2	0	2	0
20	19	48	23	0	2	0	2	0
20	19	49	48	0	2	0	2	0
20	19	51	35	0	2	0	2	0
20	19	52	51	0	2	0	2	0
20	19	58	12	0	2	0	2	0
20	19	59	58	0	2	0	2	0
21	11	1	19	0	2	0	2	0
21	11	2	1	0	2	0	2	0
21	11	3	12	0	2	0	2	0
21	11	3	53	0	2	0	2	0
21	11	6	56	0	2	0	1	0
21	11	11	20	0	2	0	2	0
21	11	11	36	0	1	0	2	0
21	11	11	54	0	1	0	2	0
21	11	11	55	0	2	0	2	0
21	11	12	9	0	1	0	2	0
21	11	14	8	0	2	0	2	0
21	11	14	10	0	2	0	2	0
21	11	14	15	0	2	0	1	0
21	11	16	7	0	2	0	1	0
21	11	16	18	0	2	0	2	0
21	11	16	23	0	2	0	2	0
21	11	16	38	0	2	0	2	0
21	11	17	16	0	2	0	1	0
21	11	20	19	0	2	0	2	0
21	11	23	12	0	1	0	2	0
21	11	24	9	0	1	0	2	0
21	11	28	35	0	2	0	2	0
21	11	29	30	0	2	0	2	0
21	11	30	10	0	2	0	2	0
21	11	31	30	0	2	0	2	0
21	11	35	34	0	2	0	2	0
21	11	35	36	0	2	0	2	0
21	11	36	9	0	1	0	2	0
21	11	36	57	0	2	0	2	0
21	11	39	41	0	2	0	2	0
21	11	40	39	0	2	0	2	0
21	11	43	23	0	2	0	2	0
21	11	44	43	0	2	0	2	0
21	11	48	23	0	2	0	2	0
21	11	49	48	0	2	0	2	0
21	11	51	35	0	2	0	2	0
21	11	52	51	0	2	0	2	0
21	11	53	14	0	2	0	1	0
21	11	54	24	0	1	0	2	0
21	11	55	56	0	2	0	2	0
21	11	56	10	0	2	0	2	0
21	11	56	15	0	2	0	1	0
21	11	57	14	0	2	0	2	0
21	11	58	12	0	2	0	2	0
21	11	59	58	0	2	0	2	0
22	11	1	19	0	2	0	2	0
22	11	2	1	0	2	0	2	0
22	11	3	12	0	2	0	2	0
22	11	3	53	0	2	0	2	0
22	11	6	56	0	2	0	1	0
22	11	11	20	0	2	0	2	0
22	11	11	21	0	2	0	2	0
22	11	11	36	0	1	0	2	0
22	11	11	54	0	1	0	2	0
22	11	11	55	0	2	0	2	0
22	11	12	9	0	1	0	2	0
22	11	14	8	0	2	0	2	0
22	11	14	10	0	2	0	2	0
22	11	14	15	0	2	0	1	0
22	11	16	7	0	2	0	1	0
22	11	16	18	0	2	0	2	0
22	11	16	23	0	2	0	2	0
22	11	16	38	0	2	0	2	0
22	11	17	16	0	2	0	1	0
22	11	20	19	0	2	0	2	0
22	11	21	11	0	2	0	2	0
22	11	23	12	0	1	0	2	0
22	11	24	9	0	1	0	2	0
22	11	28	35	0	2	0	2	0
22	11	29	30	0	2	0	2	0
22	11	30	10	0	2	0	2	0
22	11	31	30	0	2	0	2	0
22	11	35	34	0	2	0	2	0
22	11	35	36	0	2	0	2	0
22	11	36	9	0	1	0	2	0
22	11	36	57	0	2	0	2	0
22	11	39	41	0	2	0	2	0
22	11	40	39	0	2	0	2	0
22	11	43	23	0	2	0	2	0
22	11	44	43	0	2	0	2	0
22	11	48	23	0	2	0	2	0
22	11	49	48	0	2	0	2	0
22	11	51	35	0	2	0	2	0
22	11	52	51	0	2	0	2	0
22	11	53	14	0	2	0	1	0
22	11	54	24	0	1	0	2	0
22	11	55	56	0	2	0	2	0
22	11	56	10	0	2	0	2	0
22	11	56	15	0	2	0	1	0
22	11	57	14	0	2	0	2	0
22	11	58	12	0	2	0	2	0
22	11	59	58	0	2	0	2	0
23	12	1	19	0	1	0	2	0
23	12	2	1	0	1	0	2	0
23	12	6	56	0	1	0	1	0
23	12	11	20	0	1	0	2	0
23	12	11	55	0	1	0	2	0
23	12	12	9	0	1	0	2	0
23	12	14	8	0	1	0	2	0
23	12	14	10	0	1	0	2	0
23	12	14	15	0	1	0	1	0
23	12	16	7	0	1	0	1	0
23	12	16	18	0	1	0	2	0
23	12	16	23	0	1	0	2	0
23	12	16	38	0	1	0	2	0
23	12	17	16	0	1	0	1	0
23	12	20	19	0	1	0	2	0
23	12	24	9	0	1	0	2	0
23	12	28	35	0	1	0	2	0
23	12	35	34	0	1	0	2	0
23	12	35	36	0	1	0	2	0
23	12	36	9	0	1	0	2	0
23	12	36	57	0	1	0	2	0
23	12	39	41	0	1	0	2	0
23	12	40	39	0	1	0	2	0
23	12	43	23	0	1	0	2	0
23	12	44	43	0	1	0	2	0
23	12	48	23	0	1	0	2	0
23	12	49	48	0	1	0	2	0
23	12	51	35	0	1	0	2	0
23	12	52	51	0	1	0	2	0
23	12	55	56	0	1	0	2	0
23	12	56	10	0	1	0	2	0
23	12	56	15	0	1	0	1	0
23	12	57	14	0	1	0	2	0
23	12	58	12	0	1	0	2	0
23	12	59	58	0	1	0	2	0
23	14	1	19	0	2	0	2	0
23	14	2	1	0	2	0	2	0
23	14	3	12	0	2	0	2	0
23	14	3	53	0	2	0	2	0
23	14	6	56	0	2	0	1	0
23	14	11	20	0	2	0	2	0
23	14	11	21	0	2	0	2	0
23	14	11	22	0	2	0	2	0
23	14	11	23	0	2	0	2	0
23	14	11	36	0	1	0	2	0
23	14	11	54	0	1	0	2	0
23	14	11	55	0	2	0	1	0
23	14	12	9	0	1	0	2	0
23	14	14	8	0	2	0	2	0
23	14	14	10	0	2	0	2	0
23	14	14	15	0	2	0	1	0
23	14	16	7	0	2	0	1	0
23	14	16	18	0	2	0	2	0
23	14	16	23	0	2	0	2	0
23	14	16	38	0	2	0	2	0
23	14	17	16	0	2	0	1	0
23	14	20	19	0	2	0	2	0
23	14	21	11	0	2	0	2	0
23	14	22	11	0	2	0	2	0
23	14	23	12	0	1	0	2	0
23	14	23	24	0	1	0	2	0
23	14	24	9	0	1	0	2	0
23	14	24	25	0	2	1	2	0
23	14	28	35	0	2	0	2	0
23	14	29	30	0	2	0	2	0
23	14	30	10	0	2	0	2	0
23	14	31	30	0	2	0	2	0
23	14	35	34	0	2	0	2	0
23	14	35	36	0	2	0	2	0
23	14	36	9	0	1	0	2	0
23	14	36	57	0	2	0	2	0
23	14	39	41	0	2	0	2	0
23	14	40	39	0	2	0	2	0
23	14	43	23	0	2	0	2	0
23	14	44	43	0	2	0	2	0
23	14	48	23	0	2	0	2	0
23	14	49	48	0	2	0	2	0
23	14	51	35	0	2	0	2	0
23	14	52	51	0	2	0	2	0
23	14	53	14	0	2	0	1	0
23	14	54	24	0	1	0	2	0
23	14	55	56	0	2	0	2	0
23	14	56	10	0	2	0	2	0
23	14	56	15	0	2	0	1	0
23	14	57	14	0	2	0	2	0
23	14	58	12	0	2	0	2	0
23	14	59	58	0	2	0	2	0
23	24	1	19	0	1	0	2	0
23	24	2	1	0	1	0	2	0
23	24	3	12	0	1	0	2	0
23	24	3	53	0	1	0	2	0
23	24	6	56	0	1	0	1	0
23	24	11	20	0	1	0	2	0
23	24	11	21	0	1	0	2	0
23	24	11	22	0	1	0	2	0
23	24	11	36	0	1	0	2	0
23	24	11	54	0	1	1	2	0
23	24	11	55	0	1	0	2	0
23	24	12	9	0	1	0	2	0
23	24	14	8	0	1	0	2	0
23	24	14	10	0	1	0	2	0
23	24	14	15	0	1	0	1	0
23	24	16	7	0	1	0	1	0
23	24	16	18	0	1	0	2	0
23	24	16	23	0	1	0	2	0
23	24	16	38	0	1	0	2	0
23	24	17	16	0	1	0	1	0
23	24	20	19	0	1	0	2	0
23	24	21	11	0	1	0	2	0
23	24	22	11	0	1	0	2	0
23	24	23	12	0	1	0	2	0
23	24	24	9	0	1	0	2	0
23	24	28	35	0	1	0	2	0
23	24	29	30	0	1	0	2	0
23	24	30	10	0	1	0	2	0
23	24	31	30	0	1	0	2	0
23	24	35	34	0	1	0	2	0
23	24	35	36	0	1	0	2	0
23	24	36	9	0	1	0	2	0
23	24	36	57	0	1	0	2	0
23	24	39	41	0	1	0	2	0
23	24	40	39	0	1	0	2	0
23	24	43	23	0	1	0	2	0
23	24	44	43	0	1	0	2	0
23	24	48	23	0	1	0	2	0
23	24	49	48	0	1	0	2	0
23	24	51	35	0	1	0	2	0
23	24	52	51	0	1	0	2	0
23	24	53	14	0	1	0	1	0
23	24	54	24	0	1	1	2	0
23	24	55	56	0	1	0	2	0
23	24	56	10	0	1	0	2	0
23	24	56	15	0	1	0	1	0
23	24	57	14	0	1	0	2	0
23	24	58	12	0	1	0	2	0
23	24	59	58	0	1	0	2	0
24	9	1	19	0	1	0	2	0
24	9	2	1	0	1	0	2	0
24	9	14	10	0	1	0	2	0
24	9	16	7	0	1	0	1	0
24	9	16	18	0	1	0	2	0
24	9	16	23	0	1	0	2	0
24	9	16	38	0	1	0	2	0
24	9	17	16	0	1	0	1	0
24	9	20	19	0	1	0	2	0
24	9	36	57	0	1	0	2	0
24	9	39	41	0	1	0	2	0
24	9	40	39	0	1	0	2	0
24	9	43	23	0	1	0	2	0
24	9	44	43	0	1	0	2	0
24	9	48	23	0	1	0	2	0
24	9	49	48	0	1	0	2	0
24	9	51	35	0	1	0	2	0
24	9	52	51	0	1	0	2	0
24	9	57	14	0	1	0	2	0
24	9	58	12	0	1	0	2	0
24	9	59	58	0	1	0	2	0
24	25	1	19	0	2	1	2	0
24	25	2	1	0	2	1	2	0
24	25	3	12	0	2	1	2	0
24	25	3	53	0	2	1	2	0
24	25	6	56	0	2	1	1	0
24	25	11	20	0	2	1	2	0
24	25	11	21	0	2	1	2	0
24	25	11	22	0	2	1	2	0
24	25	11	36	0	1	1	2	0
24	25	11	54	0	1	1	2	0
24	25	11	55	0	2	1	2	0
24	25	12	9	0	1	1	2	0
24	25	14	8	0	2	1	2	0
24	25	14	10	0	2	1	2	0
24	25	14	15	0	2	1	1	0
24	25	16	7	0	2	1	1	0
24	25	16	18	0	2	1	2	0
24	25	16	23	0	2	1	2	0
24	25	16	38	0	2	1	2	0
24	25	17	16	0	2	1	1	0
24	25	20	19	0	2	1	2	0
24	25	21	11	0	2	1	2	0
24	25	22	11	0	2	1	2	0
24	25	23	12	0	1	1	2	0
24	25	23	24	0	1	1	2	0
24	25	24	9	0	1	1	2	0
24	25	28	35	0	2	1	2	0
24	25	29	30	0	2	1	2	0
24	25	30	10	0	2	1	2	0
24	25	31	30	0	2	1	2	0
24	25	35	34	0	2	1	2	0
24	25	35	36	0	2	1	2	0
24	25	36	9	0	1	1	2	0
24	25	36	57	0	2	1	2	0
24	25	39	41	0	2	1	2	0
24	25	40	39	0	2	1	2	0
24	25	43	23	0	2	1	2	0
24	25	44	43	0	2	1	2	0
24	25	48	23	0	2	1	2	0
24	25	49	48	0	2	1	2	0
24	25	51	35	0	2	1	2	0
24	25	52	51	0	2	1	2	0
24	25	53	14	0	2	1	1	0
24	25	54	24	0	1	1	2	0
24	25	55	56	0	2	1	2	0
24	25	56	10	0	2	1	2	0
24	25	56	15	0	2	1	1	0
24	25	57	14	0	2	1	2	0
24	25	58	12	0	2	1	2	0
24	25	59	58	0	2	1	2	0
25	10	1	8	0	2	1	2	0
25	10	1	19	0	2	1	2	0
25	10	2	1	0	2	1	2	0
25	10	3	12	0	2	1	2	0
25	10	3	53	0	2	1	2	0
25	10	6	5	0	2	1	2	0
25	10	6	29	0	2	1	2	0
25	10	6	38	0	2	1	2	0
25	10	6	56	0	2	1	1	0
25	10	7	6	0	2	1	1	0
25	10	11	7	0	2	1	1	0
25	10	11	20	0	2	1	2	0
25	10	11	21	0	2	1	2	0
25	10	11	22	0	2	1	2	0
25	10	11	23	0	2	1	2	0
25	10	11	26	0	2	1	1	0
25	10	11	36	0	1	1	2	0
25	10	11	37	0	2	1	2	0
25	10	11	54	0	1	1	2	0
25	10	11	55	0	2	1	2	0
25	10	12	9	0	1	1	2	0
25	10	14	8	0	2	1	2	0
25	10	14	10	0	2	1	2	0
25	10	14	15	0	2	1	1	0
25	10	16	7	0	2	1	1	0
25	10	16	18	0	2	1	2	0
25	10	16	23	0	2	1	2	0
25	10	16	38	0	2	1	2	0
25	10	17	16	0	2	1	1	0
25	10	18	14	0	2	1	2	0
25	10	20	19	0	2	1	2	0
25	10	21	11	0	2	1	2	0
25	10	22	11	0	2	1	2	0
25	10	23	12	0	1	1	2	0
25	10	23	14	0	2	1	2	0
25	10	23	24	0	1	1	2	0
25	10	24	9	0	1	1	2	0
25	10	24	25	0	2	1	2	0
25	10	26	6	0	2	1	1	0
25	10	28	31	0	2	1	2	0
25	10	28	32	0	2	1	2	0
25	10	28	35	0	2	1	2	0
25	10	29	25	0	2	1	2	0
25	10	29	30	0	2	1	2	0
25	10	30	10	0	2	1	2	0
25	10	31	30	0	2	1	2	0
25	10	32	42	0	2	1	2	0
25	10	34	10	0	2	1	2	0
25	10	35	34	0	2	1	2	0
25	10	35	36	0	2	1	2	0
25	10	36	9	0	1	1	2	0
25	10	36	57	0	2	1	2	0
25	10	37	36	0	2	1	2	0
25	10	38	28	0	2	1	2	0
25	10	39	41	0	2	1	2	0
25	10	40	39	0	2	1	2	0
25	10	41	38	0	2	1	2	0
25	10	42	10	0	2	1	2	0
25	10	43	23	0	2	1	2	0
25	10	44	43	0	2	1	2	0
25	10	48	23	0	2	1	2	0
25	10	49	48	0	2	1	2	0
25	10	51	35	0	2	1	2	0
25	10	52	51	0	2	1	2	0
25	10	53	14	0	2	1	1	0
25	10	54	24	0	1	1	2	0
25	10	55	56	0	2	1	2	0
25	10	56	10	0	2	1	2	0
25	10	56	15	0	2	1	1	0
25	10	57	14	0	2	1	2	0
25	10	58	12	0	2	1	2	0
25	10	59	58	0	2	1	2	0
26	6	1	8	0	2	0	1	0
26	6	1	19	0	2	0	1	0
26	6	2	1	0	2	0	1	0
26	6	3	12	0	2	0	1	0
26	6	3	53	0	2	0	1	0
26	6	6	29	0	2	0	1	0
26	6	6	38	0	2	0	1	0
26	6	6	56	0	2	0	1	0
26	6	11	7	0	2	0	1	0
26	6	11	20	0	2	0	1	0
26	6	11	21	0	2	0	1	0
26	6	11	22	0	2	0	1	0
26	6	11	23	0	2	0	1	0
26	6	11	26	0	2	0	1	0
26	6	11	36	0	1	0	1	0
26	6	11	37	0	2	0	1	0
26	6	11	54	0	1	0	1	0
26	6	11	55	0	2	0	1	0
26	6	12	9	0	1	0	1	0
26	6	14	8	0	2	0	1	0
26	6	14	10	0	2	0	1	0
26	6	14	15	0	2	0	1	0
26	6	16	7	0	2	0	1	0
26	6	16	18	0	2	0	1	0
26	6	16	23	0	2	0	1	0
26	6	16	38	0	2	0	1	0
26	6	17	16	0	2	0	1	0
26	6	20	19	0	2	0	1	0
26	6	21	11	0	2	0	1	0
26	6	22	11	0	2	0	1	0
26	6	23	12	0	1	0	1	0
26	6	23	14	0	2	0	1	0
26	6	23	24	0	1	0	1	0
26	6	24	9	0	1	0	1	0
26	6	24	25	0	2	1	1	0
26	6	28	35	0	2	0	1	0
26	6	29	30	0	2	0	1	0
26	6	30	10	0	2	0	1	0
26	6	31	30	0	2	0	1	0
26	6	35	34	0	2	0	1	0
26	6	35	36	0	2	0	1	0
26	6	36	9	0	1	0	1	0
26	6	36	57	0	2	0	1	0
26	6	39	41	0	2	0	1	0
26	6	40	39	0	2	0	1	0
26	6	43	23	0	2	0	1	0
26	6	44	43	0	2	0	1	0
26	6	48	23	0	2	0	1	0
26	6	49	48	0	2	0	1	0
26	6	51	35	0	2	0	1	0
26	6	52	51	0	2	0	1	0
26	6	53	14	0	2	0	1	0
26	6	54	24	0	1	0	1	0
26	6	55	56	0	2	0	1	0
26	6	56	10	0	2	0	1	0
26	6	56	15	0	2	0	1	0
26	6	57	14	0	2	0	1	0
26	6	58	12	0	2	0	1	0
26	6	59	58	0	2	0	1	0
26	27	1	8	0	2	0	2	0
26	27	1	19	0	2	0	2	0
26	27	2	1	0	2	0	2	0
26	27	3	12	0	2	0	2	0
26	27	3	53	0	2	0	2	0
26	27	5	13	0	2	0	2	0
26	27	6	5	0	2	0	2	0
26	27	6	29	0	2	0	2	0
26	27	6	38	0	2	0	2	0
26	27	6	56	0	2	0	1	0
26	27	7	6	0	2	0	1	0
26	27	11	7	0	2	0	1	0
26	27	11	20	0	2	0	2	0
26	27	11	21	0	2	0	2	0
26	27	11	22	0	2	0	2	0
26	27	11	23	0	2	0	2	0
26	27	11	26	0	2	0	1	0
26	27	11	36	0	1	0	2	0
26	27	11	37	0	2	0	2	0
26	27	11	54	0	1	0	2	0
26	27	11	55	0	2	0	2	0
26	27	12	9	0	1	0	2	0
26	27	13	10	0	2	0	2	0
26	27	14	8	0	2	0	2	0
26	27	14	10	0	2	0	2	0
26	27	14	15	0	2	0	1	0
26	27	16	7	0	2	0	1	0
26	27	16	18	0	2	0	2	0
26	27	16	23	0	2	0	2	0
26	27	16	38	0	2	0	2	0
26	27	17	16	0	2	0	1	0
26	27	18	14	0	2	0	2	0
26	27	20	19	0	2	0	2	0
26	27	21	11	0	2	0	2	0
26	27	22	11	0	2	0	2	0
26	27	23	12	0	1	0	2	0
26	27	23	14	0	2	0	2	0
26	27	23	24	0	1	0	2	0
26	27	24	9	0	1	0	2	0
26	27	24	25	0	2	1	2	0
26	27	25	10	0	2	1	2	0
26	27	26	6	0	2	0	1	0
26	27	27	28	0	2	0	2	0
26	27	28	29	0	2	0	2	0
26	27	28	31	0	2	0	2	0
26	27	28	32	0	2	0	2	0
26	27	28	35	0	2	0	2	0
26	27	29	25	0	2	0	2	0
26	27	29	30	0	2	0	2	0
26	27	30	10	0	2	0	2	0
26	27	31	30	0	2	0	2	0
26	27	32	42	0	2	0	2	0
26	27	34	10	0	2	0	2	0
26	27	35	34	0	2	0	2	0
26	27	35	36	0	2	0	2	0
26	27	36	9	0	1	0	2	0
26	27	36	57	0	2	0	2	0
26	27	37	36	0	2	0	2	0
26	27	38	28	0	2	0	2	0
26	27	39	41	0	2	0	2	0
26	27	40	39	0	2	0	2	0
26	27	41	38	0	2	0	2	0
26	27	42	10	0	2	0	2	0
26	27	43	23	0	2	0	2	0
26	27	44	43	0	2	0	2	0
26	27	48	23	0	2	0	2	0
26	27	49	48	0	2	0	2	0
26	27	51	35	0	1	0	2	0
26	27	52	51	0	1	0	2	0
26	27	53	14	0	2	0	1	0
[truncated: 1,241 more rows]

## Sheet: Comparison
Edge 1 from	Edge 1 to	Edge 2 from	Edge 2 from	GA	SRC	A	P	CD	GA	SRC	A	P	CD	GA	SRC	A	P	CD		WT=CP	WT=BC	CP=BC		WT=01111	CP = 01111	BC = 01111		WT=01111	Cpdead	Bcdead
1	8	1	19	0	1	1	1	0	0	1	0	2	0	0	2	0	2	0		0	0	0		0	0	0		1	0	0
1	8	2	1	0	1	1	1	1	0	1	0	2	0	0	2	0	2	0		0	0	0		1	0	0		0	0	0
1	8	3	12	0	1	1	1	1	0	1	0	2	0	0	2	0	2	0		0	0	0		1	0	0		1	0	0
1	8	3	53	0	1	1	1	1	0	1	0	2	0	0	2	0	2	0		0	0	0		1	0	0		0	0	0
1	8	6	56	0	1	1	1	1	0	1	0	1	0	0	2	0	1	0		0	0	0		1	0	0		1	0	0
1	8	11	20	0	1	1	1	1	0	1	0	2	0	0	2	0	2	0		0	0	0		1	0	0		1	0	0
1	8	11	21	0	1	1	1	1	0	1	0	2	0	0	2	0	2	0		0	0	0		1	0	0		1	0	0
1	8	11	22	0	1	1	1	1	0	1	0	2	0	0	2	0	2	0		0	0	0		1	0	0		1	0	0
1	8	11	23	0	1	1	1	1	0	1	0	2	0	0	2	0	2	0		0	0	0		1	0	0		1	0	0
1	8	11	36	0	1	1	1	1	0	1	0	2	0	0	1	0	2	0		0	0	1		1	0	0		1	0	0
1	8	11	54	0	1	1	1	1	0	1	0	2	0	0	1	0	2	0		0	0	1		1	0	0		0	0	0
1	8	11	55	0	1	1	1	1	0	1	0	1	0	0	2	0	2	0		0	0	0		1	0	0		0	0	0
1	8	12	9	0	0	1	1	1	0	1	0	2	0	0	1	0	2	0		0	0	1		0	0	0		0	0	0
1	8	14	8	0	1	1	1	1	0	1	0	2	0	0	2	0	2	0		0	0	0		1	0	0		0	0	0
1	8	14	10	0	1	1	1	1	0	1	0	2	0	0	2	0	2	0		0	0	0		1	0	0		1	0	0
1	8	14	15	0	1	1	0	1	0	1	0	1	0	0	2	0	1	0		0	0	0		0	0	0		1	0	0
1	8	16	7	0	1	1	1	1	0	1	0	1	0	0	2	0	1	0		0	0	0		1	0	0		1	0	0
1	8	16	18	0	1	1	1	1	0	1	0	2	0	0	2	0	2	0		0	0	0		1	0	0		1	0	0
1	8	16	23	0	1	1	1	1	0	1	0	2	0	0	2	0	2	0		0	0	0		1	0	0		1	0	0
1	8	16	38	0	1	1	1	1	0	1	0	2	0	0	2	0	2	0		0	0	0		1	0	0		1	0	0
1	8	17	16	0	1	1	1	1	0	1	0	1	0	0	2	0	1	0		0	0	0		1	0	0		1	0	0
1	8	20	19	0	1	1	1	0	0	1	0	2	0	0	2	0	2	0		0	0	0		0	0	0		1	0	0
1	8	21	11	0	1	1	1	1	0	1	0	2	0	0	2	0	2	0		0	0	0		1	0	0		1	0	0
1	8	22	11	0	1	1	1	1	0	1	0	2	0	0	2	0	2	0		0	0	0		1	0	0		0	0	0
1	8	23	12	0	0	1	1	1	0	1	0	2	0	0	1	0	2	0		0	0	1		0	0	0		0	0	0
1	8	23	14	0	1	1	1	1	0	1	0	2	0	0	2	0	2	0		0	0	0		1	0	0		1	0	0
1	8	23	24	0	0	1	1	1	0	1	0	2	0	0	1	0	2	0		0	0	1		0	0	0		0	0	0
1	8	24	9	0	0	1	1	1	0	0	0	2	0	0	1	0	2	0		0	0	0		0	0	0		1	0	0
1	8	24	25	0	1	1	1	1	0	1	1	2	0	0	2	1	2	0		0	0	0		1	0	0		1	0	0
1	8	28	35	0	1	1	1	1	0	1	0	2	0	0	2	0	2	0		0	0	0		1	0	0		1	0	0
1	8	29	30	0	1	1	1	1	0	1	0	2	0	0	2	0	2	0		0	0	0		1	0	0		0	0	0
1	8	30	10	0	1	1	1	1	0	1	0	2	0	0	2	0	2	0		0	0	0		1	0	0		1	0	0
1	8	31	30	0	1	1	1	1	0	1	0	2	0	0	2	0	2	0		0	0	0		1	0	0		1	0	0
1	8	35	34	0	1	1	1	1	0	1	0	2	0	0	2	0	2	0		0	0	0		1	0	0		1	0	0
1	8	35	36	0	1	1	1	1	0	1	0	2	0	0	2	0	2	0		0	0	0		1	0	0		1	0	0
1	8	36	9	0	1	1	1	1	0	1	0	2	0	0	1	0	2	0		0	0	1		1	0	0		1	0	0
1	8	36	57	0	1	1	1	1	0	1	0	2	0	0	2	0	2	0		0	0	0		1	0	0		1	0	0
1	8	39	41	0	1	1	1	1	0	1	0	2	0	0	2	0	2	0		0	0	0		1	0	0		1	0	0
1	8	40	39	0	1	1	1	1	0	1	0	2	0	0	2	0	2	0		0	0	0		1	0	0		1	0	0
1	8	43	23	0	1	1	1	1	0	1	0	2	0	0	2	0	2	0		0	0	0		1	0	0		1	0	0
1	8	44	43	0	1	1	1	1	0	1	0	2	0	0	2	0	2	0		0	0	0		1	0	0		1	0	0
1	8	48	23	0	1	1	1	1	0	1	0	2	0	0	2	0	2	0		0	0	0		1	0	0		1	0	0
1	8	49	48	0	1	1	1	1	0	1	0	2	0	0	2	0	2	0		0	0	0		1	0	0		1	0	0
1	8	51	35	0	1	1	1	1	0	1	0	2	0	0	2	0	2	0		0	0	0		1	0	0		1	0	0
1	8	52	51	0	1	1	1	1	0	1	0	2	0	0	2	0	2	0		0	0	0		1	0	0		1	0	0
1	8	53	14	0	1	1	0	1	0	1	0	1	0	0	2	0	1	0		0	0	0		0	0	0		1	0	0
1	8	54	24	0	1	1	1	1	0	1	0	2	0	0	1	0	2	0		0	0	1		1	0	0		1	0	0
1	8	55	56	0	1	1	1	1	0	1	0	2	0	0	2	0	2	0		0	0	0		1	0	0		1	0	0
1	8	56	10	0	1	1	1	1	0	1	0	2	0	0	2	0	2	0		0	0	0		1	0	0		1	0	0
1	8	56	15	0	1	1	1	1	0	1	0	1	0	0	2	0	1	0		0	0	0		1	0	0		1	0	0
1	8	57	14	0	1	1	1	1	0	1	0	2	0	0	2	0	2	0		0	0	0		1	0	0		1	0	0
1	8	58	12	0	0	1	1	1	0	1	0	2	0	0	2	0	2	0		0	0	0		0	0	0		1	0	0
1	8	59	58	0	0	1	1	1	0	1	0	2	0	0	2	0	2	0		0	0	0		0	0	0		1	0	0
1	19	2	1	0	1	1	1	0	0	1	0	2	0	0	2	0	2	0		0	0	0		0	0	0		1	0	0
1	19	16	7	0	1	1	1	0	0	1	0	1	0	0	2	0	1	0		0	0	0		0	0	0		1	0	0
1	19	16	18	0	1	1	1	0	0	1	0	2	0	0	2	0	2	0		0	0	0		0	0	0		1	0	0
1	19	16	23	0	1	1	1	0	0	1	0	2	0	0	2	0	2	0		0	0	0		0	0	0		1	0	0
1	19	16	38	0	1	1	1	0	0	1	0	2	0	0	2	0	2	0		0	0	0		0	0	0		1	0	0
1	19	17	16	0	1	1	1	0	0	1	0	1	0	0	2	0	1	0		0	0	0		0	0	0		1	0	0
1	19	39	41	0	1	1	1	0	0	1	0	2	0	0	2	0	2	0		0	0	0		0	0	0		1	0	0
1	19	40	39	0	1	1	1	0	0	1	0	2	0	0	2	0	2	0		0	0	0		0	0	0		1	0	0
1	19	43	23	0	1	1	1	0	0	1	0	2	0	0	2	0	2	0		0	0	0		0	0	0		1	0	0
1	19	44	43	0	1	1	1	0	0	1	0	2	0	0	2	0	2	0		0	0	0		0	0	0		1	0	0
1	19	48	23	0	1	1	1	0	0	1	0	2	0	0	2	0	2	0		0	0	0		0	0	0		1	0	0
1	19	49	48	0	1	1	1	0	0	1	0	2	0	0	2	0	2	0		0	0	0		0	0	0		1	0	0
1	19	51	35	0	1	1	1	0	0	1	0	2	0	0	2	0	2	0		0	0	0		0	0	0		1	0	0
1	19	52	51	0	1	1	1	0	0	1	0	2	0	0	2	0	2	0		0	0	0		0	0	0		1	0	0
1	19	58	12	0	0	1	1	0	0	1	0	2	0	0	2	0	2	0		0	0	0		0	0	0		1	0	0
1	19	59	58	0	0	1	1	0	0	1	0	2	0	0	2	0	2	0		0	0	0		0	0	0		1	0	0
3	2	1	8	0	1	1	1	1	0	1	0	2	0	0	2	0	2	0		0	0	0		1	0	0		1	0	0
3	2	1	19	0	1	1	1	0	0	1	0	2	0	0	2	0	2	0		0	0	0		0	0	0		1	0	0
3	2	2	1	0	1	1	1	1	0	1	0	2	0	0	2	0	2	0		0	0	0		1	0	0		1	0	0
3	2	3	12	0	1	1	1	1	0	1	0	2	0	0	2	0	2	0		0	0	0		1	0	0		1	0	0
3	2	3	53	0	1	1	1	1	0	1	0	2	0	0	2	0	2	0		0	0	0		1	0	0		1	0	0
3	2	4	3	0	1	1	1	1	0	1	0	2	0	0	2	0	2	0		0	0	0		1	0	0		1	0	0
3	2	5	4	0	1	1	1	1	0	1	0	2	0	0	2	0	2	0		0	0	0		1	0	0		1	0	0
3	2	5	13	0	1	1	1	1	0	1	0	2	0	0	2	0	2	0		0	0	0		1	0	0		1	0	0
3	2	6	5	0	1	1	1	1	0	1	0	2	0	0	2	0	2	0		0	0	0		1	0	0		1	0	0
3	2	6	29	0	1	1	1	1	0	1	0	2	0	0	2	0	2	0		0	0	0		1	0	0		1	0	0
3	2	6	38	0	1	1	1	1	0	1	0	2	0	0	2	0	2	0		0	0	0		1	0	0		1	0	0
3	2	6	56	0	1	1	1	1	0	1	0	1	0	0	2	0	1	0		0	0	0		1	0	0		1	0	0
3	2	7	6	0	1	1	1	1	0	1	0	1	0	0	2	0	1	0		0	0	0		1	0	0		1	0	0
3	2	11	7	0	1	1	1	1	0	1	0	1	0	0	2	0	1	0		0	0	0		1	0	0		1	0	0
3	2	11	20	0	1	1	1	1	0	1	0	2	1	0	2	0	2	1		0	0	0		1	0	0		1	0	0
3	2	11	21	0	1	1	1	1	0	1	0	2	0	0	2	0	2	0		0	0	0		1	0	0		1	0	0
3	2	11	22	0	1	1	1	1	0	1	0	2	0	0	2	0	2	0		0	0	0		1	0	0		1	0	0
3	2	11	23	0	1	1	1	1	0	1	0	2	0	0	2	0	2	0		0	0	0		1	0	0		1	0	0
3	2	11	26	0	1	1	1	1	0	1	0	1	0	0	2	0	1	0		0	0	0		1	0	0		1	0	0
3	2	11	36	0	1	1	1	1	0	1	0	2	0	0	1	0	2	0		0	0	1		1	0	0		1	0	0
3	2	11	37	0	1	1	1	1	0	1	0	2	0	0	2	0	2	0		0	0	0		1	0	0		1	0	0
3	2	11	54	0	1	1	1	1	0	1	0	2	0	0	1	0	2	0		0	0	1		1	0	0		1	0	0
3	2	11	55	0	1	1	1	1	0	1	0	1	0	0	2	0	2	0		0	0	0		1	0	0		1	0	0
3	2	12	9	0	0	1	1	1	0	1	0	2	0	0	1	0	2	0		0	0	1		0	0	0		0	0	0
3	2	13	10	0	1	1	1	1	0	1	0	2	0	0	2	0	2	0		0	0	0		1	0	0		0	0	0
3	2	14	8	1	1	1	1	1	1	1	0	2	0	1	2	0	2	0		0	0	0		0	0	0		0	0	0
3	2	14	10	0	1	1	1	1	0	1	0	2	0	0	2	0	2	0		0	0	0		1	0	0		1	0	0
3	2	14	15	0	1	1	0	1	0	1	0	1	0	0	2	0	1	0		0	0	0		0	0	0		0	0	0
3	2	16	7	0	1	1	1	1	0	1	0	1	0	0	2	0	1	0		0	0	0		1	0	0		0	0	0
3	2	16	18	0	1	1	1	1	0	1	0	2	0	0	2	0	2	0		0	0	0		1	0	0		0	0	0
3	2	16	23	0	1	1	1	1	0	1	0	2	0	0	2	0	2	0		0	0	0		1	0	0		0	0	0
3	2	16	38	0	1	1	1	1	0	1	0	2	0	0	2	0	2	0		0	0	0		1	0	0		0	0	0
3	2	17	16	0	1	1	1	1	0	1	0	1	0	0	2	0	1	0		0	0	0		1	0	0		0	0	0
3	2	18	14	0	1	1	1	1	0	1	0	2	0	0	2	0	2	0		0	0	0		1	0	0		0	0	0
3	2	20	19	0	1	1	1	0	0	1	0	2	0	0	2	0	2	0		0	0	0		0	0	0		0	0	0
3	2	21	11	0	1	1	1	1	0	1	0	2	0	0	2	0	2	0		0	0	0		1	0	0		0	0	0
3	2	22	11	0	1	1	1	1	0	1	0	2	0	0	2	0	2	0		0	0	0		1	0	0		0	0	0
3	2	23	12	0	0	1	1	1	0	1	0	2	0	0	1	0	2	0		0	0	1		0	0	0		0	0	0
3	2	23	14	0	1	1	1	1	0	1	0	2	0	0	2	0	2	0		0	0	0		1	0	0		0	0	0
3	2	23	24	0	0	1	1	1	0	1	0	2	0	0	1	0	2	0		0	0	1		0	0	0		0	0	0
3	2	24	9	0	0	1	1	1	0	0	0	2	0	0	1	0	2	0		0	0	0		0	0	0		0	0	0
3	2	24	25	0	1	1	1	1	0	1	1	2	0	0	2	1	2	0		0	0	0		1	0	0		0	0	0
3	2	25	10	0	1	1	1	1	0	1	1	2	0	0	2	1	2	0		0	0	0		1	0	0		0	0	0
3	2	26	6	0	1	1	1	1	0	1	0	1	0	0	2	0	1	0		0	0	0		1	0	0		0	0	0
3	2	26	27	0	1	1	1	1	0	1	0	2	0	0	2	0	2	0		0	0	0		1	0	0		0	0	0
3	2	27	28	0	1	1	1	1	0	1	0	2	0	0	2	0	2	0		0	0	0		1	0	0		0	0	0
3	2	28	29	0	1	1	1	1	0	1	0	2	0	0	2	0	2	0		0	0	0		1	0	0		0	0	0
3	2	28	31	0	1	1	1	1	0	1	0	2	0	0	2	0	2	0		0	0	0		1	0	0		0	0	0
3	2	28	32	0	1	1	1	1	0	1	0	2	0	0	2	0	2	0		0	0	0		1	0	0		0	0	0
3	2	28	35	0	1	1	1	1	0	1	0	2	0	0	2	0	2	0		0	0	0		1	0	0		0	0	0
3	2	29	25	0	1	1	1	1	0	1	0	2	0	0	2	0	2	0		0	0	0		1	0	0		0	0	0
3	2	29	30	0	1	1	1	1	0	1	0	2	0	0	2	0	2	0		0	0	0		1	0	0		0	0	0
3	2	30	10	0	1	1	1	1	0	1	0	2	0	0	2	0	2	0		0	0	0		1	0	0		0	0	0
3	2	31	30	0	1	1	1	1	0	1	0	2	0	0	2	0	2	0		0	0	0		1	0	0		0	0	0
3	2	32	42	0	1	0	1	1	0	1	0	2	0	0	2	0	2	0		0	0	0		0	0	0		0	0	0
3	2	34	10	0	1	1	1	1	0	1	0	2	0	0	2	0	2	0		0	0	0		1	0	0		0	0	0
3	2	35	34	0	1	1	1	1	0	1	0	2	0	0	2	0	2	0		0	0	0		1	0	0		0	0	0
3	2	35	36	0	1	1	1	1	0	1	0	2	0	0	2	0	2	0		0	0	0		1	0	0		0	0	0
3	2	36	9	0	1	1	1	1	0	1	0	2	0	0	1	0	2	0		0	0	1		1	0	0		0	0	0
3	2	36	57	0	1	1	1	1	0	1	0	2	0	0	2	0	2	0		0	0	0		1	0	0		0	0	0
3	2	37	36	0	1	1	1	1	0	1	0	2	0	0	2	0	2	0		0	0	0		1	0	0		0	0	0
3	2	38	28	0	1	1	1	1	0	1	0	2	0	0	2	0	2	0		0	0	0		1	0	0		0	0	0
3	2	39	41	0	1	1	1	1	0	1	0	2	0	0	2	0	2	0		0	0	0		1	0	0		0	0	0
3	2	40	39	0	1	1	1	1	0	1	0	2	0	0	2	0	2	0		0	0	0		1	0	0		0	0	0
3	2	41	38	0	1	1	1	1	0	1	0	2	0	0	2	0	2	0		0	0	0		1	0	0		0	0	0
3	2	42	10	0	1	0	1	1	0	1	0	2	0	0	2	0	2	0		0	0	0		0	0	0		0	0	0
3	2	43	23	0	1	1	1	1	0	1	0	2	0	0	2	0	2	0		0	0	0		1	0	0		0	0	0
3	2	44	43	0	1	1	1	1	0	1	0	2	0	0	2	0	2	0		0	0	0		1	0	0		0	0	0
3	2	48	23	0	1	1	1	1	0	1	0	2	0	0	2	0	2	0		0	0	0		1	0	0		0	0	0
3	2	49	48	0	1	1	1	1	0	1	0	2	0	0	2	0	2	0		0	0	0		1	0	0		0	0	0
3	2	51	35	0	1	1	1	1	0	1	0	2	0	0	2	0	2	0		0	0	0		1	0	0		0	0	0
3	2	52	51	0	1	1	1	1	0	1	0	2	0	0	2	0	2	0		0	0	0		1	0	0		0	0	0
3	2	53	14	1	1	1	0	1	1	1	0	1	0	1	2	0	1	0		0	0	0		0	0	0		0	0	0
3	2	54	24	0	1	1	1	1	0	1	0	2	0	0	1	0	2	0		0	0	1		1	0	0		0	0	0
3	2	55	56	0	1	1	1	1	0	1	0	2	0	0	2	0	2	0		0	0	0		1	0	0		0	0	0
3	2	56	10	0	1	1	1	1	0	1	0	2	0	0	2	0	2	0		0	0	0		1	0	0		0	0	0
3	2	56	15	0	1	1	1	1	0	1	0	1	0	0	2	0	1	0		0	0	0		1	0	0		0	0	0
3	2	57	14	0	1	1	1	1	0	1	0	2	0	0	2	0	2	0		0	0	0		1	0	0		0	0	0
3	2	58	12	0	0	1	1	1	0	1	0	2	0	0	2	0	2	0		0	0	0		0	0	0		0	0	0
3	2	59	58	0	0	1	1	1	0	1	0	2	0	0	2	0	2	0		0	0	0		0	0	0		0	0	0
3	12	1	19	0	1	1	1	0	0	1	0	2	0	0	2	0	2	0		0	0	0		0	0	0		0	0	0
3	12	2	1	0	1	1	1	1	0	1	0	2	0	0	2	0	2	0		0	0	0		1	0	0		0	0	0
3	12	6	56	0	1	1	1	1	0	1	0	1	0	0	2	0	1	0		0	0	0		1	0	0		0	0	0
3	12	11	20	0	1	1	1	1	0	1	0	2	0	0	2	0	2	0		0	0	0		1	0	0		0	0	0
3	12	11	55	0	1	1	1	1	0	1	0	1	0	0	2	0	2	0		0	0	0		1	0	0		0	0	0
3	12	12	9	0	0	1	1	1	0	1	0	2	0	0	1	0	2	0		0	0	1		0	0	0		0	0	0
3	12	14	8	1	1	1	1	1	0	1	0	2	0	0	2	0	2	0		0	0	0		0	0	0		0	0	0
3	12	14	10	0	1	1	1	1	0	1	0	2	0	0	2	0	2	0		0	0	0		1	0	0		0	0	0
3	12	14	15	0	1	1	0	1	0	1	0	1	0	0	2	0	1	0		0	0	0		0	0	0		0	0	0
3	12	16	7	0	1	1	1	1	0	1	0	1	0	0	2	0	1	0		0	0	0		1	0	0		0	0	0
3	12	16	18	0	1	1	1	1	0	1	0	2	0	0	2	0	2	0		0	0	0		1	0	0		0	0	0
3	12	16	23	0	1	1	1	1	0	1	0	2	0	0	2	0	2	0		0	0	0		1	0	0		0	0	0
3	12	16	38	0	1	1	1	1	0	1	0	2	0	0	2	0	2	0		0	0	0		1	0	0		0	0	0
3	12	17	16	0	1	1	1	1	0	1	0	1	0	0	2	0	1	0		0	0	0		1	0	0		0	0	0
3	12	20	19	0	1	1	1	0	0	1	0	2	0	0	2	0	2	0		0	0	0		0	0	0		0	0	0
3	12	23	12	0	0	1	1	1	0	1	0	2	0	0	1	0	2	0		0	0	1		0	0	0		0	0	0
3	12	24	9	0	0	1	1	1	0	0	0	2	0	0	1	0	2	0		0	0	0		0	0	0		0	0	0
3	12	28	35	0	1	1	1	1	0	1	0	2	0	0	2	0	2	0		0	0	0		1	0	0		0	0	0
3	12	35	34	0	1	1	1	1	0	1	0	2	0	0	2	0	2	0		0	0	0		1	0	0		0	0	0
3	12	35	36	0	1	1	1	1	0	1	0	2	0	0	2	0	2	0		0	0	0		1	0	0		0	0	0
3	12	36	9	0	1	1	1	1	0	1	0	2	0	0	1	0	2	0		0	0	1		1	0	0		0	0	0
3	12	36	57	0	1	1	1	1	0	1	0	2	0	0	2	0	2	0		0	0	0		1	0	0		0	0	0
3	12	39	41	0	1	1	1	1	0	1	0	2	0	0	2	0	2	0		0	0	0		1	0	0		0	0	0
3	12	40	39	0	1	1	1	1	0	1	0	2	0	0	2	0	2	0		0	0	0		1	0	0		0	0	0
3	12	43	23	0	1	1	1	1	0	1	0	2	0	0	2	0	2	0		0	0	0		1	0	0		0	0	0
3	12	44	43	0	1	1	1	1	0	1	0	2	0	0	2	0	2	0		0	0	0		1	0	0		0	0	0
3	12	48	23	0	1	1	1	1	0	1	0	2	0	0	2	0	2	0		0	0	0		1	0	0		0	0	0
3	12	49	48	0	1	1	1	1	0	1	0	2	0	0	2	0	2	0		0	0	0		1	0	0		0	0	0
3	12	51	35	0	1	1	1	1	0	1	0	2	0	0	2	0	2	0		0	0	0		1	0	0		0	0	0
3	12	52	51	0	1	1	1	1	0	1	0	2	0	0	2	0	2	0		0	0	0		1	0	0		0	0	0
3	12	55	56	0	1	1	1	1	0	1	0	2	0	0	2	0	2	0		0	0	0		1	0	0		0	0	0
3	12	56	10	0	1	1	1	1	0	1	0	2	0	0	2	0	2	0		0	0	0		1	0	0		0	0	0
3	12	56	15	0	1	1	1	1	0	1	0	1	0	0	2	0	1	0		0	0	0		1	0	0		0	0	0
3	12	57	14	0	1	1	1	1	0	1	0	2	0	0	2	0	2	0		0	0	0		1	0	0		0	0	0
3	12	58	12	0	0	1	1	1	0	1	0	2	0	0	1	0	2	0		0	0	1		0	0	0		0	0	0
3	12	59	58	0	0	1	1	1	0	1	0	2	0	0	1	0	2	0		0	0	1		0	0	0		0	0	0
3	53	1	19	0	1	1	1	0	0	1	0	2	0	0	2	0	2	0		0	0	0		0	0	0		0	0	0
3	53	2	1	0	1	1	1	1	0	1	0	2	0	0	2	0	2	0		0	0	0		1	0	0		0	0	0
3	53	3	12	0	1	1	1	1	0	1	0	2	0	0	2	0	2	0		0	0	0		1	0	0		0	0	0
3	53	6	56	0	1	1	1	1	0	1	0	1	0	0	2	0	1	0		0	0	0		1	0	0		0	0	0
3	53	11	20	0	1	1	1	1	0	1	0	2	0	0	2	0	2	0		0	0	0		1	0	0		0	0	0
3	53	11	54	0	1	1	1	1	0	1	0	2	0	0	1	0	2	0		0	0	1		1	0	0		0	0	0
3	53	11	55	0	1	1	1	1	0	1	0	1	0	0	2	0	1	0		0	0	0		1	0	0		0	0	0
3	53	12	9	0	0	1	1	1	0	1	0	2	0	0	1	0	2	0		0	0	1		0	0	0		1	0	0
3	53	14	8	1	1	1	1	1	0	1	0	2	0	0	2	0	2	0		0	0	0		0	0	0		0	0	0
3	53	14	10	0	1	1	1	1	0	1	0	2	0	0	2	0	2	0		0	0	0		1	0	0		1	0	0
3	53	14	15	0	1	1	0	1	0	1	0	1	0	0	2	0	1	0		0	0	0		0	0	0		0	0	0
3	53	16	7	0	1	1	1	1	0	1	0	1	0	0	2	0	1	0		0	0	0		1	0	0		1	0	0
3	53	16	18	0	1	1	1	1	0	1	0	2	0	0	2	0	2	0		0	0	0		1	0	0		1	0	0
3	53	16	23	0	1	1	1	1	0	1	0	2	0	0	2	0	2	0		0	0	0		1	0	0		1	0	0
3	53	16	38	0	1	1	1	1	0	1	0	2	0	0	2	0	2	0		0	0	0		1	0	0		1	0	0
3	53	17	16	0	1	1	1	1	0	1	0	1	0	0	2	0	1	0		0	0	0		1	0	0		1	0	0
3	53	20	19	0	1	1	1	0	0	1	0	2	0	0	2	0	2	0		0	0	0		0	0	0		1	0	0
3	53	23	12	0	0	1	1	1	0	1	0	2	0	0	1	0	2	0		0	0	1		0	0	0		0	0	0
3	53	24	9	0	0	1	1	1	0	0	0	2	0	0	1	0	2	0		0	0	0		0	0	0		0	0	0
3	53	28	35	0	1	1	1	1	0	1	0	2	0	0	2	0	2	0		0	0	0		1	0	0		0	0	0
3	53	35	34	0	1	1	1	1	0	1	0	2	0	0	2	0	2	0		0	0	0		1	0	0		0	0	0
3	53	35	36	0	1	1	1	1	0	1	0	2	0	0	2	0	2	0		0	0	0		1	0	0		1	0	0
3	53	36	9	0	1	1	1	1	0	1	0	2	0	0	1	0	2	0		0	0	1		1	0	0		1	0	0
3	53	36	57	0	1	1	1	1	0	1	0	2	0	0	2	0	2	0		0	0	0		1	0	0		1	0	0
3	53	39	41	0	1	1	1	1	0	1	0	2	0	0	2	0	2	0		0	0	0		1	0	0		1	0	0
3	53	40	39	0	1	1	1	1	0	1	0	2	0	0	2	0	2	0		0	0	0		1	0	0		1	0	0
3	53	43	23	0	1	1	1	1	0	1	0	2	0	0	2	0	2	0		0	0	0		1	0	0		1	0	0
3	53	44	43	0	1	1	1	1	0	1	0	2	0	0	2	0	2	0		0	0	0		1	0	0		1	0	0
3	53	48	23	0	1	1	1	1	0	1	0	2	0	0	2	0	2	0		0	0	0		1	0	0		1	0	0
3	53	49	48	0	1	1	1	1	0	1	0	2	0	0	2	0	2	0		0	0	0		1	0	0		1	0	0
3	53	51	35	0	1	1	1	1	0	1	0	2	0	0	2	0	2	0		0	0	0		1	0	0		0	0	0
3	53	52	51	0	1	1	1	1	0	1	0	2	0	0	2	0	2	0		0	0	0		1	0	0		0	0	0
3	53	53	14	1	1	1	0	1	0	1	0	1	0	0	2	0	1	0		0	0	0		0	0	0		1	0	0
3	53	54	24	0	1	1	1	1	0	1	0	2	0	0	1	0	2	0		0	0	1		1	0	0		0	0	0
3	53	55	56	0	1	1	1	1	0	1	0	2	0	0	2	0	2	0		0	0	0		1	0	0		1	0	0
3	53	56	10	0	1	1	1	1	0	1	0	2	0	0	2	0	2	0		0	0	0		1	0	0		1	0	0
3	53	56	15	0	1	1	1	1	0	1	0	1	0	0	2	0	1	0		0	0	0		1	0	0		1	0	0
3	53	57	14	0	1	1	1	1	0	1	0	2	0	0	2	0	2	0		0	0	0		1	0	0		0	0	0
3	53	58	12	0	0	1	1	1	0	1	0	2	0	0	2	0	2	0		0	0	0		0	0	0		1	0	0
3	53	59	58	0	0	1	1	1	0	1	0	2	0	0	2	0	2	0		0	0	0		0	0	0		1	0	0
4	3	1	8	0	1	1	1	1	0	1	0	2	0	0	2	0	2	0		0	0	0		1	0	0		1	0	0
4	3	1	19	0	1	1	1	0	0	1	0	2	0	0	2	0	2	0		0	0	0		0	0	0		1	0	0
4	3	2	1	0	1	1	1	1	0	1	0	2	0	0	2	0	2	0		0	0	0		1	0	0		1	0	0
4	3	3	12	0	1	1	1	1	0	1	0	2	0	0	2	0	2	0		0	0	0		1	0	0		1	0	0
4	3	3	53	0	1	1	1	1	0	1	0	2	0	0	2	0	2	0		0	0	0		1	0	0		1	0	0
4	3	5	4	0	1	1	1	1	0	1	0	2	0	0	2	0	2	0		0	0	0		1	0	0		1	0	0
4	3	5	13	0	1	1	1	1	0	1	0	2	0	0	2	0	2	0		0	0	0		1	0	0		1	0	0
4	3	6	5	0	1	1	1	1	0	1	0	2	0	0	2	0	2	0		0	0	0		1	0	0		1	0	0
4	3	6	29	0	1	1	1	1	0	1	0	2	0	0	2	0	2	0		0	0	0		1	0	0		1	0	0
4	3	6	38	0	1	1	1	1	0	1	0	2	0	0	2	0	2	0		0	0	0		1	0	0		1	0	0
4	3	6	56	0	1	1	1	1	0	1	0	1	0	0	2	0	1	0		0	0	0		1	0	0		1	0	0
4	3	7	6	0	1	1	1	1	0	1	0	1	0	0	2	0	1	0		0	0	0		1	0	0		1	0	0
4	3	11	7	0	1	1	1	1	0	1	0	1	0	0	2	0	1	0		0	0	0		1	0	0		1	0	0
4	3	11	20	0	1	1	1	1	0	1	0	2	1	0	2	0	2	1		0	0	0		1	0	0		1	0	0
4	3	11	21	0	1	1	1	1	0	1	0	2	0	0	2	0	2	0		0	0	0		1	0	0		1	0	0
4	3	11	22	0	1	1	1	1	0	1	0	2	0	0	2	0	2	0		0	0	0		1	0	0		1	0	0
4	3	11	23	0	1	1	1	1	0	1	0	2	0	0	2	0	2	0		0	0	0		1	0	0		1	0	0
4	3	11	26	0	1	1	1	1	0	1	0	1	0	0	2	0	1	0		0	0	0		1	0	0		1	0	0
4	3	11	36	0	1	1	1	1	0	1	0	2	0	0	1	0	2	0		0	0	1		1	0	0		1	0	0
4	3	11	37	0	1	1	1	1	0	1	0	2	0	0	2	0	2	0		0	0	0		1	0	0		1	0	0
4	3	11	54	0	1	1	1	1	0	1	0	2	0	0	1	0	2	0		0	0	1		1	0	0		1	0	0
4	3	11	55	0	1	1	1	1	0	1	0	1	0	0	2	0	1	0		0	0	0		1	0	0		1	0	0
4	3	12	9	0	0	1	1	1	0	1	0	2	0	0	1	0	2	0		0	0	1		0	0	0		1	0	0
4	3	13	10	0	1	1	1	1	0	1	0	2	0	0	2	0	2	0		0	0	0		1	0	0		1	0	0
4	3	14	8	1	1	1	1	1	1	1	0	2	0	1	2	0	2	0		0	0	0		0	0	0		1	0	0
4	3	14	10	0	1	1	1	1	0	1	0	2	0	0	2	0	2	0		0	0	0		1	0	0		1	0	0
4	3	14	15	0	1	1	0	1	0	1	0	1	0	0	2	0	1	0		0	0	0		0	0	0		1	0	0
4	3	16	7	0	1	1	1	1	0	1	0	1	0	0	2	0	1	0		0	0	0		1	0	0		1	0	0
4	3	16	18	0	1	1	1	1	0	1	0	2	0	0	2	0	2	0		0	0	0		1	0	0		1	0	0
4	3	16	23	0	1	1	1	1	0	1	0	2	0	0	2	0	2	0		0	0	0		1	0	0		1	0	0
4	3	16	38	0	1	1	1	1	0	1	0	2	0	0	2	0	2	0		0	0	0		1	0	0		1	0	0
4	3	17	16	0	1	1	1	1	0	1	0	1	0	0	2	0	1	0		0	0	0		1	0	0		1	0	0
4	3	18	14	0	1	1	1	1	0	1	0	2	0	0	2	0	2	0		0	0	0		1	0	0		1	0	0
4	3	20	19	0	1	1	1	0	0	1	0	2	0	0	2	0	2	0		0	0	0		0	0	0		1	0	0
4	3	21	11	0	1	1	1	1	0	1	0	2	0	0	2	0	2	0		0	0	0		1	0	0		1	0	0
4	3	22	11	0	1	1	1	1	0	1	0	2	0	0	2	0	2	0		0	0	0		1	0	0		1	0	0
4	3	23	12	0	0	1	1	1	0	1	0	2	0	0	1	0	2	0		0	0	1		0	0	0		1	0	0
4	3	23	14	0	1	1	1	1	0	1	0	2	0	0	2	0	2	0		0	0	0		1	0	0		1	0	0
4	3	23	24	0	0	1	1	1	0	1	0	2	0	0	1	0	2	0		0	0	1		0	0	0		1	0	0
4	3	24	9	0	0	1	1	1	0	0	0	2	0	0	1	0	2	0		0	0	0		0	0	0		1	0	0
4	3	24	25	0	1	1	1	1	0	1	1	2	0	0	2	1	2	0		0	0	0		1	0	0		1	0	0
4	3	25	10	0	1	1	1	1	0	1	1	2	0	0	2	1	2	0		0	0	0		1	0	0		1	0	0
4	3	26	6	0	1	1	1	1	0	1	0	1	0	0	2	0	1	0		0	0	0		1	0	0		1	0	0
4	3	26	27	0	1	1	1	1	0	1	0	2	0	0	2	0	2	0		0	0	0		1	0	0		1	0	0
4	3	27	28	0	1	1	1	1	0	1	0	2	0	0	2	0	2	0		0	0	0		1	0	0		1	0	0
4	3	28	29	0	1	1	1	1	0	1	0	2	0	0	2	0	2	0		0	0	0		1	0	0		1	0	0
4	3	28	31	0	1	1	1	1	0	1	0	2	0	0	2	0	2	0		0	0	0		1	0	0		1	0	0
4	3	28	32	0	1	1	1	1	0	1	0	2	0	0	2	0	2	0		0	0	0		1	0	0		1	0	0
4	3	28	35	0	1	1	1	1	0	1	0	2	0	0	2	0	2	0		0	0	0		1	0	0		1	0	0
4	3	29	25	0	1	1	1	1	0	1	0	2	0	0	2	0	2	0		0	0	0		1	0	0		1	0	0
4	3	29	30	0	1	1	1	1	0	1	0	2	0	0	2	0	2	0		0	0	0		1	0	0		1	0	0
4	3	30	10	0	1	1	1	1	0	1	0	2	0	0	2	0	2	0		0	0	0		1	0	0		1	0	0
4	3	31	30	0	1	1	1	1	0	1	0	2	0	0	2	0	2	0		0	0	0		1	0	0		1	0	0
4	3	32	42	0	1	0	1	1	0	1	0	2	0	0	2	0	2	0		0	0	0		0	0	0		1	0	0
4	3	34	10	0	1	1	1	1	0	1	0	2	0	0	2	0	2	0		0	0	0		1	0	0		1	0	0
4	3	35	34	0	1	1	1	1	0	1	0	2	0	0	2	0	2	0		0	0	0		1	0	0		1	0	0
4	3	35	36	0	1	1	1	1	0	1	0	2	0	0	2	0	2	0		0	0	0		1	0	0		1	0	0
4	3	36	9	0	1	1	1	1	0	1	0	2	0	0	1	0	2	0		0	0	1		1	0	0		1	0	0
4	3	36	57	0	1	1	1	1	0	1	0	2	0	0	2	0	2	0		0	0	0		1	0	0		1	0	0
4	3	37	36	0	1	1	1	1	0	1	0	2	0	0	2	0	2	0		0	0	0		1	0	0		0	0	0
4	3	38	28	0	1	1	1	1	0	1	0	2	0	0	2	0	2	0		0	0	0		1	0	0		0	0	0
4	3	39	41	0	1	1	1	1	0	1	0	2	0	0	2	0	2	0		0	0	0		1	0	0		0	0	0
4	3	40	39	0	1	1	1	1	0	1	0	2	0	0	2	0	2	0		0	0	0		1	0	0		1	0	0
4	3	41	38	0	1	1	1	1	0	1	0	2	0	0	2	0	2	0		0	0	0		1	0	0		1	0	0
4	3	42	10	0	1	0	1	1	0	1	0	2	0	0	2	0	2	0		0	0	0		0	0	0		0	0	0
4	3	43	23	0	1	1	1	1	0	1	0	2	0	0	2	0	2	0		0	0	0		1	0	0		1	0	0
4	3	44	43	0	1	1	1	1	0	1	0	2	0	0	2	0	2	0		0	0	0		1	0	0		0	0	0
4	3	48	23	0	1	1	1	1	0	1	0	2	0	0	2	0	2	0		0	0	0		1	0	0		1	0	0
4	3	49	48	0	1	1	1	1	0	1	0	2	0	0	2	0	2	0		0	0	0		1	0	0		1	0	0
4	3	51	35	0	1	1	1	1	0	1	0	2	0	0	2	0	2	0		0	0	0		1	0	0		1	0	0
4	3	52	51	0	1	1	1	1	0	1	0	2	0	0	2	0	2	0		0	0	0		1	0	0		1	0	0
4	3	53	14	1	1	1	0	1	1	1	0	1	0	1	2	0	1	0		0	0	0		0	0	0		1	0	0
4	3	54	24	0	1	1	1	1	0	1	0	2	0	0	1	0	2	0		0	0	1		1	0	0		1	0	0
4	3	55	56	0	1	1	1	1	0	1	0	2	0	0	2	0	2	0		0	0	0		1	0	0		0	0	0
4	3	56	10	0	1	1	1	1	0	1	0	2	0	0	2	0	2	0		0	0	0		1	0	0		0	0	0
4	3	56	15	0	1	1	1	1	0	1	0	1	0	0	2	0	1	0		0	0	0		1	0	0		0	0	0
4	3	57	14	0	1	1	1	1	0	1	0	2	0	0	2	0	2	0		0	0	0		1	0	0		0	0	0
4	3	58	12	0	0	1	1	1	0	1	0	2	0	0	1	0	2	0		0	0	1		0	0	0		1	0	0
4	3	59	58	0	0	1	1	1	0	1	0	2	0	0	1	0	2	0		0	0	1		0	0	0		1	0	0
5	4	1	8	0	1	1	1	1	0	1	0	2	0	0	2	0	2	0		0	0	0		1	0	0		0	0	0
5	4	1	19	0	1	1	1	0	0	1	0	2	0	0	2	0	2	0		0	0	0		0	0	0		1	0	0
5	4	2	1	0	1	1	1	1	0	1	0	2	0	0	2	0	2	0		0	0	0		1	0	0		1	0	0
5	4	3	12	0	1	1	1	1	0	1	0	2	0	0	2	0	2	0		0	0	0		1	0	0		1	0	0
5	4	3	53	0	1	1	1	1	0	1	0	2	0	0	2	0	2	0		0	0	0		1	0	0		1	0	0
5	4	5	13	0	1	1	1	1	0	1	0	2	0	0	2	0	2	0		0	0	0		1	0	0		1	0	0
5	4	6	5	0	1	1	1	1	0	1	0	2	0	0	2	0	2	0		0	0	0		1	0	0		1	0	0
5	4	6	29	0	1	1	1	1	0	1	0	2	0	0	2	0	2	0		0	0	0		1	0	0		0	0	0
5	4	6	38	0	1	1	1	1	0	1	0	2	0	0	2	0	2	0		0	0	0		1	0	0		0	0	0
5	4	6	56	0	1	1	1	1	0	1	0	1	0	0	2	0	1	0		0	0	0		1	0	0		1	0	0
5	4	7	6	0	1	1	1	1	0	1	0	1	0	0	2	0	1	0		0	0	0		1	0	0		0	0	0
5	4	11	7	0	1	1	1	1	0	1	0	1	0	0	2	0	1	0		0	0	0		1	0	0		1	0	0
5	4	11	20	0	1	1	1	1	0	1	0	2	1	0	2	0	2	1		0	0	0		1	0	0		1	0	0
5	4	11	21	0	1	1	1	1	0	1	0	2	0	0	2	0	2	0		0	0	0		1	0	0		1	0	0
5	4	11	22	0	1	1	1	1	0	1	0	2	0	0	2	0	2	0		0	0	0		1	0	0		0	0	0
5	4	11	23	0	1	1	1	1	0	1	0	2	0	0	2	0	2	0		0	0	0		1	0	0		1	0	0
5	4	11	26	0	1	1	1	1	0	1	0	1	0	0	2	0	1	0		0	0	0		1	0	0		1	0	0
5	4	11	36	0	1	1	1	1	0	1	0	2	0	0	1	0	2	0		0	0	1		1	0	0		1	0	0
5	4	11	37	0	1	1	1	1	0	1	0	2	0	0	2	0	2	0		0	0	0		1	0	0		1	0	0
5	4	11	54	0	1	1	1	1	0	1	0	2	0	0	1	0	2	0		0	0	1		1	0	0		1	0	0
5	4	11	55	0	1	1	1	1	0	1	0	1	0	0	2	0	1	0		0	0	0		1	0	0		1	0	0
5	4	12	9	0	0	1	1	1	0	1	0	2	0	0	1	0	2	0		0	0	1		0	0	0		1	0	0
5	4	13	10	0	1	1	1	1	0	1	0	2	0	0	2	0	2	0		0	0	0		1	0	0		1	0	0
5	4	14	8	1	1	1	1	1	1	1	0	2	0	1	2	0	2	0		0	0	0		0	0	0		1	0	0
5	4	14	10	0	1	1	1	1	0	1	0	2	0	0	2	0	2	0		0	0	0		1	0	0		1	0	0
5	4	14	15	0	1	1	0	1	0	1	0	1	0	0	2	0	1	0		0	0	0		0	0	0		1	0	0
5	4	16	7	0	1	1	1	1	0	1	0	1	0	0	2	0	1	0		0	0	0		1	0	0		1	0	0
5	4	16	18	0	1	1	1	1	0	1	0	2	0	0	2	0	2	0		0	0	0		1	0	0		1	0	0
5	4	16	23	0	1	1	1	1	0	1	0	2	0	0	2	0	2	0		0	0	0		1	0	0		1	0	0
5	4	16	38	0	1	1	1	1	0	1	0	2	0	0	2	0	2	0		0	0	0		1	0	0		1	0	0
5	4	17	16	0	1	1	1	1	0	1	0	1	0	0	2	0	1	0		0	0	0		1	0	0		1	0	0
5	4	18	14	0	1	1	1	1	0	1	0	2	0	0	2	0	2	0		0	0	0		1	0	0		1	0	0
5	4	20	19	0	1	1	1	0	0	1	0	2	0	0	2	0	2	0		0	0	0		0	0	0		1	0	0
5	4	21	11	0	1	1	1	1	0	1	0	2	0	0	2	0	2	0		0	0	0		1	0	0		1	0	0
5	4	22	11	0	1	1	1	1	0	1	0	2	0	0	2	0	2	0		0	0	0		1	0	0		1	0	0
5	4	23	12	0	0	1	1	1	0	1	0	2	0	0	1	0	2	0		0	0	1		0	0	0		1	0	0
5	4	23	14	0	1	1	1	1	0	1	0	2	0	0	2	0	2	0		0	0	0		1	0	0		1	0	0
5	4	23	24	0	0	1	1	1	0	1	0	2	0	0	1	0	2	0		0	0	1		0	0	0		1	0	0
5	4	24	9	0	0	1	1	1	0	0	0	2	0	0	1	0	2	0		0	0	0		0	0	0		1	0	0
5	4	24	25	0	1	1	1	1	0	1	1	2	0	0	2	1	2	0		0	0	0		1	0	0		1	0	0
5	4	25	10	0	1	1	1	1	0	1	1	2	0	0	2	1	2	0		0	0	0		1	0	0		1	0	0
5	4	26	6	0	1	1	1	1	0	1	0	1	0	0	2	0	1	0		0	0	0		1	0	0		1	0	0
5	4	26	27	0	1	1	1	1	0	1	0	2	0	0	2	0	2	0		0	0	0		1	0	0		1	0	0
5	4	27	28	0	1	1	1	1	0	1	0	2	0	0	2	0	2	0		0	0	0		1	0	0		1	0	0
5	4	28	29	0	1	1	1	1	0	1	0	2	0	0	2	0	2	0		0	0	0		1	0	0		1	0	0
5	4	28	31	0	1	1	1	1	0	1	0	2	0	0	2	0	2	0		0	0	0		1	0	0		1	0	0
5	4	28	32	0	1	1	1	1	0	1	0	2	0	0	2	0	2	0		0	0	0		1	0	0		1	0	0
5	4	28	35	0	1	1	1	1	0	1	0	2	0	0	2	0	2	0		0	0	0		1	0	0		1	0	0
5	4	29	25	0	1	1	1	1	0	1	0	2	0	0	2	0	2	0		0	0	0		1	0	0		1	0	0
5	4	29	30	0	1	1	1	1	0	1	0	2	0	0	2	0	2	0		0	0	0		1	0	0		1	0	0
5	4	30	10	0	1	1	1	1	0	1	0	2	0	0	2	0	2	0		0	0	0		1	0	0		1	0	0
5	4	31	30	0	1	1	1	1	0	1	0	2	0	0	2	0	2	0		0	0	0		1	0	0		1	0	0
5	4	32	42	0	1	0	1	1	0	1	0	2	0	0	2	0	2	0		0	0	0		0	0	0		1	0	0
5	4	34	10	0	1	1	1	1	0	1	0	2	0	0	2	0	2	0		0	0	0		1	0	0		1	0	0
5	4	35	34	0	1	1	1	1	0	1	0	2	0	0	2	0	2	0		0	0	0		1	0	0		1	0	0
5	4	35	36	0	1	1	1	1	0	1	0	2	0	0	2	0	2	0		0	0	0		1	0	0		1	0	0
5	4	36	9	0	1	1	1	1	0	1	0	2	0	0	1	0	2	0		0	0	1		1	0	0		1	0	0
5	4	36	57	0	1	1	1	1	0	1	0	2	0	0	2	0	2	0		0	0	0		1	0	0		1	0	0
5	4	37	36	0	1	1	1	1	0	1	0	2	0	0	2	0	2	0		0	0	0		1	0	0		1	0	0
5	4	38	28	0	1	1	1	1	0	1	0	2	0	0	2	0	2	0		0	0	0		1	0	0		1	0	0
5	4	39	41	0	1	1	1	1	0	1	0	2	0	0	2	0	2	0		0	0	0		1	0	0		1	0	0
5	4	40	39	0	1	1	1	1	0	1	0	2	0	0	2	0	2	0		0	0	0		1	0	0		1	0	0
5	4	41	38	0	1	1	1	1	0	1	0	2	0	0	2	0	2	0		0	0	0		1	0	0		1	0	0
5	4	42	10	0	1	0	1	1	0	1	0	2	0	0	2	0	2	0		0	0	0		0	0	0		1	0	0
5	4	43	23	0	1	1	1	1	0	1	0	2	0	0	2	0	2	0		0	0	0		1	0	0		1	0	0
5	4	44	43	0	1	1	1	1	0	1	0	2	0	0	2	0	2	0		0	0	0		1	0	0		1	0	0
5	4	48	23	0	1	1	1	1	0	1	0	2	0	0	2	0	2	0		0	0	0		1	0	0		1	0	0
5	4	49	48	0	1	1	1	1	0	1	0	2	0	0	2	0	2	0		0	0	0		1	0	0		1	0	0
5	4	51	35	0	1	1	1	1	0	1	0	2	0	0	2	0	2	0		0	0	0		1	0	0		1	0	0
5	4	52	51	0	1	1	1	1	0	1	0	2	0	0	2	0	2	0		0	0	0		1	0	0		1	0	0
5	4	53	14	1	1	1	0	1	1	1	0	1	0	1	2	0	1	0		0	0	0		0	0	0		1	0	0
5	4	54	24	0	1	1	1	1	0	1	0	2	0	0	1	0	2	0		0	0	1		1	0	0		1	0	0
5	4	55	56	0	1	1	1	1	0	1	0	2	0	0	2	0	2	0		0	0	0		1	0	0		1	0	0
5	4	56	10	0	1	1	1	1	0	1	0	2	0	0	2	0	2	0		0	0	0		1	0	0		1	0	0
5	4	56	15	0	1	1	1	1	0	1	0	1	0	0	2	0	1	0		0	0	0		1	0	0		1	0	0
5	4	57	14	0	1	1	1	1	0	1	0	2	0	0	2	0	2	0		0	0	0		1	0	0		1	0	0
5	4	58	12	0	0	1	1	1	0	1	0	2	0	0	1	0	2	0		0	0	1		0	0	0		0	0	0
5	4	59	58	0	0	1	1	1	0	1	0	2	0	0	1	0	2	0		0	0	1		0	0	0		0	0	0
5	13	1	8	0	1	1	1	1	0	1	0	2	0	0	2	0	2	0		0	0	0		1	0	0		0	0	0
5	13	1	19	0	1	1	1	0	0	1	0	2	0	0	2	0	2	0		0	0	0		0	0	0		1	0	0
5	13	2	1	0	1	1	1	1	0	1	0	2	0	0	2	0	2	0		0	0	0		1	0	0		1	0	0
5	13	3	12	0	1	1	1	1	0	1	0	2	0	0	2	0	2	0		0	0	0		1	0	0		0	0	0
5	13	3	53	0	1	1	1	1	0	1	0	2	0	0	2	0	2	0		0	0	0		1	0	0		1	0	0
5	13	6	5	0	1	1	1	1	0	1	0	2	0	0	2	0	2	0		0	0	0		1	0	0		0	0	0
5	13	6	29	0	1	1	1	1	0	1	0	2	0	0	2	0	2	0		0	0	0		1	0	0		1	0	0
5	13	6	38	0	1	1	1	1	0	1	0	2	0	0	2	0	2	0		0	0	0		1	0	0		1	0	0
5	13	6	56	0	1	1	1	1	0	1	0	1	0	0	2	0	1	0		0	0	0		1	0	0		1	0	0
5	13	7	6	0	1	1	1	1	0	1	0	1	0	0	2	0	1	0		0	0	0		1	0	0		1	0	0
5	13	11	7	0	1	1	1	1	0	1	0	1	0	0	2	0	1	0		0	0	0		1	0	0		1	0	0
5	13	11	20	0	1	1	1	1	0	1	0	2	0	0	2	0	2	0		0	0	0		1	0	0		1	0	0
5	13	11	21	0	1	1	1	1	0	1	0	2	0	0	2	0	2	0		0	0	0		1	0	0		0	0	0
5	13	11	22	0	1	1	1	1	0	1	0	2	0	0	2	0	2	0		0	0	0		1	0	0		0	0	0
5	13	11	23	0	1	1	1	1	0	1	0	2	0	0	2	0	2	0		0	0	0		1	0	0		0	0	0
5	13	11	26	0	1	1	1	1	0	1	0	1	0	0	2	0	1	0		0	0	0		1	0	0		0	0	0
5	13	11	36	0	1	1	1	1	0	1	0	2	0	0	1	0	2	0		0	0	1		1	0	0		1	0	0
5	13	11	37	0	1	1	1	1	0	1	0	2	0	0	2	0	2	0		0	0	0		1	0	0		1	0	0
5	13	11	54	0	1	1	1	1	0	1	0	2	0	0	1	0	2	0		0	0	1		1	0	0		1	0	0
5	13	11	55	0	1	1	1	1	0	1	0	1	0	0	2	0	2	0		0	0	0		1	0	0		1	0	0
5	13	12	9	0	0	1	1	1	0	1	0	2	0	0	1	0	2	0		0	0	1		0	0	0		1	0	0
5	13	13	10	0	1	1	1	1	0	1	0	2	0	0	2	0	2	0		0	0	0		1	0	0		1	0	0
5	13	14	8	1	1	1	1	1	0	1	0	2	0	0	2	0	2	0		0	0	0		0	0	0		1	0	0
5	13	14	10	0	1	1	1	1	0	1	0	2	0	0	2	0	2	0		0	0	0		1	0	0		1	0	0
5	13	14	15	0	1	1	0	1	0	1	0	1	0	0	2	0	1	0		0	0	0		0	0	0		1	0	0
5	13	16	7	0	1	1	1	1	0	1	0	1	0	0	2	0	1	0		0	0	0		1	0	0		0	0	0
5	13	16	18	0	1	1	1	1	0	1	0	2	0	0	2	0	2	0		0	0	0		1	0	0		0	0	0
5	13	16	23	0	1	1	1	1	0	1	0	2	0	0	2	0	2	0		0	0	0		1	0	0		1	0	0
5	13	16	38	0	1	1	1	1	0	1	0	2	0	0	2	0	2	0		0	0	0		1	0	0		0	0	0
5	13	17	16	0	1	1	1	1	0	1	0	1	0	0	2	0	1	0		0	0	0		1	0	0		1	0	0
5	13	18	14	0	1	1	1	1	0	1	0	2	0	0	2	0	2	0		0	0	0		1	0	0		1	0	0
5	13	20	19	0	1	1	1	0	0	1	0	2	0	0	2	0	2	0		0	0	0		0	0	0		1	0	0
5	13	21	11	0	1	1	1	1	0	1	0	2	0	0	2	0	2	0		0	0	0		1	0	0		0	0	0
5	13	22	11	0	1	1	1	1	0	1	0	2	0	0	2	0	2	0		0	0	0		1	0	0		1	0	0
5	13	23	12	0	0	1	1	1	0	1	0	2	0	0	1	0	2	0		0	0	1		0	0	0		1	0	0
5	13	23	14	0	1	1	1	1	0	1	0	2	0	0	2	0	2	0		0	0	0		1	0	0		1	0	0
5	13	23	24	0	0	1	1	1	0	1	0	2	0	0	1	0	2	0		0	0	1		0	0	0		1	0	0
5	13	24	9	0	0	1	1	1	0	0	0	2	0	0	1	0	2	0		0	0	0		0	0	0		1	0	0
5	13	24	25	0	1	1	1	1	0	1	1	2	0	0	2	1	2	0		0	0	0		1	0	0		1	0	0
5	13	25	10	0	1	1	1	1	0	1	1	2	0	0	2	1	2	0		0	0	0		1	0	0		1	0	0
5	13	26	6	0	1	1	1	1	0	1	0	1	0	0	2	0	1	0		0	0	0		1	0	0		1	0	0
5	13	28	31	0	1	1	1	1	0	1	0	2	0	0	2	0	2	0		0	0	0		1	0	0		1	0	0
5	13	28	32	0	1	1	1	1	0	1	0	2	0	0	2	0	2	0		0	0	0		1	0	0		1	0	0
5	13	28	35	0	1	1	1	1	0	1	0	2	0	0	2	0	2	0		0	0	0		1	0	0		1	0	0
5	13	29	25	0	1	1	1	1	0	1	0	2	0	0	2	0	2	0		0	0	0		1	0	0		1	0	0
5	13	29	30	0	1	1	1	1	0	1	0	2	0	0	2	0	2	0		0	0	0		1	0	0		1	0	0
5	13	30	10	0	1	1	1	1	0	1	0	2	0	0	2	0	2	0		0	0	0		1	0	0		1	0	0
5	13	31	30	0	1	1	1	1	0	1	0	2	0	0	2	0	2	0		0	0	0		1	0	0		1	0	0
5	13	32	42	0	1	0	1	1	0	1	0	2	0	0	2	0	2	0		0	0	0		0	0	0		1	0	0
5	13	34	10	0	1	1	1	1	0	1	0	2	0	0	2	0	2	0		0	0	0		1	0	0		1	0	0
5	13	35	34	0	1	1	1	1	0	1	0	2	0	0	2	0	2	0		0	0	0		1	0	0		1	0	0
5	13	35	36	0	1	1	1	1	0	1	0	2	0	0	2	0	2	0		0	0	0		1	0	0		1	0	0
5	13	36	9	0	1	1	1	1	0	1	0	2	0	0	1	0	2	0		0	0	1		1	0	0		1	0	0
5	13	36	57	0	1	1	1	1	0	1	0	2	0	0	2	0	2	0		0	0	0		1	0	0		1	0	0
5	13	37	36	0	1	1	1	1	0	1	0	2	0	0	2	0	2	0		0	0	0		1	0	0		1	0	0
5	13	38	28	0	1	1	1	1	0	1	0	2	0	0	2	0	2	0		0	0	0		1	0	0		1	0	0
5	13	39	41	0	1	1	1	1	0	1	0	2	0	0	2	0	2	0		0	0	0		1	0	0		1	0	0
5	13	40	39	0	1	1	1	1	0	1	0	2	0	0	2	0	2	0		0	0	0		1	0	0		1	0	0
5	13	41	38	0	1	1	1	1	0	1	0	2	0	0	2	0	2	0		0	0	0		1	0	0		1	0	0
5	13	42	10	0	1	0	1	1	0	1	0	2	0	0	2	0	2	0		0	0	0		0	0	0		1	0	0
5	13	43	23	0	1	1	1	1	0	1	0	2	0	0	2	0	2	0		0	0	0		1	0	0		1	0	0
5	13	44	43	0	1	1	1	1	0	1	0	2	0	0	2	0	2	0		0	0	0		1	0	0		1	0	0
5	13	48	23	0	1	1	1	1	0	1	0	2	0	0	2	0	2	0		0	0	0		1	0	0		1	0	0
5	13	49	48	0	1	1	1	1	0	1	0	2	0	0	2	0	2	0		0	0	0		1	0	0		1	0	0
5	13	51	35	0	1	1	1	1	0	1	0	2	0	0	2	0	2	0		0	0	0		1	0	0		1	0	0
5	13	52	51	0	1	1	1	1	0	1	0	2	0	0	2	0	2	0		0	0	0		1	0	0		1	0	0
5	13	53	14	1	1	1	0	1	0	1	0	1	0	0	2	0	1	0		0	0	0		0	0	0		1	0	0
5	13	54	24	0	1	1	1	1	0	1	0	2	0	0	1	0	2	0		0	0	1		1	0	0		1	0	0
5	13	55	56	0	1	1	1	1	0	1	0	2	0	0	2	0	2	0		0	0	0		1	0	0		1	0	0
5	13	56	10	0	1	1	1	1	0	1	0	2	0	0	2	0	2	0		0	0	0		1	0	0		1	0	0
5	13	56	15	0	1	1	1	1	0	1	0	1	0	0	2	0	1	0		0	0	0		1	0	0		1	0	0
5	13	57	14	0	1	1	1	1	0	1	0	2	0	0	2	0	2	0		0	0	0		1	0	0		1	0	0
5	13	58	12	0	0	1	1	1	0	1	0	2	0	0	2	0	2	0		0	0	0		0	0	0		1	0	0
5	13	59	58	0	0	1	1	1	0	1	0	2	0	0	2	0	2	0		0	0	0		0	0	0		1	0	0
6	5	1	8	0	1	1	1	1	0	1	0	2	0	0	2	0	2	0		0	0	0		1	0	0		1	0	0
6	5	1	19	0	1	1	1	0	0	1	0	2	0	0	2	0	2	0		0	0	0		0	0	0		1	0	0
6	5	2	1	0	1	1	1	1	0	1	0	2	0	0	2	0	2	0		0	0	0		1	0	0		1	0	0
6	5	3	12	0	1	1	1	1	0	1	0	2	0	0	2	0	2	0		0	0	0		1	0	0		1	0	0
6	5	3	53	0	1	1	1	1	0	1	0	2	0	0	2	0	2	0		0	0	0		1	0	0		1	0	0
6	5	6	29	0	1	1	1	1	0	1	0	2	0	0	2	0	2	0		0	0	0		1	0	0		1	0	0
6	5	6	38	0	1	1	1	1	0	1	0	2	0	0	2	0	2	0		0	0	0		1	0	0		1	0	0
6	5	6	56	0	1	1	1	1	0	1	0	1	0	0	2	0	1	0		0	0	0		1	0	0		1	0	0
6	5	7	6	0	1	1	1	1	0	1	0	1	0	0	2	0	1	0		0	0	0		1	0	0		1	0	0
6	5	11	7	0	1	1	1	1	0	1	0	1	0	0	2	0	1	0		0	0	0		1	0	0		1	0	0
6	5	11	20	0	1	1	1	1	0	1	0	2	1	0	2	0	2	1		0	0	0		1	0	0		1	0	0
6	5	11	21	0	1	1	1	1	0	1	0	2	0	0	2	0	2	0		0	0	0		1	0	0		1	0	0
6	5	11	22	0	1	1	1	1	0	1	0	2	0	0	2	0	2	0		0	0	0		1	0	0		1	0	0
6	5	11	23	0	1	1	1	1	0	1	0	2	0	0	2	0	2	0		0	0	0		1	0	0		1	0	0
6	5	11	26	0	1	1	1	1	0	1	0	1	0	0	2	0	1	0		0	0	0		1	0	0		1	0	0
6	5	11	36	0	1	1	1	1	0	1	0	2	0	0	1	0	2	0		0	0	1		1	0	0		1	0	0
6	5	11	37	0	1	1	1	1	0	1	0	2	0	0	2	0	2	0		0	0	0		1	0	0		1	0	0
6	5	11	54	0	1	1	1	1	0	1	0	2	0	0	1	0	2	0		0	0	1		1	0	0		1	0	0
6	5	11	55	0	1	1	1	1	0	1	0	1	0	0	2	0	1	0		0	0	0		1	0	0		1	0	0
6	5	12	9	0	0	1	1	1	0	1	0	2	0	0	1	0	2	0		0	0	1		0	0	0		1	0	0
6	5	14	8	1	1	1	1	1	1	1	0	2	0	1	2	0	2	0		0	0	0		0	0	0		0	0	0
6	5	14	10	0	1	1	1	1	0	1	0	2	0	0	2	0	2	0		0	0	0		1	0	0		0	0	0
6	5	14	15	0	1	1	0	1	0	1	0	1	0	0	2	0	1	0		0	0	0		0	0	0		0	0	0
6	5	16	7	0	1	1	1	1	0	1	0	1	0	0	2	0	1	0		0	0	0		1	0	0		1	0	0
6	5	16	18	0	1	1	1	1	0	1	0	2	0	0	2	0	2	0		0	0	0		1	0	0		0	0	0
6	5	16	23	0	1	1	1	1	0	1	0	2	0	0	2	0	2	0		0	0	0		1	0	0		0	0	0
6	5	16	38	0	1	1	1	1	0	1	0	2	0	0	2	0	2	0		0	0	0		1	0	0		0	0	0
6	5	17	16	0	1	1	1	1	0	1	0	1	0	0	2	0	1	0		0	0	0		1	0	0		0	0	0
6	5	20	19	0	1	1	1	0	0	1	0	2	0	0	2	0	2	0		0	0	0		0	0	0		0	0	0
6	5	21	11	0	1	1	1	1	0	1	0	2	0	0	2	0	2	0		0	0	0		1	0	0		0	0	0
6	5	22	11	0	1	1	1	1	0	1	0	2	0	0	2	0	2	0		0	0	0		1	0	0		0	0	0
6	5	23	12	0	0	1	1	1	0	1	0	2	0	0	1	0	2	0		0	0	1		0	0	0		0	0	0
6	5	23	14	0	1	1	1	1	0	1	0	2	0	0	2	0	2	0		0	0	0		1	0	0		0	0	0
6	5	23	24	0	0	1	1	1	0	1	0	2	0	0	1	0	2	0		0	0	1		0	0	0		0	0	0
6	5	24	9	0	0	1	1	1	0	0	0	2	0	0	1	0	2	0		0	0	0		0	0	0		0	0	0
6	5	24	25	0	1	1	1	1	0	1	1	2	0	0	2	1	2	0		0	0	0		1	0	0		0	0	0
6	5	26	6	0	1	1	1	1	0	1	0	1	0	0	2	0	1	0		0	0	0		1	0	0		0	0	0
6	5	28	35	0	1	1	1	1	0	1	0	2	0	0	2	0	2	0		0	0	0		1	0	0		0	0	0
6	5	29	30	0	1	1	1	1	0	1	0	2	0	0	2	0	2	0		0	0	0		1	0	0		0	0	0
6	5	30	10	0	1	1	1	1	0	1	0	2	0	0	2	0	2	0		0	0	0		1	0	0		0	0	0
6	5	31	30	0	1	1	1	1	0	1	0	2	0	0	2	0	2	0		0	0	0		1	0	0		0	0	0
6	5	35	34	0	1	1	1	1	0	1	0	2	0	0	2	0	2	0		0	0	0		1	0	0		0	0	0
6	5	35	36	0	1	1	1	1	0	1	0	2	0	0	2	0	2	0		0	0	0		1	0	0		0	0	0
6	5	36	9	0	1	1	1	1	0	1	0	2	0	0	1	0	2	0		0	0	1		1	0	0		0	0	0
6	5	36	57	0	1	1	1	1	0	1	0	2	0	0	2	0	2	0		0	0	0		1	0	0		0	0	0
6	5	39	41	0	1	1	1	1	0	1	0	2	0	0	2	0	2	0		0	0	0		1	0	0		0	0	0
6	5	40	39	0	1	1	1	1	0	1	0	2	0	0	2	0	2	0		0	0	0		1	0	0		0	0	0
6	5	43	23	0	1	1	1	1	0	1	0	2	0	0	2	0	2	0		0	0	0		1	0	0		0	0	0
6	5	44	43	0	1	1	1	1	0	1	0	2	0	0	2	0	2	0		0	0	0		1	0	0		0	0	0
6	5	48	23	0	1	1	1	1	0	1	0	2	0	0	2	0	2	0		0	0	0		1	0	0		0	0	0
6	5	49	48	0	1	1	1	1	0	1	0	2	0	0	2	0	2	0		0	0	0		1	0	0		0	0	0
6	5	51	35	0	1	1	1	1	0	1	0	2	0	0	2	0	2	0		0	0	0		1	0	0		0	0	0
6	5	52	51	0	1	1	1	1	0	1	0	2	0	0	2	0	2	0		0	0	0		1	0	0		0	0	0
6	5	53	14	1	1	1	0	1	1	1	0	1	0	1	2	0	1	0		0	0	0		0	0	0		0	0	0
6	5	54	24	0	1	1	1	1	0	1	0	2	0	0	1	0	2	0		0	0	1		1	0	0		0	0	0
6	5	55	56	0	1	1	1	1	0	1	0	2	0	0	2	0	2	0		0	0	0		1	0	0		0	0	0
6	5	56	10	0	1	1	1	1	0	1	0	2	0	0	2	0	2	0		0	0	0		1	0	0		0	0	0
6	5	56	15	0	1	1	1	1	0	1	0	1	0	0	2	0	1	0		0	0	0		1	0	0		0	0	0
6	5	57	14	0	1	1	1	1	0	1	0	2	0	0	2	0	2	0		0	0	0		1	0	0		0	0	0
6	5	58	12	0	0	1	1	1	0	1	0	2	0	0	1	0	2	0		0	0	1		0	0	0		0	0	0
6	5	59	58	0	0	1	1	1	0	1	0	2	0	0	1	0	2	0		0	0	1		0	0	0		0	0	0
6	29	1	8	0	1	1	1	1	0	1	0	2	0	0	2	0	2	0		0	0	0		1	0	0		0	0	0
6	29	1	19	0	1	1	1	0	0	1	0	2	0	0	2	0	2	0		0	0	0		0	0	0		0	0	0
6	29	2	1	0	1	1	1	1	0	1	0	2	0	0	2	0	2	0		0	0	0		1	0	0		0	0	0
6	29	3	12	0	1	1	1	1	0	1	0	2	0	0	2	0	2	0		0	0	0		1	0	0		0	0	0
6	29	3	53	0	1	1	1	1	0	1	0	2	0	0	2	0	2	0		0	0	0		1	0	0		0	0	0
6	29	6	38	0	1	1	1	1	0	1	0	2	0	0	2	0	2	0		0	0	0		1	0	0		0	0	0
6	29	6	56	0	1	1	1	1	0	1	0	1	0	0	2	0	1	0		0	0	0		1	0	0		0	0	0
6	29	11	7	0	1	1	1	1	0	1	0	1	0	0	2	0	1	0		0	0	0		1	0	0		0	0	0
6	29	11	20	0	1	1	1	1	0	1	0	2	0	0	2	0	2	0		0	0	0		1	0	0		0	0	0
6	29	11	21	0	1	1	1	1	0	1	0	2	0	0	2	0	2	0		0	0	0		1	0	0		0	0	0
6	29	11	22	0	1	1	1	1	0	1	0	2	0	0	2	0	2	0		0	0	0		1	0	0		0	0	0
6	29	11	23	0	1	1	1	1	0	1	0	2	0	0	2	0	2	0		0	0	0		1	0	0		0	0	0
6	29	11	26	0	1	1	1	1	0	1	0	1	0	0	2	0	1	0		0	0	0		1	0	0		0	0	0
6	29	11	36	0	1	1	1	1	0	1	0	2	0	0	1	0	2	0		0	0	1		1	0	0		0	0	0
6	29	11	37	0	1	1	1	1	0	1	0	2	0	0	2	0	2	0		0	0	0		1	0	0		0	0	0
6	29	11	54	0	1	1	1	1	0	1	0	2	0	0	1	0	2	0		0	0	1		1	0	0		0	0	0
6	29	11	55	0	1	1	1	1	0	1	0	1	0	0	2	0	2	0		0	0	0		1	0	0		0	0	0
6	29	12	9	0	0	1	1	1	0	1	0	2	0	0	1	0	2	0		0	0	1		0	0	0		0	0	0
6	29	14	8	1	1	1	1	1	0	1	0	2	0	0	2	0	2	0		0	0	0		0	0	0		0	0	0
6	29	14	10	0	1	1	1	1	0	1	0	2	0	0	2	0	2	0		0	0	0		1	0	0		0	0	0
6	29	14	15	0	1	1	0	1	0	1	0	1	0	0	2	0	1	0		0	0	0		0	0	0		0	0	0
6	29	16	7	0	1	1	1	1	0	1	0	1	0	0	2	0	1	0		0	0	0		1	0	0		0	0	0
6	29	16	18	0	1	1	1	1	0	1	0	2	0	0	2	0	2	0		0	0	0		1	0	0		0	0	0
6	29	16	23	0	1	1	1	1	0	1	0	2	0	0	2	0	2	0		0	0	0		1	0	0		0	0	0
6	29	16	38	0	1	1	1	1	0	1	0	2	0	0	2	0	2	0		0	0	0		1	0	0		0	0	0
6	29	17	16	0	1	1	1	1	0	1	0	1	0	0	2	0	1	0		0	0	0		1	0	0		0	0	0
6	29	20	19	0	1	1	1	0	0	1	0	2	0	0	2	0	2	0		0	0	0		0	0	0		0	0	0
6	29	21	11	0	1	1	1	1	0	1	0	2	0	0	2	0	2	0		0	0	0		1	0	0		0	0	0
6	29	22	11	0	1	1	1	1	0	1	0	2	0	0	2	0	2	0		0	0	0		1	0	0		0	0	0
6	29	23	12	0	0	1	1	1	0	1	0	2	0	0	1	0	2	0		0	0	1		0	0	0		0	0	0
6	29	23	14	0	1	1	1	1	0	1	0	2	0	0	2	0	2	0		0	0	0		1	0	0		0	0	0
6	29	23	24	0	0	1	1	1	0	1	0	2	0	0	1	0	2	0		0	0	1		0	0	0		0	0	0
6	29	24	9	0	0	1	1	1	0	0	0	2	0	0	1	0	2	0		0	0	0		0	0	0		0	0	0
6	29	24	25	0	1	1	1	1	0	1	1	2	0	0	2	1	2	0		0	0	0		1	0	0		0	0	0
6	29	28	35	0	1	1	1	1	0	1	0	2	0	0	2	0	2	0		0	0	0		1	0	0		0	0	0
6	29	29	30	0	1	1	1	1	0	1	0	2	0	0	2	0	2	0		0	0	0		1	0	0		0	0	0
6	29	30	10	0	1	1	1	1	0	1	0	2	0	0	2	0	2	0		0	0	0		1	0	0		0	0	0
6	29	31	30	0	1	1	1	1	0	1	0	2	0	0	2	0	2	0		0	0	0		1	0	0		0	0	0
6	29	35	34	0	1	1	1	1	0	1	0	2	0	0	2	0	2	0		0	0	0		1	0	0		0	0	0
6	29	35	36	0	1	1	1	1	0	1	0	2	0	0	2	0	2	0		0	0	0		1	0	0		0	0	0
6	29	36	9	0	1	1	1	1	0	1	0	2	0	0	1	0	2	0		0	0	1		1	0	0		0	0	0
6	29	36	57	0	1	1	1	1	0	1	0	2	0	0	2	0	2	0		0	0	0		1	0	0		0	0	0
6	29	39	41	0	1	1	1	1	0	1	0	2	0	0	2	0	2	0		0	0	0		1	0	0		0	0	0
6	29	40	39	0	1	1	1	1	0	1	0	2	0	0	2	0	2	0		0	0	0		1	0	0		0	0	0
6	29	43	23	0	1	1	1	1	0	1	0	2	0	0	2	0	2	0		0	0	0		1	0	0		0	0	0
6	29	44	43	0	1	1	1	1	0	1	0	2	0	0	2	0	2	0		0	0	0		1	0	0		0	0	0
6	29	48	23	0	1	1	1	1	0	1	0	2	0	0	2	0	2	0		0	0	0		1	0	0		0	0	0
6	29	49	48	0	1	1	1	1	0	1	0	2	0	0	2	0	2	0		0	0	0		1	0	0		0	0	0
6	29	51	35	0	1	1	1	1	0	1	0	2	0	0	2	0	2	0		0	0	0		1	0	0		0	0	0
6	29	52	51	0	1	1	1	1	0	1	0	2	0	0	2	0	2	0		0	0	0		1	0	0		0	0	0
6	29	53	14	1	1	1	0	1	0	1	0	1	0	0	2	0	1	0		0	0	0		0	0	0		0	0	0
6	29	54	24	0	1	1	1	1	0	1	0	2	0	0	1	0	2	0		0	0	1		1	0	0		0	0	0
6	29	55	56	0	1	1	1	1	0	1	0	2	0	0	2	0	2	0		0	0	0		1	0	0		0	0	0
6	29	56	10	0	1	1	1	1	0	1	0	2	0	0	2	0	2	0		0	0	0		1	0	0		0	0	0
6	29	56	15	0	1	1	1	1	0	1	0	1	0	0	2	0	1	0		0	0	0		1	0	0		0	0	0
6	29	57	14	0	1	1	1	1	0	1	0	2	0	0	2	0	2	0		0	0	0		1	0	0		0	0	0
6	29	58	12	0	0	1	1	1	0	1	0	2	0	0	2	0	2	0		0	0	0		0	0	0		0	0	0
6	29	59	58	0	0	1	1	1	0	1	0	2	0	0	2	0	2	0		0	0	0		0	0	0		0	0	0
6	38	1	8	0	1	1	1	1	0	1	0	2	0	0	2	0	2	0		0	0	0		1	0	0		0	0	0
6	38	1	19	0	1	1	1	0	0	1	0	2	0	0	2	0	2	0		0	0	0		0	0	0		1	0	0
6	38	2	1	0	1	1	1	1	0	1	0	2	0	0	2	0	2	0		0	0	0		1	0	0		0	0	0
6	38	3	12	0	1	1	1	1	0	1	0	2	0	0	2	0	2	0		0	0	0		1	0	0		1	0	0
6	38	3	53	0	1	1	1	1	0	1	0	2	0	0	2	0	2	0		0	0	0		1	0	0		0	0	0
6	38	6	56	0	1	1	1	1	0	1	0	1	0	0	2	0	1	0		0	0	0		1	0	0		1	0	0
6	38	11	7	0	1	1	1	1	0	1	0	1	0	0	2	0	1	0		0	0	0		1	0	0		1	0	0
6	38	11	20	0	1	1	1	1	0	1	0	2	0	0	2	0	2	0		0	0	0		1	0	0		1	0	0
6	38	11	21	0	1	1	1	1	0	1	0	2	0	0	2	0	2	0		0	0	0		1	0	0		1	0	0
6	38	11	22	0	1	1	1	1	0	1	0	2	0	0	2	0	2	0		0	0	0		1	0	0		1	0	0
6	38	11	23	0	1	1	1	1	0	1	0	2	0	0	2	0	2	0		0	0	0		1	0	0		1	0	0
6	38	11	26	0	1	1	1	1	0	1	0	1	0	0	2	0	1	0		0	0	0		1	0	0		0	0	0
6	38	11	36	0	1	1	1	1	0	1	0	2	0	0	1	0	2	0		0	0	1		1	0	0		0	0	0
6	38	11	37	0	1	1	1	1	0	1	0	2	0	0	2	0	2	0		0	0	0		1	0	0		0	0	0
6	38	11	54	0	1	1	1	1	0	1	0	2	0	0	1	0	2	0		0	0	1		1	0	0		0	0	0
6	38	11	55	0	1	1	1	1	0	1	0	1	0	0	2	0	2	0		0	0	0		1	0	0		1	0	0
6	38	12	9	0	0	1	1	1	0	1	0	2	0	0	1	0	2	0		0	0	1		0	0	0		1	0	0
6	38	14	8	1	1	1	1	1	0	1	0	2	0	0	2	0	2	0		0	0	0		0	0	0		1	0	0
6	38	14	10	0	1	1	1	1	0	1	0	2	0	0	2	0	2	0		0	0	0		1	0	0		1	0	0
6	38	14	15	0	1	1	0	1	0	1	0	1	0	0	2	0	1	0		0	0	0		0	0	0		1	0	0
6	38	16	7	0	1	1	1	1	0	1	0	1	0	0	2	0	1	0		0	0	0		1	0	0		1	0	0
6	38	16	18	0	1	1	1	1	0	1	0	2	0	0	2	0	2	0		0	0	0		1	0	0		1	0	0
6	38	16	23	0	1	1	1	1	0	1	0	2	0	0	2	0	2	0		0	0	0		1	0	0		1	0	0
6	38	16	38	0	1	1	1	1	0	1	0	2	0	0	2	0	2	0		0	0	0		1	0	0		1	0	0
6	38	17	16	0	1	1	1	1	0	1	0	1	0	0	2	0	1	0		0	0	0		1	0	0		0	0	0
6	38	20	19	0	1	1	1	0	0	1	0	2	0	0	2	0	2	0		0	0	0		0	0	0		0	0	0
6	38	21	11	0	1	1	1	1	0	1	0	2	0	0	2	0	2	0		0	0	0		1	0	0		1	0	0
6	38	22	11	0	1	1	1	1	0	1	0	2	0	0	2	0	2	0		0	0	0		1	0	0		0	0	0
6	38	23	12	0	0	1	1	1	0	1	0	2	0	0	1	0	2	0		0	0	1		0	0	0		1	0	0
6	38	23	14	0	1	1	1	1	0	1	0	2	0	0	2	0	2	0		0	0	0		1	0	0		1	0	0
6	38	23	24	0	0	1	1	1	0	1	0	2	0	0	1	0	2	0		0	0	1		0	0	0		1	0	0
6	38	24	9	0	0	1	1	1	0	0	0	2	0	0	1	0	2	0		0	0	0		0	0	0		0	0	0
6	38	24	25	0	1	1	1	1	0	1	1	2	0	0	2	1	2	0		0	0	0		1	0	0		1	0	0
6	38	28	35	0	1	1	1	1	0	1	0	2	0	0	2	0	2	0		0	0	0		1	0	0		1	0	0
6	38	29	30	0	1	1	1	1	0	1	0	2	0	0	2	0	2	0		0	0	0		1	0	0		1	0	0
6	38	30	10	0	1	1	1	1	0	1	0	2	0	0	2	0	2	0		0	0	0		1	0	0		1	0	0
6	38	31	30	0	1	1	1	1	0	1	0	2	0	0	2	0	2	0		0	0	0		1	0	0		1	0	0
6	38	35	34	0	1	1	1	1	0	1	0	2	0	0	2	0	2	0		0	0	0		1	0	0		1	0	0
6	38	35	36	0	1	1	1	1	0	1	0	2	0	0	2	0	2	0		0	0	0		1	0	0		1	0	0
6	38	36	9	0	1	1	1	1	0	1	0	2	0	0	1	0	2	0		0	0	1		1	0	0		1	0	0
6	38	36	57	0	1	1	1	1	0	1	0	2	0	0	2	0	2	0		0	0	0		1	0	0		1	0	0
6	38	39	41	0	1	1	1	1	0	1	0	2	0	0	2	0	2	0		0	0	0		1	0	0		1	0	0
6	38	40	39	0	1	1	1	1	0	1	0	2	0	0	2	0	2	0		0	0	0		1	0	0		1	0	0
6	38	43	23	0	1	1	1	1	0	1	0	2	0	0	2	0	2	0		0	0	0		1	0	0		1	0	0
6	38	44	43	0	1	1	1	1	0	1	0	2	0	0	2	0	2	0		0	0	0		1	0	0		1	0	0
6	38	48	23	0	1	1	1	1	0	1	0	2	0	0	2	0	2	0		0	0	0		1	0	0		1	0	0
6	38	49	48	0	1	1	1	1	0	1	0	2	0	0	2	0	2	0		0	0	0		1	0	0		1	0	0
6	38	51	35	0	1	1	1	1	0	1	0	2	0	0	2	0	2	0		0	0	0		1	0	0		1	0	0
6	38	52	51	0	1	1	1	1	0	1	0	2	0	0	2	0	2	0		0	0	0		1	0	0		1	0	0
6	38	53	14	1	1	1	0	1	0	1	0	1	0	0	2	0	1	0		0	0	0		0	0	0		1	0	0
6	38	54	24	0	1	1	1	1	0	1	0	2	0	0	1	0	2	0		0	0	1		1	0	0		1	0	0
6	38	55	56	0	1	1	1	1	0	1	0	2	0	0	2	0	2	0		0	0	0		1	0	0		1	0	0
6	38	56	10	0	1	1	1	1	0	1	0	2	0	0	2	0	2	0		0	0	0		1	0	0		1	0	0
6	38	56	15	0	1	1	1	1	0	1	0	1	0	0	2	0	1	0		0	0	0		1	0	0		1	0	0
6	38	57	14	0	1	1	1	1	0	1	0	2	0	0	2	0	2	0		0	0	0		1	0	0		1	0	0
6	38	58	12	0	0	1	1	1	0	1	0	2	0	0	2	0	2	0		0	0	0		0	0	0		1	0	0
6	38	59	58	0	0	1	1	1	0	1	0	2	0	0	2	0	2	0		0	0	0		0	0	0		1	0	0
6	56	1	19	0	1	1	1	0	0	1	0	1	0	0	2	0	1	0		0	0	0		0	0	0		1	0	0
6	56	2	1	0	1	1	1	1	0	1	0	1	0	0	2	0	1	0		0	0	0		1	0	0		1	0	0
6	56	11	20	0	1	1	1	1	0	1	0	1	0	0	2	0	1	0		0	0	0		1	0	0		1	0	0
6	56	11	55	0	1	1	1	1	0	1	0	1	0	0	2	0	1	0		0	0	0		1	0	0		1	0	0
6	56	12	9	0	0	1	1	1	0	1	0	1	0	0	1	0	1	0		0	0	1		0	0	0		1	0	0
6	56	14	8	1	1	1	1	1	0	1	0	1	0	0	2	0	1	0		0	0	0		0	0	0		1	0	0
6	56	14	10	0	1	1	1	1	0	1	0	1	0	0	2	0	1	0		0	0	0		1	0	0		1	0	0
6	56	14	15	0	1	1	0	1	0	1	0	0	0	0	2	0	0	0		0	0	0		0	0	0		1	0	0
6	56	16	7	0	1	1	1	1	0	1	0	1	0	0	2	0	1	0		0	0	0		1	0	0		1	0	0
6	56	16	18	0	1	1	1	1	0	1	0	1	0	0	2	0	1	0		0	0	0		1	0	0		1	0	0
6	56	16	23	0	1	1	1	1	0	1	0	1	0	0	2	0	1	0		0	0	0		1	0	0		1	0	0
6	56	16	38	0	1	1	1	1	0	1	0	1	0	0	2	0	1	0		0	0	0		1	0	0		1	0	0
6	56	17	16	0	1	1	1	1	0	1	0	1	0	0	2	0	1	0		0	0	0		1	0	0		1	0	0
6	56	20	19	0	1	1	1	0	0	1	0	1	0	0	2	0	1	0		0	0	0		0	0	0		1	0	0
6	56	24	9	0	0	1	1	1	0	0	0	1	0	0	1	0	1	0		0	0	0		0	0	0		1	0	0
6	56	28	35	0	1	1	1	1	0	1	0	1	0	0	2	0	1	0		0	0	0		1	0	0		1	0	0
6	56	35	34	0	1	1	1	1	0	1	0	1	0	0	2	0	1	0		0	0	0		1	0	0		1	0	0
6	56	35	36	0	1	1	1	1	0	1	0	1	0	0	2	0	1	0		0	0	0		1	0	0		1	0	0
6	56	36	9	0	1	1	1	1	0	1	0	1	0	0	1	0	1	0		0	0	1		1	0	0		1	0	0
6	56	36	57	0	1	1	1	1	0	1	0	1	0	0	2	0	1	0		0	0	0		1	0	0		1	0	0
6	56	39	41	0	1	1	1	1	0	1	0	1	0	0	2	0	1	0		0	0	0		1	0	0		1	0	0
6	56	40	39	0	1	1	1	1	0	1	0	1	0	0	2	0	1	0		0	0	0		1	0	0		1	0	0
6	56	43	23	0	1	1	1	1	0	1	0	1	0	0	2	0	1	0		0	0	0		1	0	0		1	0	0
6	56	44	43	0	1	1	1	1	0	1	0	1	0	0	2	0	1	0		0	0	0		1	0	0		1	0	0
6	56	48	23	0	1	1	1	1	0	1	0	1	0	0	2	0	1	0		0	0	0		1	0	0		1	0	0
6	56	49	48	0	1	1	1	1	0	1	0	1	0	0	2	0	1	0		0	0	0		1	0	0		1	0	0
6	56	51	35	0	1	1	1	1	0	1	0	1	0	0	2	0	1	0		0	0	0		1	0	0		1	0	0
6	56	52	51	0	1	1	1	1	0	1	0	1	0	0	2	0	1	0		0	0	0		1	0	0		1	0	0
6	56	55	56	0	1	1	1	1	0	1	0	1	0	0	2	0	1	0		0	0	0		1	0	0		1	0	0
6	56	56	10	0	1	1	1	1	0	1	0	1	0	0	2	0	1	0		0	0	0		1	0	0		1	0	0
6	56	56	15	0	1	1	1	1	0	1	0	1	0	0	2	0	1	0		0	0	0		1	0	0		1	0	0
6	56	57	14	0	1	1	1	1	0	1	0	1	0	0	2	0	1	0		0	0	0		1	0	0		1	0	0
6	56	58	12	0	0	1	1	1	0	1	0	1	0	0	2	0	1	0		0	0	0		0	0	0		1	0	0
6	56	59	58	0	0	1	1	1	0	1	0	1	0	0	2	0	1	0		0	0	0		0	0	0		1	0	0
7	6	1	8	0	1	1	1	1	0	1	0	1	0	0	2	0	1	0		0	0	0		1	0	0		1	0	0
7	6	1	19	0	1	1	1	0	0	1	0	1	0	0	2	0	1	0		0	0	0		0	0	0		1	0	0
7	6	2	1	0	1	1	1	1	0	1	0	1	0	0	2	0	1	0		0	0	0		1	0	0		0	0	0
7	6	3	12	0	1	1	1	1	0	1	0	1	0	0	2	0	1	0		0	0	0		1	0	0		0	0	0
7	6	3	53	0	1	1	1	1	0	1	0	1	0	0	2	0	1	0		0	0	0		1	0	0		0	0	0
7	6	6	29	0	1	1	1	1	0	1	0	1	0	0	2	0	1	0		0	0	0		1	0	0		1	0	0
7	6	6	38	0	1	1	1	1	0	1	0	1	0	0	2	0	1	0		0	0	0		1	0	0		1	0	0
7	6	6	56	0	1	1	1	1	0	1	0	1	0	0	2	0	1	0		0	0	0		1	0	0		0	0	0
7	6	11	7	0	1	1	1	1	0	1	0	1	0	0	2	0	1	0		0	0	0		1	0	0		1	0	0
7	6	11	20	0	1	1	1	1	0	1	0	1	0	0	2	0	1	0		0	0	0		1	0	0		0	0	0
7	6	11	21	0	1	1	1	1	0	1	0	1	0	0	2	0	1	0		0	0	0		1	0	0		1	0	0
7	6	11	22	0	1	1	1	1	0	1	0	1	0	0	2	0	1	0		0	0	0		1	0	0		1	0	0
7	6	11	23	0	1	1	1	1	0	1	0	1	0	0	2	0	1	0		0	0	0		1	0	0		1	0	0
7	6	11	26	0	1	1	1	1	0	1	1	1	0	0	2	1	1	0		0	0	0		1	0	0		1	1	0
7	6	11	36	0	1	1	1	1	0	1	0	1	0	0	1	0	1	0		0	0	1		1	0	0		1	0	0
7	6	11	37	0	1	1	1	1	0	1	0	1	0	0	2	0	1	0		0	0	0		1	0	0		1	0	0
7	6	11	54	0	1	1	1	1	0	1	0	1	0	0	1	0	1	0		0	0	1		1	0	0		0	0	0
7	6	11	55	0	1	1	1	1	0	1	0	1	0	0	2	0	1	0		0	0	0		1	0	0		0	0	0
7	6	12	9	0	0	1	1	1	0	1	0	1	0	0	1	0	1	0		0	0	1		0	0	0		0	0	0
7	6	14	8	1	1	1	1	1	0	1	0	1	0	0	2	0	1	0		0	0	0		0	0	0		0	0	0
7	6	14	10	0	1	1	1	1	0	1	0	1	0	0	2	0	1	0		0	0	0		1	0	0		1	0	0
7	6	14	15	0	1	1	0	1	0	1	0	1	0	0	2	0	1	0		0	0	0		0	0	0		1	0	0
7	6	16	7	0	1	1	1	1	0	1	0	1	0	0	2	0	1	0		0	0	0		1	0	0		1	0	0
7	6	16	18	0	1	1	1	1	0	1	0	1	0	0	2	0	1	0		0	0	0		1	0	0		1	0	0
7	6	16	23	0	1	1	1	1	0	1	0	1	0	0	2	0	1	0		0	0	0		1	0	0		1	0	0
7	6	16	38	0	1	1	1	1	0	1	0	1	0	0	2	0	1	0		0	0	0		1	0	0		1	0	0
7	6	17	16	0	1	1	1	1	0	1	0	1	0	0	2	0	1	0		0	0	0		1	0	0		1	0	0
7	6	20	19	0	1	1	1	0	0	1	0	1	0	0	2	0	1	0		0	0	0		0	0	0		1	0	0
7	6	21	11	0	1	1	1	1	0	1	0	1	0	0	2	0	1	0		0	0	0		1	0	0		1	0	0
7	6	22	11	0	1	1	1	1	0	1	0	1	0	0	2	0	1	0		0	0	0		1	0	0		0	0	0
7	6	23	12	0	0	1	1	1	0	1	0	1	0	0	1	0	1	0		0	0	1		0	0	0		0	0	0
7	6	23	14	0	1	1	1	1	0	1	0	1	0	0	2	0	1	0		0	0	0		1	0	0		1	0	0
7	6	23	24	0	0	1	1	1	0	1	0	1	0	0	1	0	1	0		0	0	1		0	0	0		0	0	0
7	6	24	9	0	0	1	1	1	0	0	0	1	0	0	1	0	1	0		0	0	0		0	0	0		1	0	0
7	6	24	25	0	1	1	1	1	0	1	1	1	0	0	2	1	1	0		0	0	0		1	0	0		1	1	0
7	6	26	6	0	1	1	1	1	0	1	0	1	0	0	2	0	1	0		0	0	0		1	0	0		1	0	0
7	6	28	35	0	1	1	1	1	0	1	0	1	0	0	2	0	1	0		0	0	0		1	0	0		0	0	0
7	6	29	30	0	1	1	1	1	0	1	0	1	0	0	2	0	1	0		0	0	0		1	0	0		1	0	0
7	6	30	10	0	1	1	1	1	0	1	0	1	0	0	2	0	1	0		0	0	0		1	0	0		1	0	0
7	6	31	30	0	1	1	1	1	0	1	0	1	0	0	2	0	1	0		0	0	0		1	0	0		1	0	0
7	6	35	34	0	1	1	1	1	0	1	0	1	0	0	2	0	1	0		0	0	0		1	0	0		1	0	0
7	6	35	36	0	1	1	1	1	0	1	0	1	0	0	2	0	1	0		0	0	0		1	0	0		1	0	0
7	6	36	9	0	1	1	1	1	0	1	0	1	0	0	1	0	1	0		0	0	1		1	0	0		1	0	0
7	6	36	57	0	1	1	1	1	0	1	0	1	0	0	2	0	1	0		0	0	0		1	0	0		1	0	0
7	6	39	41	0	1	1	1	1	0	1	0	1	0	0	2	0	1	0		0	0	0		1	0	0		1	0	0
7	6	40	39	0	1	1	1	1	0	1	0	1	0	0	2	0	1	0		0	0	0		1	0	0		1	0	0
7	6	43	23	0	1	1	1	1	0	1	0	1	0	0	2	0	1	0		0	0	0		1	0	0		1	0	0
7	6	44	43	0	1	1	1	1	0	1	0	1	0	0	2	0	1	0		0	0	0		1	0	0		1	0	0
7	6	48	23	0	1	1	1	1	0	1	0	1	0	0	2	0	1	0		0	0	0		1	0	0		1	0	0
7	6	49	48	0	1	1	1	1	0	1	0	1	0	0	2	0	1	0		0	0	0		1	0	0		1	0	0
7	6	51	35	0	1	1	1	1	0	1	0	1	0	0	2	0	1	0		0	0	0		1	0	0		1	0	0
7	6	52	51	0	1	1	1	1	0	1	0	1	0	0	2	0	1	0		0	0	0		1	0	0		1	0	0
7	6	53	14	1	1	1	0	1	0	1	0	1	0	0	2	0	1	0		0	0	0		0	0	0		1	0	0
7	6	54	24	0	1	1	1	1	0	1	0	1	0	0	1	0	1	0		0	0	1		1	0	0		1	0	0
7	6	55	56	0	1	1	1	1	0	1	0	1	0	0	2	0	1	0		0	0	0		1	0	0		1	0	0
7	6	56	10	0	1	1	1	1	0	1	0	1	0	0	2	0	1	0		0	0	0		1	0	0		1	0	0
7	6	56	15	0	1	1	1	1	0	1	0	1	0	0	2	0	1	0		0	0	0		1	0	0		1	0	0
7	6	57	14	0	1	1	1	1	0	1	0	1	0	0	2	0	1	0		0	0	0		1	0	0		1	0	0
7	6	58	12	0	0	1	1	1	0	1	0	1	0	0	2	0	1	0		0	0	0		0	0	0		1	0	0
7	6	59	58	0	0	1	1	1	0	1	0	1	0	0	2	0	1	0		0	0	0		0	0	0		1	0	0
11	7	1	8	0	1	1	1	1	0	1	0	1	0	0	2	0	1	0		0	0	0		1	0	0		1	0	0
11	7	1	19	0	1	1	1	0	0	1	0	1	0	0	2	0	1	0		0	0	0		0	0	0		1	0	0
11	7	2	1	0	1	1	1	1	0	1	0	1	0	0	2	0	1	0		0	0	0		1	0	0		1	0	0
11	7	3	12	0	1	1	1	1	0	1	0	1	0	0	2	0	1	0		0	0	0		1	0	0		1	0	0
11	7	3	53	0	1	1	1	1	0	1	0	1	0	0	2	0	1	0		0	0	0		1	0	0		1	0	0
11	7	6	56	0	1	1	1	1	0	1	0	1	0	0	2	0	1	0		0	0	0		1	0	0		1	0	0
11	7	11	20	0	1	1	1	1	0	1	0	1	0	0	2	0	1	0		0	0	0		1	0	0		1	0	0
11	7	11	21	0	1	1	1	1	0	1	0	1	0	0	2	0	1	0		0	0	0		1	0	0		1	0	0
11	7	11	22	0	1	1	1	1	0	1	0	1	0	0	2	0	1	0		0	0	0		1	0	0		1	0	0
11	7	11	23	0	1	1	1	1	0	1	0	1	0	0	2	0	1	0		0	0	0		1	0	0		1	0	0
11	7	11	26	0	1	1	1	1	0	1	1	1	0	0	2	1	1	0		0	0	0		1	0	0		1	1	0
11	7	11	36	0	1	1	1	1	0	1	0	1	0	0	1	0	1	0		0	0	1		1	0	0		1	0	0
11	7	11	37	0	1	1	1	1	0	1	0	1	0	0	2	0	1	0		0	0	0		1	0	0		1	0	0
11	7	11	54	0	1	1	1	1	0	1	0	1	0	0	1	0	1	0		0	0	1		1	0	0		1	0	0
11	7	11	55	0	1	1	1	1	0	1	0	1	0	0	2	0	1	0		0	0	0		1	0	0		1	0	0
11	7	12	9	0	0	1	1	1	0	1	0	1	0	0	1	0	1	0		0	0	1		0	0	0		1	0	0
11	7	14	8	1	1	1	1	1	0	1	0	1	0	0	2	0	1	0		0	0	0		0	0	0		1	0	0
11	7	14	10	0	1	1	1	1	0	1	0	1	0	0	2	0	1	0		0	0	0		1	0	0		1	0	0
11	7	14	15	0	1	1	0	1	0	1	0	1	0	0	2	0	1	0		0	0	0		0	0	0		1	0	0
11	7	16	7	0	1	1	1	1	0	1	0	1	0	0	2	0	1	0		0	0	0		1	0	0		1	0	0
11	7	16	18	0	1	1	1	1	0	1	0	1	0	0	2	0	1	0		0	0	0		1	0	0		1	0	0
11	7	16	23	0	1	1	1	1	0	1	0	1	0	0	2	0	1	0		0	0	0		1	0	0		1	0	0
11	7	16	38	0	1	1	1	1	0	1	0	1	0	0	2	0	1	0		0	0	0		1	0	0		1	0	0
11	7	17	16	0	1	1	1	1	0	1	0	1	0	0	2	0	1	0		0	0	0		1	0	0		1	0	0
11	7	20	19	0	1	1	1	0	0	1	0	1	0	0	2	0	1	0		0	0	0		0	0	0		1	0	0
11	7	21	11	0	1	1	1	1	0	1	0	1	0	0	2	0	1	0		0	0	0		1	0	0		1	0	0
11	7	22	11	0	1	1	1	1	0	1	0	1	0	0	2	0	1	0		0	0	0		1	0	0		1	0	0
11	7	23	12	0	0	1	1	1	0	1	0	1	0	0	1	0	1	0		0	0	1		0	0	0		1	0	0
11	7	23	14	0	1	1	1	1	0	1	0	1	0	0	2	0	1	0		0	0	0		1	0	0		1	0	0
11	7	23	24	0	0	1	1	1	0	1	0	1	0	0	1	0	1	0		0	0	1		0	0	0		1	0	0
11	7	24	9	0	0	1	1	1	0	0	0	1	0	0	1	0	1	0		0	0	0		0	0	0		1	0	0
11	7	24	25	0	1	1	1	1	0	1	1	1	0	0	2	1	1	0		0	0	0		1	0	0		1	1	0
11	7	28	35	0	1	1	1	1	0	1	0	1	0	0	2	0	1	0		0	0	0		1	0	0		1	0	0
11	7	29	30	0	1	1	1	1	0	1	0	1	0	0	2	0	1	0		0	0	0		1	0	0		1	0	0
11	7	30	10	0	1	1	1	1	0	1	0	1	0	0	2	0	1	0		0	0	0		1	0	0		1	0	0
11	7	31	30	0	1	1	1	1	0	1	0	1	0	0	2	0	1	0		0	0	0		1	0	0		1	0	0
11	7	35	34	0	1	1	1	1	0	1	0	1	0	0	2	0	1	0		0	0	0		1	0	0		1	0	0
11	7	35	36	0	1	1	1	1	0	1	0	1	0	0	2	0	1	0		0	0	0		1	0	0		1	0	0
11	7	36	9	0	1	1	1	1	0	1	0	1	0	0	1	0	1	0		0	0	1		1	0	0		0	0	0
11	7	36	57	0	1	1	1	1	0	1	0	1	0	0	2	0	1	0		0	0	0		1	0	0		0	0	0
11	7	39	41	0	1	1	1	1	0	1	0	1	0	0	2	0	1	0		0	0	0		1	0	0		0	0	0
11	7	40	39	0	1	1	1	1	0	1	0	1	0	0	2	0	1	0		0	0	0		1	0	0		1	0	0
11	7	43	23	0	1	1	1	1	0	1	0	1	0	0	2	0	1	0		0	0	0		1	0	0		1	0	0
11	7	44	43	0	1	1	1	1	0	1	0	1	0	0	2	0	1	0		0	0	0		1	0	0		0	0	0
11	7	48	23	0	1	1	1	1	0	1	0	1	0	0	2	0	1	0		0	0	0		1	0	0		1	0	0
11	7	49	48	0	1	1	1	1	0	1	0	1	0	0	2	0	1	0		0	0	0		1	0	0		0	0	0
11	7	51	35	0	1	1	1	1	0	1	0	1	0	0	2	0	1	0		0	0	0		1	0	0		1	0	0
11	7	52	51	0	1	1	1	1	0	1	0	1	0	0	2	0	1	0		0	0	0		1	0	0		1	0	0
11	7	53	14	1	1	1	0	1	0	1	0	1	0	0	2	0	1	0		0	0	0		0	0	0		1	0	0
11	7	54	24	0	1	1	1	1	0	1	0	1	0	0	1	0	1	0		0	0	1		1	0	0		1	0	0
11	7	55	56	0	1	1	1	1	0	1	0	1	0	0	2	0	1	0		0	0	0		1	0	0		1	0	0
11	7	56	10	0	1	1	1	1	0	1	0	1	0	0	2	0	1	0		0	0	0		1	0	0		1	0	0
11	7	56	15	0	1	1	1	1	0	1	0	1	0	0	2	0	1	0		0	0	0		1	0	0		0	0	0
11	7	57	14	0	1	1	1	1	0	1	0	1	0	0	2	0	1	0		0	0	0		1	0	0		0	0	0
11	7	58	12	0	0	1	1	1	0	1	0	1	0	0	2	0	1	0		0	0	0		0	0	0		0	0	0
11	7	59	58	0	0	1	1	1	0	1	0	1	0	0	2	0	1	0		0	0	0		0	0	0		0	0	0
11	20	1	19	0	1	1	1	0	0	1	0	2	0	0	2	0	2	0		0	0	0		0	0	0		1	0	0
11	20	2	1	0	1	1	1	1	0	1	0	2	1	0	2	0	2	1		0	0	0		1	0	0		1	0	0
11	20	14	10	0	1	1	1	1	0	1	0	2	0	0	2	0	2	0		0	0	0		1	0	0		1	0	0
11	20	16	7	0	1	1	1	1	0	1	0	1	0	0	2	0	1	0		0	0	0		1	0	0		1	0	0
11	20	16	18	0	1	1	1	1	0	1	0	2	0	0	2	0	2	0		0	0	0		1	0	0		1	0	0
11	20	16	23	0	1	1	1	1	0	1	0	2	0	0	2	0	2	0		0	0	0		1	0	0		1	0	0
11	20	16	38	0	1	1	1	1	0	1	0	2	0	0	2	0	2	0		0	0	0		1	0	0		1	0	0
11	20	17	16	0	1	1	1	1	0	1	0	1	0	0	2	0	1	0		0	0	0		1	0	0		1	0	0
11	20	20	19	0	1	1	1	0	0	1	0	2	0	0	2	0	2	0		0	0	0		0	0	0		1	0	0
11	20	24	9	0	0	1	1	1	0	0	0	2	0	0	1	0	2	0		0	0	0		0	0	0		0	0	0
11	20	28	35	0	1	1	1	1	0	1	0	2	0	0	2	0	2	0		0	0	0		1	0	0		0	0	0
11	20	35	34	0	1	1	1	1	0	1	0	2	0	0	2	0	2	0		0	0	0		1	0	0		1	0	0
11	20	35	36	0	1	1	1	1	0	1	0	2	0	0	2	0	2	0		0	0	0		1	0	0		0	0	0
11	20	36	57	0	1	1	1	1	0	1	0	2	0	0	2	0	2	0		0	0	0		1	0	0		1	0	0
11	20	39	41	0	1	1	1	1	0	1	0	2	0	0	2	0	2	0		0	0	0		1	0	0		1	0	0
11	20	40	39	0	1	1	1	1	0	1	0	2	0	0	2	0	2	0		0	0	0		1	0	0		1	0	0
11	20	43	23	0	1	1	1	1	0	1	0	2	0	0	2	0	2	0		0	0	0		1	0	0		0	0	0
11	20	44	43	0	1	1	1	1	0	1	0	2	0	0	2	0	2	0		0	0	0		1	0	0		1	0	0
11	20	48	23	0	1	1	1	1	0	1	0	2	0	0	2	0	2	0		0	0	0		1	0	0		1	0	0
11	20	49	48	0	1	1	1	1	0	1	0	2	0	0	2	0	2	0		0	0	0		1	0	0		1	0	0
11	20	51	35	0	1	1	1	1	0	1	0	2	0	0	2	0	2	0		0	0	0		1	0	0		1	0	0
11	20	52	51	0	1	1	1	1	0	1	0	2	0	0	2	0	2	0		0	0	0		1	0	0		1	0	0
11	20	57	14	0	1	1	1	1	0	1	0	2	0	0	2	0	2	0		0	0	0		1	0	0		1	0	0
11	20	58	12	0	0	1	1	1	0	1	0	2	0	0	2	0	2	0		0	0	0		0	0	0		1	0	0
11	20	59	58	0	0	1	1	1	0	1	0	2	0	0	2	0	2	0		0	0	0		0	0	0		1	0	0
11	21	1	19	0	1	1	1	0	0	1	0	2	0	0	2	0	2	0		0	0	0		0	0	0		1	0	0
11	21	2	1	0	1	1	1	1	0	1	0	2	0	0	2	0	2	0		0	0	0		1	0	0		1	0	0
11	21	3	12	0	1	1	1	1	0	1	0	2	0	0	2	0	2	0		0	0	0		1	0	0		1	0	0
11	21	3	53	0	1	1	1	1	0	1	0	2	0	0	2	0	2	0		0	0	0		1	0	0		1	0	0
11	21	6	56	0	1	1	1	1	0	1	0	1	0	0	2	0	1	0		0	0	0		1	0	0		1	0	0
11	21	11	20	0	1	1	1	1	0	1	0	2	0	0	2	0	2	0		0	0	0		1	0	0		1	0	0
11	21	11	36	0	1	1	1	1	0	1	0	2	0	0	1	0	2	0		0	0	1		1	0	0		1	0	0
11	21	11	54	0	1	1	1	1	0	1	0	2	0	0	1	0	2	0		0	0	1		1	0	0		1	0	0
11	21	11	55	0	1	1	1	1	0	1	0	1	0	0	2	0	2	0		0	0	0		1	0	0		1	0	0
11	21	12	9	0	0	1	1	1	0	1	0	2	0	0	1	0	2	0		0	0	1		0	0	0		1	0	0
11	21	14	8	1	1	1	1	1	0	1	0	2	0	0	2	0	2	0		0	0	0		0	0	0		1	0	0
11	21	14	10	0	1	1	1	1	0	1	0	2	0	0	2	0	2	0		0	0	0		1	0	0		1	0	0
11	21	14	15	0	1	1	0	1	0	1	0	1	0	0	2	0	1	0		0	0	0		0	0	0		1	0	0
11	21	16	7	0	1	1	1	1	0	1	0	1	0	0	2	0	1	0		0	0	0		1	0	0		1	0	0
11	21	16	18	0	1	1	1	1	0	1	0	2	0	0	2	0	2	0		0	0	0		1	0	0		1	0	0
11	21	16	23	0	1	1	1	1	0	1	0	2	0	0	2	0	2	0		0	0	0		1	0	0		1	0	0
11	21	16	38	0	1	1	1	1	0	1	0	2	0	0	2	0	2	0		0	0	0		1	0	0		1	0	0
11	21	17	16	0	1	1	1	1	0	1	0	1	0	0	2	0	1	0		0	0	0		1	0	0		1	0	0
11	21	20	19	0	1	1	1	0	0	1	0	2	0	0	2	0	2	0		0	0	0		0	0	0		1	0	0
11	21	21	11	0	1	1	1	1	0	1	0	2	0	0	2	0	2	0		0	0	0		1	0	0		1	0	0
11	21	23	12	0	0	1	1	1	0	1	0	2	0	0	1	0	2	0		0	0	1		0	0	0		1	0	0
11	21	24	9	0	0	1	1	1	0	0	0	2	0	0	1	0	2	0		0	0	0		0	0	0		1	0	0
11	21	28	35	0	1	1	1	1	0	1	0	2	0	0	2	0	2	0		0	0	0		1	0	0		1	0	0
11	21	29	30	0	1	1	1	1	0	1	0	2	0	0	2	0	2	0		0	0	0		1	0	0		1	0	0
11	21	30	10	0	1	1	1	1	0	1	0	2	0	0	2	0	2	0		0	0	0		1	0	0		1	0	0
11	21	31	30	0	1	1	1	1	0	1	0	2	0	0	2	0	2	0		0	0	0		1	0	0		1	0	0
11	21	35	34	0	1	1	1	1	0	1	0	2	0	0	2	0	2	0		0	0	0		1	0	0		1	0	0
11	21	35	36	0	1	1	1	1	0	1	0	2	0	0	2	0	2	0		0	0	0		1	0	0		1	0	0
11	21	36	9	0	1	1	1	1	0	1	0	2	0	0	1	0	2	0		0	0	1		1	0	0		1	0	0
11	21	36	57	0	1	1	1	1	0	1	0	2	0	0	2	0	2	0		0	0	0		1	0	0		1	0	0
11	21	39	41	0	1	1	1	1	0	1	0	2	0	0	2	0	2	0		0	0	0		1	0	0		1	0	0
11	21	40	39	0	1	1	1	1	0	1	0	2	0	0	2	0	2	0		0	0	0		1	0	0		1	0	0
11	21	43	23	0	1	1	1	1	0	1	0	2	0	0	2	0	2	0		0	0	0		1	0	0		1	0	0
11	21	44	43	0	1	1	1	1	0	1	0	2	0	0	2	0	2	0		0	0	0		1	0	0		1	0	0
11	21	48	23	0	1	1	1	1	0	1	0	2	0	0	2	0	2	0		0	0	0		1	0	0		1	0	0
11	21	49	48	0	1	1	1	1	0	1	0	2	0	0	2	0	2	0		0	0	0		1	0	0		1	0	0
11	21	51	35	0	1	1	1	1	0	1	0	2	0	0	2	0	2	0		0	0	0		1	0	0		1	0	0
11	21	52	51	0	1	1	1	1	0	1	0	2	0	0	2	0	2	0		0	0	0		1	0	0		1	0	0
11	21	53	14	1	1	1	0	1	0	1	0	1	0	0	2	0	1	0		0	0	0		0	0	0		1	0	0
11	21	54	24	0	1	1	1	1	0	1	0	2	0	0	1	0	2	0		0	0	1		1	0	0		1	0	0
11	21	55	56	0	1	1	1	1	0	1	0	2	0	0	2	0	2	0		0	0	0		1	0	0		1	0	0
11	21	56	10	0	1	1	1	1	0	1	0	2	0	0	2	0	2	0		0	0	0		1	0	0		1	0	0
11	21	56	15	0	1	1	1	1	0	1	0	1	0	0	2	0	1	0		0	0	0		1	0	0		1	0	0
11	21	57	14	0	1	1	1	1	0	1	0	2	0	0	2	0	2	0		0	0	0		1	0	0		1	0	0
11	21	58	12	0	0	1	1	1	0	1	0	2	0	0	2	0	2	0		0	0	0		0	0	0		1	0	0
11	21	59	58	0	0	1	1	1	0	1	0	2	0	0	2	0	2	0		0	0	0		0	0	0		1	0	0
11	22	1	19	0	1	1	1	0	0	1	0	2	0	0	2	0	2	0		0	0	0		0	0	0		1	0	0
11	22	2	1	0	1	1	1	1	0	1	0	2	0	0	2	0	2	0		0	0	0		1	0	0		1	0	0
11	22	3	12	0	1	1	1	1	0	1	0	2	0	0	2	0	2	0		0	0	0		1	0	0		1	0	0
11	22	3	53	0	1	1	1	1	0	1	0	2	0	0	2	0	2	0		0	0	0		1	0	0		1	0	0
11	22	6	56	0	1	1	1	1	0	1	0	1	0	0	2	0	1	0		0	0	0		1	0	0		1	0	0
11	22	11	20	0	1	1	1	1	0	1	0	2	0	0	2	0	2	0		0	0	0		1	0	0		1	0	0
11	22	11	21	0	1	1	1	1	0	1	0	2	0	0	2	0	2	0		0	0	0		1	0	0		1	0	0
11	22	11	36	0	1	1	1	1	0	1	0	2	0	0	1	0	2	0		0	0	1		1	0	0		0	0	0
11	22	11	54	0	1	1	1	1	0	1	0	2	0	0	1	0	2	0		0	0	1		1	0	0		0	0	0
11	22	11	55	0	1	1	1	1	0	1	0	1	0	0	2	0	2	0		0	0	0		1	0	0		0	0	0
11	22	12	9	0	0	1	1	1	0	1	0	2	0	0	1	0	2	0		0	0	1		0	0	0		1	0	0
11	22	14	8	1	1	1	1	1	0	1	0	2	0	0	2	0	2	0		0	0	0		0	0	0		0	0	0
11	22	14	10	0	1	1	1	1	0	1	0	2	0	0	2	0	2	0		0	0	0		1	0	0		0	0	0
11	22	14	15	0	1	1	0	1	0	1	0	1	0	0	2	0	1	0		0	0	0		0	0	0		0	0	0
11	22	16	7	0	1	1	1	1	0	1	0	1	0	0	2	0	1	0		0	0	0		1	0	0		0	0	0
11	22	16	18	0	1	1	1	1	0	1	0	2	0	0	2	0	2	0		0	0	0		1	0	0		0	0	0
11	22	16	23	0	1	1	1	1	0	1	0	2	0	0	2	0	2	0		0	0	0		1	0	0		0	0	0
11	22	16	38	0	1	1	1	1	0	1	0	2	0	0	2	0	2	0		0	0	0		1	0	0		0	0	0
11	22	17	16	0	1	1	1	1	0	1	0	1	0	0	2	0	1	0		0	0	0		1	0	0		0	0	0
11	22	20	19	0	1	1	1	0	0	1	0	2	0	0	2	0	2	0		0	0	0		0	0	0		0	0	0
11	22	21	11	0	1	1	1	1	0	1	0	2	0	0	2	0	2	0		0	0	0		1	0	0		0	0	0
11	22	22	11	0	1	1	1	1	0	1	0	2	0	0	2	0	2	0		0	0	0		1	0	0		0	0	0
11	22	23	12	0	0	1	1	1	0	1	0	2	0	0	1	0	2	0		0	0	1		0	0	0		0	0	0
11	22	24	9	0	0	1	1	1	0	0	0	2	0	0	1	0	2	0		0	0	0		0	0	0		0	0	0
11	22	28	35	0	1	1	1	1	0	1	0	2	0	0	2	0	2	0		0	0	0		1	0	0		0	0	0
11	22	29	30	0	1	1	1	1	0	1	0	2	0	0	2	0	2	0		0	0	0		1	0	0		0	0	0
11	22	30	10	0	1	1	1	1	0	1	0	2	0	0	2	0	2	0		0	0	0		1	0	0		0	0	0
11	22	31	30	0	1	1	1	1	0	1	0	2	0	0	2	0	2	0		0	0	0		1	0	0		0	0	0
11	22	35	34	0	1	1	1	1	0	1	0	2	0	0	2	0	2	0		0	0	0		1	0	0		0	0	0
11	22	35	36	0	1	1	1	1	0	1	0	2	0	0	2	0	2	0		0	0	0		1	0	0		0	0	0
11	22	36	9	0	1	1	1	1	0	1	0	2	0	0	1	0	2	0		0	0	1		1	0	0		0	0	0
11	22	36	57	0	1	1	1	1	0	1	0	2	0	0	2	0	2	0		0	0	0		1	0	0		0	0	0
11	22	39	41	0	1	1	1	1	0	1	0	2	0	0	2	0	2	0		0	0	0		1	0	0		0	0	0
11	22	40	39	0	1	1	1	1	0	1	0	2	0	0	2	0	2	0		0	0	0		1	0	0		0	0	0
11	22	43	23	0	1	1	1	1	0	1	0	2	0	0	2	0	2	0		0	0	0		1	0	0		0	0	0
11	22	44	43	0	1	1	1	1	0	1	0	2	0	0	2	0	2	0		0	0	0		1	0	0		0	0	0
11	22	48	23	0	1	1	1	1	0	1	0	2	0	0	2	0	2	0		0	0	0		1	0	0		0	0	0
11	22	49	48	0	1	1	1	1	0	1	0	2	0	0	2	0	2	0		0	0	0		1	0	0		0	0	0
11	22	51	35	0	1	1	1	1	0	1	0	2	0	0	2	0	2	0		0	0	0		1	0	0		0	0	0
11	22	52	51	0	1	1	1	1	0	1	0	2	0	0	2	0	2	0		0	0	0		1	0	0		0	0	0
11	22	53	14	1	1	1	0	1	0	1	0	1	0	0	2	0	1	0		0	0	0		0	0	0		0	0	0
11	22	54	24	0	1	1	1	1	0	1	0	2	0	0	1	0	2	0		0	0	1		1	0	0		0	0	0
11	22	55	56	0	1	1	1	1	0	1	0	2	0	0	2	0	2	0		0	0	0		1	0	0		0	0	0
11	22	56	10	0	1	1	1	1	0	1	0	2	0	0	2	0	2	0		0	0	0		1	0	0		0	0	0
11	22	56	15	0	1	1	1	1	0	1	0	1	0	0	2	0	1	0		0	0	0		1	0	0		0	0	0
11	22	57	14	0	1	1	1	1	0	1	0	2	0	0	2	0	2	0		0	0	0		1	0	0		0	0	0
11	22	58	12	0	0	1	1	1	0	1	0	2	0	0	2	0	2	0		0	0	0		0	0	0		0	0	0
11	22	59	58	0	0	1	1	1	0	1	0	2	0	0	2	0	2	0		0	0	0		0	0	0		0	0	0
11	23	1	19	0	1	1	1	0	0	1	0	2	0	0	2	0	2	0		0	0	0		0	0	0		0	0	0
11	23	2	1	0	1	1	1	1	0	1	0	2	0	0	2	0	2	0		0	0	0		1	0	0		0	0	0
11	23	3	12	0	1	1	1	1	0	1	0	2	0	0	2	0	2	0		0	0	0		1	0	0		0	0	0
11	23	3	53	0	1	1	1	1	0	1	0	2	0	0	2	0	2	0		0	0	0		1	0	0		0	0	0
11	23	6	56	0	1	1	1	1	0	1	0	1	0	0	2	0	1	0		0	0	0		1	0	0		0	0	0
11	23	11	20	0	1	1	1	1	0	1	0	2	0	0	2	0	2	0		0	0	0		1	0	0		0	0	0
11	23	11	21	0	1	1	1	1	0	1	0	2	0	0	2	0	2	0		0	0	0		1	0	0		0	0	0
11	23	11	22	0	1	1	1	1	0	1	0	2	0	0	2	0	2	0		0	0	0		1	0	0		0	0	0
11	23	11	36	0	1	1	1	1	0	1	0	2	0	0	1	0	2	0		0	0	1		1	0	0		0	0	0
11	23	11	54	0	1	1	1	1	0	1	0	2	0	0	1	0	2	0		0	0	1		1	0	0		0	0	0
11	23	11	55	0	1	1	1	1	0	1	0	1	0	0	2	0	2	0		0	0	0		1	0	0		0	0	0
11	23	12	9	0	0	1	1	1	0	1	0	2	0	0	1	0	2	0		0	0	1		0	0	0		0	0	0
11	23	14	8	1	1	1	1	1	0	1	0	2	0	0	2	0	2	0		0	0	0		0	0	0		0	0	0
11	23	14	10	0	1	1	1	1	0	1	0	2	0	0	2	0	2	0		0	0	0		1	0	0		0	0	0
11	23	14	15	0	1	1	0	1	0	1	0	1	0	0	2	0	1	0		0	0	0		0	0	0		0	0	0
11	23	16	7	0	1	1	1	1	0	1	0	1	0	0	2	0	1	0		0	0	0		1	0	0		0	0	0
11	23	16	18	0	1	1	1	1	0	1	0	2	0	0	2	0	2	0		0	0	0		1	0	0		0	0	0
11	23	16	23	0	1	1	1	1	0	1	0	2	0	0	2	0	2	0		0	0	0		1	0	0		0	0	0
11	23	16	38	0	1	1	1	1	0	1	0	2	0	0	2	0	2	0		0	0	0		1	0	0		0	0	0
11	23	17	16	0	1	1	1	1	0	1	0	1	0	0	2	0	1	0		0	0	0		1	0	0		0	0	0
11	23	20	19	0	1	1	1	0	0	1	0	2	0	0	2	0	2	0		0	0	0		0	0	0		0	0	0
11	23	21	11	0	1	1	1	1	0	1	0	2	0	0	2	0	2	0		0	0	0		1	0	0		0	0	0
11	23	22	11	0	1	1	1	1	0	1	0	2	0	0	2	0	2	0		0	0	0		1	0	0		0	0	0
11	23	23	12	0	0	1	1	1	0	1	0	2	0	0	1	0	2	0		0	0	1		0	0	0		0	0	0
11	23	23	24	0	0	1	1	1	0	1	0	2	0	0	1	0	2	0		0	0	1		0	0	0		0	0	0
11	23	24	9	0	0	1	1	1	0	0	0	2	0	0	1	0	2	0		0	0	0		0	0	0		0	0	0
11	23	24	25	0	1	1	1	1	0	1	1	2	0	0	2	1	2	0		0	0	0		1	0	0		0	0	0
11	23	28	35	0	1	1	1	1	0	1	0	2	0	0	2	0	2	0		0	0	0		1	0	0		0	0	0
11	23	29	30	0	1	1	1	1	0	1	0	2	0	0	2	0	2	0		0	0	0		1	0	0		0	0	0
11	23	30	10	0	1	1	1	1	0	1	0	2	0	0	2	0	2	0		0	0	0		1	0	0		0	0	0
11	23	31	30	0	1	1	1	1	0	1	0	2	0	0	2	0	2	0		0	0	0		1	0	0		0	0	0
11	23	35	34	0	1	1	1	1	0	1	0	2	0	0	2	0	2	0		0	0	0		1	0	0		0	0	0
11	23	35	36	0	1	1	1	1	0	1	0	2	0	0	2	0	2	0		0	0	0		1	0	0		0	0	0
11	23	36	9	0	1	1	1	1	0	1	0	2	0	0	1	0	2	0		0	0	1		1	0	0		0	0	0
11	23	36	57	0	1	1	1	1	0	1	0	2	0	0	2	0	2	0		0	0	0		1	0	0		0	0	0
11	23	39	41	0	1	1	1	1	0	1	0	2	0	0	2	0	2	0		0	0	0		1	0	0		0	0	0
11	23	40	39	0	1	1	1	1	0	1	0	2	0	0	2	0	2	0		0	0	0		1	0	0		0	0	0
11	23	43	23	0	1	1	1	1	0	1	0	2	0	0	2	0	2	0		0	0	0		1	0	0		0	0	0
11	23	44	43	0	1	1	1	1	0	1	0	2	0	0	2	0	2	0		0	0	0		1	0	0		0	0	0
11	23	48	23	0	1	1	1	1	0	1	0	2	0	0	2	0	2	0		0	0	0		1	0	0		0	0	0
11	23	49	48	0	1	1	1	1	0	1	0	2	0	0	2	0	2	0		0	0	0		1	0	0		0	0	0
11	23	51	35	0	1	1	1	1	0	1	0	2	0	0	2	0	2	0		0	0	0		1	0	0		0	0	0
11	23	52	51	0	1	1	1	1	0	1	0	2	0	0	2	0	2	0		0	0	0		1	0	0		0	0	0
11	23	53	14	1	1	1	0	1	0	1	0	1	0	0	2	0	1	0		0	0	0		0	0	0		0	0	0
11	23	54	24	0	1	1	1	1	0	1	0	2	0	0	1	0	2	0		0	0	1		1	0	0		0	0	0
11	23	55	56	0	1	1	1	1	0	1	0	2	0	0	2	0	2	0		0	0	0		1	0	0		0	0	0
11	23	56	10	0	1	1	1	1	0	1	0	2	0	0	2	0	2	0		0	0	0		1	0	0		0	0	0
11	23	56	15	0	1	1	1	1	0	1	0	1	0	0	2	0	1	0		0	0	0		1	0	0		0	0	0
11	23	57	14	0	1	1	1	1	0	1	0	2	0	0	2	0	2	0		0	0	0		1	0	0		0	0	0
11	23	58	12	0	0	1	1	1	0	1	0	2	0	0	2	0	2	0		0	0	0		0	0	0		0	0	0
11	23	59	58	0	0	1	1	1	0	1	0	2	0	0	2	0	2	0		0	0	0		0	0	0		0	0	0
11	26	1	8	0	1	1	1	1	0	1	0	1	0	0	2	0	1	0		0	0	0		1	0	0		0	0	0
11	26	1	19	0	1	1	1	0	0	1	0	1	0	0	2	0	1	0		0	0	0		0	0	0		0	0	0
11	26	2	1	0	1	1	1	1	0	1	0	1	0	0	2	0	1	0		0	0	0		1	0	0		0	0	0
11	26	3	12	0	1	1	1	1	0	1	0	1	0	0	2	0	1	0		0	0	0		1	0	0		0	0	0
11	26	3	53	0	1	1	1	1	0	1	0	1	0	0	2	0	1	0		0	0	0		1	0	0		0	0	0
11	26	6	56	0	1	1	1	1	0	1	0	1	0	0	2	0	1	0		0	0	0		1	0	0		0	0	0
11	26	11	20	0	1	1	1	1	0	1	0	1	0	0	2	0	1	0		0	0	0		1	0	0		0	0	0
11	26	11	21	0	1	1	1	1	0	1	0	1	0	0	2	0	1	0		0	0	0		1	0	0		0	0	0
11	26	11	22	0	1	1	1	1	0	1	0	1	0	0	2	0	1	0		0	0	0		1	0	0		0	0	0
11	26	11	23	0	1	1	1	1	0	1	0	1	0	0	2	0	1	0		0	0	0		1	0	0		0	0	0
11	26	11	36	0	1	1	1	1	0	1	0	1	0	0	1	0	1	0		0	0	1		1	0	0		0	0	0
11	26	11	37	0	1	1	1	1	0	1	0	1	0	0	2	0	1	0		0	0	0		1	0	0		0	0	0
11	26	11	54	0	1	1	1	1	0	1	0	1	0	0	1	0	1	0		0	0	1		1	0	0		0	0	0
11	26	11	55	0	1	1	1	1	0	1	0	1	0	0	2	0	1	0		0	0	0		1	0	0		0	0	0
11	26	12	9	0	0	1	1	1	0	1	0	1	0	0	1	0	1	0		0	0	1		0	0	0		0	0	0
11	26	14	8	1	1	1	1	1	0	1	0	1	0	0	2	0	1	0		0	0	0		0	0	0		0	0	0
11	26	14	10	0	1	1	1	1	0	1	0	1	0	0	2	0	1	0		0	0	0		1	0	0		0	0	0
11	26	14	15	0	1	1	0	1	0	1	0	1	0	0	2	0	1	0		0	0	0		0	0	0		0	0	0
11	26	16	7	0	1	1	1	1	0	1	1	1	0	0	2	1	1	0		0	0	0		1	0	0		0	1	0
11	26	16	18	0	1	1	1	1	0	1	0	1	0	0	2	0	1	0		0	0	0		1	0	0		0	0	0
11	26	16	23	0	1	1	1	1	0	1	0	1	0	0	2	0	1	0		0	0	0		1	0	0		0	0	0
11	26	16	38	0	1	1	1	1	0	1	0	1	0	0	2	0	1	0		0	0	0		1	0	0		0	0	0
11	26	17	16	0	1	1	1	1	0	1	1	1	0	0	2	1	1	0		0	0	0		1	0	0		0	1	0
11	26	20	19	0	1	1	1	0	0	1	0	1	0	0	2	0	1	0		0	0	0		0	0	0		0	0	0
11	26	21	11	0	1	1	1	1	0	1	0	1	0	0	2	0	1	0		0	0	0		1	0	0		0	0	0
11	26	22	11	0	1	1	1	1	0	1	0	1	0	0	2	0	1	0		0	0	0		1	0	0		0	0	0
11	26	23	12	0	0	1	1	1	0	1	0	1	0	0	1	0	1	0		0	0	1		0	0	0		0	0	0
11	26	23	14	0	1	1	1	1	0	1	0	1	0	0	2	0	1	0		0	0	0		1	0	0		0	0	0
11	26	23	24	0	0	1	1	1	0	1	0	1	0	0	1	0	1	0		0	0	1		0	0	0		0	0	0
11	26	24	9	0	0	1	1	1	0	0	0	1	0	0	1	0	1	0		0	0	0		0	0	0		0	0	0
11	26	24	25	0	1	1	1	1	0	1	1	1	0	0	2	1	1	0		0	0	0		1	0	0		0	1	0
11	26	28	35	0	1	1	1	1	0	1	0	1	0	0	2	0	1	0		0	0	0		1	0	0		0	0	0
11	26	29	30	0	1	1	1	1	0	1	0	1	0	0	2	0	1	0		0	0	0		1	0	0		0	0	0
11	26	30	10	0	1	1	1	1	0	1	0	1	0	0	2	0	1	0		0	0	0		1	0	0		0	0	0
11	26	31	30	0	1	1	1	1	0	1	0	1	0	0	2	0	1	0		0	0	0		1	0	0		0	0	0
11	26	35	34	0	1	1	1	1	0	1	0	1	0	0	2	0	1	0		0	0	0		1	0	0		0	0	0
11	26	35	36	0	1	1	1	1	0	1	0	1	0	0	2	0	1	0		0	0	0		1	0	0		0	0	0
11	26	36	9	0	1	1	1	1	0	1	0	1	0	0	1	0	1	0		0	0	1		1	0	0		0	0	0
11	26	36	57	0	1	1	1	1	0	1	0	1	0	0	2	0	1	0		0	0	0		1	0	0		0	0	0
11	26	39	41	0	1	1	1	1	0	1	0	1	0	0	2	0	1	0		0	0	0		1	0	0		0	0	0
11	26	40	39	0	1	1	1	1	0	1	0	1	0	0	2	0	1	0		0	0	0		1	0	0		0	0	0
11	26	43	23	0	1	1	1	1	0	1	0	1	0	0	2	0	1	0		0	0	0		1	0	0		0	0	0
11	26	44	43	0	1	1	1	1	0	1	0	1	0	0	2	0	1	0		0	0	0		1	0	0		0	0	0
11	26	48	23	0	1	1	1	1	0	1	0	1	0	0	2	0	1	0		0	0	0		1	0	0		0	0	0
11	26	49	48	0	1	1	1	1	0	1	0	1	0	0	2	0	1	0		0	0	0		1	0	0		0	0	0
11	26	51	35	0	1	1	1	1	0	1	0	1	0	0	1	0	1	0		0	0	1		1	0	0		0	0	0
11	26	52	51	0	1	1	1	1	0	1	0	1	0	0	1	0	1	0		0	0	1		1	0	0		0	0	0
11	26	53	14	1	1	1	0	1	0	1	0	1	0	0	2	0	1	0		0	0	0		0	0	0		0	0	0
11	26	54	24	0	1	1	1	1	0	1	0	1	0	0	1	0	1	0		0	0	1		1	0	0		0	0	0
11	26	55	56	0	1	1	1	1	0	1	0	1	0	0	2	0	1	0		0	0	0		1	0	0		0	0	0
11	26	56	10	0	1	1	1	1	0	1	0	1	0	0	2	0	1	0		0	0	0		1	0	0		0	0	0
11	26	56	15	0	1	1	1	1	0	1	0	1	0	0	2	0	1	0		0	0	0		1	0	0		0	0	0
11	26	57	14	0	1	1	1	1	0	1	0	1	0	0	2	0	1	0		0	0	0		1	0	0		0	0	0
11	26	58	12	0	0	1	1	1	0	1	0	1	0	0	2	0	1	0		0	0	0		0	0	0		0	0	0
11	26	59	58	0	0	1	1	1	0	1	0	1	0	0	2	0	1	0		0	0	0		0	0	0		0	0	0
11	36	1	19	0	1	1	1	0	0	1	0	2	0	0	1	0	2	0		0	0	1		0	0	0		0	0	0
11	36	2	1	0	1	1	1	1	0	1	0	2	0	0	1	0	2	0		0	0	1		1	0	0		0	0	0
11	36	3	12	0	1	1	1	1	0	1	0	2	0	0	1	0	2	0		0	0	1		1	0	0		0	0	0
11	36	3	53	0	1	1	1	1	0	1	0	2	0	0	1	0	2	0		0	0	1		1	0	0		0	0	0
11	36	6	56	0	1	1	1	1	0	1	0	1	0	0	1	0	1	0		0	0	1		1	0	0		0	0	0
11	36	11	20	0	1	1	1	1	0	1	0	2	0	0	1	0	2	0		0	0	1		1	0	0		0	0	0
11	36	11	54	0	1	1	1	1	0	1	0	2	0	0	1	0	2	0		0	0	1		1	0	0		0	0	0
11	36	11	55	0	1	1	1	1	0	1	0	1	0	0	1	0	1	0		0	0	1		1	0	0		0	0	0
11	36	12	9	0	0	1	1	1	0	1	0	2	0	0	1	0	2	0		0	0	1		0	0	0		0	0	0
11	36	14	8	1	1	1	1	1	0	1	0	2	0	0	1	0	2	0		0	0	1		0	0	0		0	0	0
11	36	14	10	0	1	1	1	1	0	1	0	2	0	0	1	0	2	0		0	0	1		1	0	0		0	0	0
11	36	14	15	0	1	1	0	1	0	1	0	1	0	0	1	0	1	0		0	0	1		0	0	0		0	0	0
11	36	16	7	0	1	1	1	1	0	1	0	1	0	0	1	0	1	0		0	0	1		1	0	0		0	0	0
11	36	16	18	0	1	1	1	1	0	1	0	2	0	0	1	0	2	0		0	0	1		1	0	0		0	0	0
11	36	16	23	0	1	1	1	1	0	1	0	2	0	0	1	0	2	0		0	0	1		1	0	0		0	0	0
11	36	16	38	0	1	1	1	1	0	1	0	2	0	0	1	0	2	0		0	0	1		1	0	0		0	0	0
11	36	17	16	0	1	1	1	1	0	1	0	1	0	0	1	0	1	0		0	0	1		1	0	0		0	0	0
11	36	20	19	0	1	1	1	0	0	1	0	2	0	0	1	0	2	0		0	0	1		0	0	0		0	0	0
11	36	23	12	0	0	1	1	1	0	1	0	2	0	0	1	0	2	0		0	0	1		0	0	0		0	0	0
11	36	24	9	0	0	1	1	1	0	0	0	2	0	0	0	0	2	0		0	0	1		0	0	0		0	0	0
11	36	28	35	0	1	1	1	1	0	1	0	2	0	0	1	0	2	0		0	0	1		1	0	0		0	0	0
11	36	29	30	0	1	1	1	1	0	1	0	2	0	0	1	0	2	0		0	0	1		1	0	0		0	0	0
11	36	30	10	0	1	1	1	1	0	1	0	2	0	0	1	0	2	0		0	0	1		1	0	0		0	0	0
11	36	31	30	0	1	1	1	1	0	1	0	2	0	0	1	0	2	0		0	0	1		1	0	0		0	0	0
11	36	35	34	0	1	1	1	1	0	1	0	2	0	0	1	0	2	0		0	0	1		1	0	0		0	0	0
11	36	35	36	0	1	1	1	1	0	1	0	2	0	0	1	0	2	0		0	0	1		1	0	0		0	0	0
11	36	36	9	0	1	1	1	1	0	1	0	2	0	0	1	0	2	0		0	0	1		1	0	0		0	0	0
11	36	36	57	0	1	1	1	1	0	1	0	2	0	0	1	0	2	0		0	0	1		1	0	0		0	0	0
11	36	39	41	0	1	1	1	1	0	1	0	2	0	0	1	0	2	0		0	0	1		1	0	0		0	0	0
11	36	40	39	0	1	1	1	1	0	1	0	2	0	0	1	0	2	0		0	0	1		1	0	0		0	0	0
11	36	43	23	0	1	1	1	1	0	1	0	2	0	0	1	0	2	0		0	0	1		1	0	0		0	0	0
11	36	44	43	0	1	1	1	1	0	1	0	2	0	0	1	0	2	0		0	0	1		1	0	0		0	0	0
11	36	48	23	0	1	1	1	1	0	1	0	2	0	0	1	0	2	0		0	0	1		1	0	0		0	0	0
11	36	49	48	0	1	1	1	1	0	1	0	2	0	0	1	0	2	0		0	0	1		1	0	0		0	0	0
11	36	51	35	0	1	1	1	1	0	1	0	2	0	0	1	0	2	0		0	0	1		1	0	0		0	0	0
11	36	52	51	0	1	1	1	1	0	1	0	2	0	0	1	0	2	0		0	0	1		1	0	0		0	0	0
11	36	53	14	1	1	1	0	1	0	1	0	1	0	0	1	0	1	0		0	0	1		0	0	0		0	0	0
11	36	54	24	0	1	1	1	1	0	1	0	2	0	0	1	0	2	0		0	0	1		1	0	0		0	0	0
11	36	55	56	0	1	1	1	1	0	1	0	2	0	0	1	0	2	0		0	0	1		1	0	0		0	0	0
11	36	56	10	0	1	1	1	1	0	1	0	2	0	0	1	0	2	0		0	0	1		1	0	0		0	0	0
11	36	56	15	0	1	1	1	1	0	1	0	1	0	0	1	0	1	0		0	0	1		1	0	0		0	0	0
11	36	57	14	0	1	1	1	1	0	1	0	2	0	0	1	0	2	0		0	0	1		1	0	0		0	0	0
11	36	58	12	0	0	1	1	1	0	1	0	2	0	0	1	0	2	0		0	0	1		0	0	0		0	0	0
11	36	59	58	0	0	1	1	1	0	1	0	2	0	0	1	0	2	0		0	0	1		0	0	0		0	0	0
11	37	1	8	0	1	1	1	1	0	1	0	2	0	0	2	0	2	0		0	0	0		1	0	0		0	0	0
11	37	1	19	0	1	1	1	0	0	1	0	2	0	0	2	0	2	0		0	0	0		0	0	0		0	0	0
11	37	2	1	0	1	1	1	1	0	1	0	2	0	0	2	0	2	0		0	0	0		1	0	0		0	0	0
11	37	3	12	0	1	1	1	1	0	1	0	2	0	0	2	0	2	0		0	0	0		1	0	0		0	0	0
11	37	3	53	0	1	1	1	1	0	1	0	2	0	0	2	0	2	0		0	0	0		1	0	0		0	0	0
11	37	6	56	0	1	1	1	1	0	1	0	1	0	0	2	0	1	0		0	0	0		1	0	0		0	0	0
11	37	11	20	0	1	1	1	1	0	1	0	2	0	0	2	0	2	0		0	0	0		1	0	0		0	0	0
11	37	11	21	0	1	1	1	1	0	1	0	2	0	0	2	0	2	0		0	0	0		1	0	0		0	0	0
11	37	11	22	0	1	1	1	1	0	1	0	2	0	0	2	0	2	0		0	0	0		1	0	0		0	0	0
11	37	11	23	0	1	1	1	1	0	1	0	2	0	0	2	0	2	0		0	0	0		1	0	0		0	0	0
11	37	11	36	0	1	1	1	1	0	1	0	2	0	0	1	0	2	0		0	0	1		1	0	0		0	0	0
11	37	11	54	0	1	1	1	1	0	1	0	2	0	0	1	0	2	0		0	0	1		1	0	0		0	0	0
11	37	11	55	0	1	1	1	1	0	1	0	1	0	0	2	0	2	0		0	0	0		1	0	0		0	0	0
11	37	12	9	0	0	1	1	1	0	1	0	2	0	0	1	0	2	0		0	0	1		0	0	0		0	0	0
11	37	14	8	1	1	1	1	1	0	1	0	2	0	0	2	0	2	0		0	0	0		0	0	0		0	0	0
11	37	14	10	0	1	1	1	1	0	1	0	2	0	0	2	0	2	0		0	0	0		1	0	0		0	0	0
11	37	14	15	0	1	1	0	1	0	1	0	1	0	0	2	0	1	0		0	0	0		0	0	0		0	0	0
11	37	16	7	0	1	1	1	1	0	1	0	1	0	0	2	0	1	0		0	0	0		1	0	0		0	0	0
11	37	16	18	0	1	1	1	1	0	1	0	2	0	0	2	0	2	0		0	0	0		1	0	0		0	0	0
11	37	16	23	0	1	1	1	1	0	1	0	2	0	0	2	0	2	0		0	0	0		1	0	0		0	0	0
11	37	16	38	0	1	1	1	1	0	1	0	2	0	0	2	0	2	0		0	0	0		1	0	0		0	0	0
11	37	17	16	0	1	1	1	1	0	1	0	1	0	0	2	0	1	0		0	0	0		1	0	0		0	0	0
11	37	20	19	0	1	1	1	0	0	1	0	2	0	0	2	0	2	0		0	0	0		0	0	0		0	0	0
11	37	21	11	0	1	1	1	1	0	1	0	2	0	0	2	0	2	0		0	0	0		1	0	0		0	0	0
11	37	22	11	0	1	1	1	1	0	1	0	2	0	0	2	0	2	0		0	0	0		1	0	0		0	0	0
11	37	23	12	0	0	1	1	1	0	1	0	2	0	0	1	0	2	0		0	0	1		0	0	0		0	0	0
11	37	23	14	0	1	1	1	1	0	1	0	2	0	0	2	0	2	0		0	0	0		1	0	0		0	0	0
11	37	23	24	0	0	1	1	1	0	1	0	2	0	0	1	0	2	0		0	0	1		0	0	0		0	0	0
11	37	24	9	0	0	1	1	1	0	0	0	2	0	0	1	0	2	0		0	0	0		0	0	0		0	0	0
11	37	24	25	0	1	1	1	1	0	1	1	2	0	0	2	1	2	0		0	0	0		1	0	0		0	0	0
11	37	28	35	0	1	1	1	1	0	1	0	2	0	0	2	0	2	0		0	0	0		1	0	0		0	0	0
11	37	29	30	0	1	1	1	1	0	1	0	2	0	0	2	0	2	0		0	0	0		1	0	0		0	0	0
11	37	30	10	0	1	1	1	1	0	1	0	2	0	0	2	0	2	0		0	0	0		1	0	0		0	0	0
11	37	31	30	0	1	1	1	1	0	1	0	2	0	0	2	0	2	0		0	0	0		1	0	0		0	0	0
11	37	35	34	0	1	1	1	1	0	1	0	2	0	0	2	0	2	0		0	0	0		1	0	0		0	0	0
11	37	35	36	0	1	1	1	1	0	1	0	2	0	0	2	0	2	0		0	0	0		1	0	0		0	0	0
11	37	36	9	0	1	1	1	1	0	1	0	2	0	0	1	0	2	0		0	0	1		1	0	0		0	0	0
11	37	36	57	0	1	1	1	1	0	1	0	2	0	0	2	0	2	0		0	0	0		1	0	0		0	0	0
11	37	39	41	0	1	1	1	1	0	1	0	2	0	0	2	0	2	0		0	0	0		1	0	0		0	0	0
11	37	40	39	0	1	1	1	1	0	1	0	2	0	0	2	0	2	0		0	0	0		1	0	0		0	0	0
11	37	43	23	0	1	1	1	1	0	1	0	2	0	0	2	0	2	0		0	0	0		1	0	0		0	0	0
11	37	44	43	0	1	1	1	1	0	1	0	2	0	0	2	0	2	0		0	0	0		1	0	0		0	0	0
11	37	48	23	0	1	1	1	1	0	1	0	2	0	0	2	0	2	0		0	0	0		1	0	0		0	0	0
11	37	49	48	0	1	1	1	1	0	1	0	2	0	0	2	0	2	0		0	0	0		1	0	0		0	0	0
11	37	51	35	0	1	1	1	1	0	1	0	2	0	0	2	0	2	0		0	0	0		1	0	0		0	0	0
11	37	52	51	0	1	1	1	1	0	1	0	2	0	0	2	0	2	0		0	0	0		1	0	0		0	0	0
11	37	53	14	1	1	1	0	1	0	1	0	1	0	0	2	0	1	0		0	0	0		0	0	0		0	0	0
11	37	54	24	0	1	1	1	1	0	1	0	2	0	0	1	0	2	0		0	0	1		1	0	0		0	0	0
11	37	55	56	0	1	1	1	1	0	1	0	2	0	0	2	0	2	0		0	0	0		1	0	0		0	0	0
11	37	56	10	0	1	1	1	1	0	1	0	2	0	0	2	0	2	0		0	0	0		1	0	0		0	0	0
11	37	56	15	0	1	1	1	1	0	1	0	1	0	0	2	0	1	0		0	0	0		1	0	0		0	0	0
11	37	57	14	0	1	1	1	1	0	1	0	2	0	0	2	0	2	0		0	0	0		1	0	0		0	0	0
11	37	58	12	0	0	1	1	1	0	1	0	2	0	0	2	0	2	0		0	0	0		0	0	0		0	0	0
11	37	59	58	0	0	1	1	1	0	1	0	2	0	0	2	0	2	0		0	0	0		0	0	0		0	0	0
11	54	1	19	0	1	1	1	0	0	1	0	2	0	0	1	0	2	0		0	0	1		0	0	0		0	0	0
11	54	2	1	0	1	1	1	1	0	1	0	2	0	0	1	0	2	0		0	0	1		1	0	0		0	0	0
11	54	3	12	0	1	1	1	1	0	1	0	2	0	0	1	0	2	0		0	0	1		1	0	0		0	0	0
11	54	6	56	0	1	1	1	1	0	1	0	1	0	0	1	0	1	0		0	0	1		1	0	0		0	0	0
11	54	11	20	0	1	1	1	1	0	1	0	2	0	0	1	0	2	0		0	0	1		1	0	0		0	0	0
11	54	11	55	0	1	1	1	1	0	1	0	1	0	0	1	0	2	0		0	0	0		1	0	0		0	0	0
11	54	12	9	0	0	1	1	1	0	0	0	2	0	0	1	0	2	0		0	0	0		0	0	0		0	0	0
11	54	14	8	1	1	1	1	1	0	1	0	2	0	0	1	0	2	0		0	0	1		0	0	0		0	0	0
11	54	14	10	0	1	1	1	1	0	1	0	2	0	0	1	0	2	0		0	0	1		1	0	0		0	0	0
11	54	14	15	0	1	1	0	1	0	1	0	1	0	0	1	0	1	0		0	0	1		0	0	0		0	0	0
11	54	16	7	0	1	1	1	1	0	1	0	1	0	0	1	0	1	0		0	0	1		1	0	0		0	0	0
11	54	16	18	0	1	1	1	1	0	1	0	2	0	0	1	0	2	0		0	0	1		1	0	0		0	0	0
11	54	16	23	0	1	1	1	1	0	1	0	2	0	0	1	0	2	0		0	0	1		1	0	0		0	0	0
11	54	16	38	0	1	1	1	1	0	1	0	2	0	0	1	0	2	0		0	0	1		1	0	0		0	0	0
11	54	17	16	0	1	1	1	1	0	1	0	1	0	0	1	0	1	0		0	0	1		1	0	0		0	0	0
11	54	20	19	0	1	1	1	0	0	1	0	2	0	0	1	0	2	0		0	0	1		0	0	0		0	0	0
11	54	23	12	0	0	1	1	1	0	0	0	2	0	0	1	0	2	0		0	0	0		0	0	0		0	0	0
11	54	24	9	0	0	1	1	1	0	0	0	2	0	0	1	0	2	0		0	0	0		0	0	0		0	0	0
11	54	28	35	0	1	1	1	1	0	1	0	2	0	0	1	0	2	0		0	0	1		1	0	0		0	0	0
11	54	35	34	0	1	1	1	1	0	1	0	2	0	0	1	0	2	0		0	0	1		1	0	0		0	0	0
11	54	35	36	0	1	1	1	1	0	1	0	2	0	0	1	0	2	0		0	0	1		1	0	0		0	0	0
11	54	36	9	0	1	1	1	1	0	1	0	2	0	0	1	0	2	0		0	0	1		1	0	0		0	0	0
11	54	36	57	0	1	1	1	1	0	1	0	2	0	0	1	0	2	0		0	0	1		1	0	0		0	0	0
11	54	39	41	0	1	1	1	1	0	1	0	2	0	0	1	0	2	0		0	0	1		1	0	0		0	0	0
11	54	40	39	0	1	1	1	1	0	1	0	2	0	0	1	0	2	0		0	0	1		1	0	0		0	0	0
11	54	43	23	0	1	1	1	1	0	1	0	2	0	0	1	0	2	0		0	0	1		1	0	0		0	0	0
11	54	44	43	0	1	1	1	1	0	1	0	2	0	0	1	0	2	0		0	0	1		1	0	0		0	0	0
11	54	48	23	0	1	1	1	1	0	1	0	2	0	0	1	0	2	0		0	0	1		1	0	0		0	0	0
11	54	49	48	0	1	1	1	1	0	1	0	2	0	0	1	0	2	0		0	0	1		1	0	0		0	0	0
11	54	51	35	0	1	1	1	1	0	1	0	2	0	0	1	0	2	0		0	0	1		1	0	0		0	0	0
11	54	52	51	0	1	1	1	1	0	1	0	2	0	0	1	0	2	0		0	0	1		1	0	0		0	0	0
11	54	54	24	0	1	1	1	1	0	1	0	2	0	0	1	0	2	0		0	0	1		1	0	0		0	0	0
11	54	55	56	0	1	1	1	1	0	1	0	2	0	0	1	0	2	0		0	0	1		1	0	0		0	0	0
11	54	56	10	0	1	1	1	1	0	1	0	2	0	0	1	0	2	0		0	0	1		1	0	0		0	0	0
11	54	56	15	0	1	1	1	1	0	1	0	1	0	0	1	0	1	0		0	0	1		1	0	0		0	0	0
11	54	57	14	0	1	1	1	1	0	1	0	2	0	0	1	0	2	0		0	0	1		1	0	0		0	0	0
11	54	58	12	0	0	1	1	1	0	1	0	2	0	0	1	0	2	0		0	0	1		0	0	0		0	0	0
11	54	59	58	0	0	1	1	1	0	1	0	2	0	0	1	0	2	0		0	0	1		0	0	0		0	0	0
11	55	1	19	0	1	1	1	0	0	1	0	1	0	0	2	0	2	0		0	0	0		0	0	0		0	0	0
11	55	2	1	0	1	1	1	1	0	1	0	1	0	0	2	0	2	0		0	0	0		1	0	0		0	0	0
11	55	11	20	0	1	1	1	1	0	1	0	1	0	0	2	0	2	0		0	0	0		1	0	0		0	0	0
11	55	14	10	0	1	1	1	1	0	1	0	1	0	0	2	0	2	0		0	0	0		1	0	0		0	0	0
11	55	16	7	0	1	1	1	1	0	1	0	1	0	0	2	0	1	0		0	0	0		1	0	0		0	0	0
11	55	16	18	0	1	1	1	1	0	1	0	1	0	0	2	0	1	0		0	0	0		1	0	0		0	0	0
11	55	16	23	0	1	1	1	1	0	1	0	1	0	0	2	0	2	0		0	0	0		1	0	0		0	0	0
11	55	16	38	0	1	1	1	1	0	1	0	1	0	0	2	0	2	0		0	0	0		1	0	0		0	0	0
11	55	17	16	0	1	1	1	1	0	1	0	1	0	0	2	0	1	0		0	0	0		1	0	0		0	0	0
11	55	20	19	0	1	1	1	0	0	1	0	1	0	0	2	0	2	0		0	0	0		0	0	0		0	0	0
11	55	24	9	0	0	1	1	1	0	0	0	1	0	0	1	0	2	0		0	0	0		0	0	0		0	0	0
11	55	28	35	0	1	1	1	1	0	1	0	1	0	0	2	0	2	0		0	0	0		1	0	0		0	0	0
11	55	35	34	0	1	1	1	1	0	1	0	1	0	0	2	0	2	0		0	0	0		1	0	0		0	0	0
11	55	35	36	0	1	1	1	1	0	1	0	1	0	0	2	0	2	0		0	0	0		1	0	0		0	0	0
11	55	36	57	0	1	1	1	1	0	1	0	1	0	0	2	0	1	0		0	0	0		1	0	0		0	0	0
11	55	39	41	0	1	1	1	1	0	1	0	1	0	0	2	0	2	0		0	0	0		1	0	0		0	0	0
11	55	40	39	0	1	1	1	1	0	1	0	1	0	0	2	0	2	0		0	0	0		1	0	0		0	0	0
11	55	43	23	0	1	1	1	1	0	1	0	1	0	0	2	0	2	0		0	0	0		1	0	0		0	0	0
11	55	44	43	0	1	1	1	1	0	1	0	1	0	0	2	0	2	0		0	0	0		1	0	0		0	0	0
11	55	48	23	0	1	1	1	1	0	1	0	1	0	0	2	0	2	0		0	0	0		1	0	0		0	0	0
11	55	49	48	0	1	1	1	1	0	1	0	1	0	0	2	0	2	0		0	0	0		1	0	0		0	0	0
11	55	51	35	0	1	1	1	1	0	1	0	1	0	0	2	0	2	0		0	0	0		1	0	0		0	0	0
11	55	52	51	0	1	1	1	1	0	1	0	1	0	0	2	0	2	0		0	0	0		1	0	0		0	0	0
11	55	57	14	0	1	1	1	1	0	1	0	1	0	0	2	0	1	0		0	0	0		1	0	0		0	0	0
11	55	58	12	0	0	1	1	1	0	1	0	1	0	0	2	0	2	0		0	0	0		0	0	0		0	0	0
11	55	59	58	0	0	1	1	1	0	1	0	1	0	0	2	0	2	0		0	0	0		0	0	0		0	0	0
12	9	1	19	0	0	1	1	0	0	1	0	2	0	0	1	0	2	0		0	0	1		0	0	0		0	0	0
12	9	2	1	0	0	1	1	1	0	1	0	2	0	0	1	0	2	0		0	0	1		0	0	0		0	0	0
12	9	11	20	0	0	1	1	1	0	1	0	2	0	0	1	0	2	0		0	0	1		0	0	0		0	0	0
12	9	11	55	0	0	1	1	1	0	1	0	1	0	0	1	0	2	0		0	0	0		0	0	0		0	0	0
12	9	14	10	0	0	1	1	1	0	1	0	2	0	0	1	0	2	0		0	0	1		0	0	0		0	0	0
12	9	14	15	0	0	1	0	1	0	1	0	1	0	0	1	0	1	0		0	0	1		0	0	0		0	0	0
12	9	16	7	0	0	1	1	1	0	1	0	1	0	0	1	0	1	0		0	0	1		0	0	0		0	0	0
12	9	16	18	0	0	1	1	1	0	1	0	2	0	0	1	0	2	0		0	0	1		0	0	0		0	0	0
12	9	16	23	0	0	1	1	1	0	1	0	2	0	0	1	0	2	0		0	0	1		0	0	0		0	0	0
12	9	16	38	0	0	1	1	1	0	1	0	2	0	0	1	0	2	0		0	0	1		0	0	0		0	0	0
12	9	17	16	0	0	1	1	1	0	1	0	1	0	0	1	0	1	0		0	0	1		0	0	0		0	0	0
12	9	20	19	0	0	1	1	0	0	1	0	2	0	0	1	0	2	0		0	0	1		0	0	0		0	0	0
12	9	24	9	0	0	1	1	1	0	0	0	2	0	0	1	0	2	0		0	0	0		0	0	0		0	0	0
12	9	28	35	0	0	1	1	1	0	1	0	2	0	0	1	0	2	0		0	0	1		0	0	0		0	0	0
12	9	35	34	0	0	1	1	1	0	1	0	2	0	0	1	0	2	0		0	0	1		0	0	0		0	0	0
12	9	35	36	0	0	1	1	1	0	1	0	2	0	0	1	0	2	0		0	0	1		0	0	0		0	0	0
12	9	36	57	0	0	1	1	1	0	1	0	2	0	0	1	0	2	0		0	0	1		0	0	0		0	0	0
12	9	39	41	0	0	1	1	1	0	1	0	2	0	0	1	0	2	0		0	0	1		0	0	0		0	0	0
12	9	40	39	0	0	1	1	1	0	1	0	2	0	0	1	0	2	0		0	0	1		0	0	0		0	0	0
12	9	43	23	0	0	1	1	1	0	1	0	2	0	0	1	0	2	0		0	0	1		0	0	0		0	0	0
12	9	44	43	0	0	1	1	1	0	1	0	2	0	0	1	0	2	0		0	0	1		0	0	0		0	0	0
12	9	48	23	0	0	1	1	1	0	1	0	2	0	0	1	0	2	0		0	0	1		0	0	0		0	0	0
12	9	49	48	0	0	1	1	1	0	1	0	2	0	0	1	0	2	0		0	0	1		0	0	0		0	0	0
12	9	51	35	0	0	1	1	1	0	1	0	2	0	0	1	0	2	0		0	0	1		0	0	0		0	0	0
12	9	52	51	0	0	1	1	1	0	1	0	2	0	0	1	0	2	0		0	0	1		0	0	0		0	0	0
12	9	55	56	0	0	1	1	1	0	1	0	2	0	0	1	0	2	0		0	0	1		0	0	0		0	0	0
12	9	56	15	0	0	1	1	1	0	1	0	1	0	0	1	0	1	0		0	0	1		0	0	0		0	0	0
12	9	57	14	0	0	1	1	1	0	1	0	2	0	0	1	0	2	0		0	0	1		0	0	0		0	0	0
12	9	58	12	0	0	1	1	1	0	1	0	2	0	0	1	0	2	0		0	0	1		0	0	0		0	0	0
12	9	59	58	0	0	1	1	1	0	1	0	2	0	0	1	0	2	0		0	0	1		0	0	0		0	0	0
13	10	1	8	0	1	1	1	1	0	1	0	2	0	0	2	0	2	0		0	0	0		1	0	0		0	0	0
13	10	1	19	0	1	1	1	0	0	1	0	2	0	0	2	0	2	0		0	0	0		0	0	0		0	0	0
13	10	2	1	0	1	1	1	1	0	1	0	2	0	0	2	0	2	0		0	0	0		1	0	0		0	0	0
13	10	3	12	0	1	1	1	1	0	1	0	2	0	0	2	0	2	0		0	0	0		1	0	0		0	0	0
13	10	3	53	0	1	1	1	1	0	1	0	2	0	0	2	0	2	0		0	0	0		1	0	0		0	0	0
13	10	6	5	0	1	1	1	1	0	1	0	2	0	0	2	0	2	0		0	0	0		1	0	0		0	0	0
13	10	6	29	0	1	1	1	1	0	1	0	2	0	0	2	0	2	0		0	0	0		1	0	0		0	0	0
13	10	6	38	0	1	1	1	1	0	1	0	2	0	0	2	0	2	0		0	0	0		1	0	0		0	0	0
13	10	6	56	0	1	1	1	1	0	1	0	1	0	0	2	0	1	0		0	0	0		1	0	0		0	0	0
13	10	7	6	0	1	1	1	1	0	1	0	1	0	0	2	0	1	0		0	0	0		1	0	0		0	0	0
13	10	11	7	0	1	1	1	1	0	1	0	1	0	0	2	0	1	0		0	0	0		1	0	0		0	0	0
13	10	11	20	0	1	1	1	1	0	1	0	2	0	0	2	0	2	0		0	0	0		1	0	0		0	0	0
13	10	11	21	0	1	1	1	1	0	1	0	2	0	0	2	0	2	0		0	0	0		1	0	0		0	0	0
13	10	11	22	0	1	1	1	1	0	1	0	2	0	0	2	0	2	0		0	0	0		1	0	0		0	0	0
13	10	11	23	0	1	1	1	1	0	1	0	2	0	0	2	0	2	0		0	0	0		1	0	0		0	0	0
13	10	11	26	0	1	1	1	1	0	1	0	1	0	0	2	0	1	0		0	0	0		1	0	0		0	0	0
13	10	11	36	0	1	1	1	1	0	1	0	2	0	0	1	0	2	0		0	0	1		1	0	0		0	0	0
13	10	11	37	0	1	1	1	1	0	1	0	2	0	0	2	0	2	0		0	0	0		1	0	0		0	0	0
13	10	11	54	0	1	1	1	1	0	1	0	2	0	0	1	0	2	0		0	0	1		1	0	0		0	0	0
13	10	11	55	0	1	1	1	1	0	1	0	1	0	0	2	0	2	0		0	0	0		1	0	0		0	0	0
13	10	12	9	0	0	1	1	1	0	1	0	2	0	0	1	0	2	0		0	0	1		0	0	0		0	0	0
13	10	14	8	1	1	1	1	1	0	1	0	2	0	0	2	0	2	0		0	0	0		0	0	0		0	0	0
13	10	14	10	0	1	1	1	1	0	1	0	2	0	0	2	0	2	0		0	0	0		1	0	0		0	0	0
13	10	14	15	0	1	1	0	1	0	1	0	1	0	0	2	0	1	0		0	0	0		0	0	0		0	0	0
13	10	16	7	0	1	1	1	1	0	1	0	1	0	0	2	0	1	0		0	0	0		1	0	0		0	0	0
13	10	16	18	0	1	1	1	1	0	1	0	2	0	0	2	0	2	0		0	0	0		1	0	0		0	0	0
13	10	16	23	0	1	1	1	1	0	1	0	2	0	0	2	0	2	0		0	0	0		1	0	0		0	0	0
13	10	16	38	0	1	1	1	1	0	1	0	2	0	0	2	0	2	0		0	0	0		1	0	0		0	0	0
13	10	17	16	0	1	1	1	1	0	1	0	1	0	0	2	0	1	0		0	0	0		1	0	0		0	0	0
13	10	18	14	0	1	1	1	1	0	1	0	2	0	0	2	0	2	0		0	0	0		1	0	0		0	0	0
13	10	20	19	0	1	1	1	0	0	1	0	2	0	0	2	0	2	0		0	0	0		0	0	0		0	0	0
13	10	21	11	0	1	1	1	1	0	1	0	2	0	0	2	0	2	0		0	0	0		1	0	0		0	0	0
13	10	22	11	0	1	1	1	1	0	1	0	2	0	0	2	0	2	0		0	0	0		1	0	0		0	0	0
13	10	23	12	0	0	1	1	1	0	1	0	2	0	0	1	0	2	0		0	0	1		0	0	0		0	0	0
13	10	23	14	0	1	1	1	1	0	1	0	2	0	0	2	0	2	0		0	0	0		1	0	0		0	0	0
13	10	23	24	0	0	1	1	1	0	1	0	2	0	0	1	0	2	0		0	0	1		0	0	0		0	0	0
13	10	24	9	0	0	1	1	1	0	0	0	2	0	0	1	0	2	0		0	0	0		0	0	0		0	0	0
13	10	24	25	0	1	1	1	1	0	1	1	2	0	0	2	1	2	0		0	0	0		1	0	0		0	0	0
13	10	25	10	0	1	1	1	1	0	1	1	2	0	0	2	1	2	0		0	0	0		1	0	0		0	0	0
13	10	26	6	0	1	1	1	1	0	1	0	1	0	0	2	0	1	0		0	0	0		1	0	0		0	0	0
13	10	28	31	0	1	1	1	1	0	1	0	2	0	0	2	0	2	0		0	0	0		1	0	0		0	0	0
13	10	28	32	0	1	1	1	1	0	1	0	2	0	0	2	0	2	0		0	0	0		1	0	0		0	0	0
13	10	28	35	0	1	1	1	1	0	1	0	2	0	0	2	0	2	0		0	0	0		1	0	0		0	0	0
13	10	29	25	0	1	1	1	1	0	1	0	2	0	0	2	0	2	0		0	0	0		1	0	0		0	0	0
13	10	29	30	0	1	1	1	1	0	1	0	2	0	0	2	0	2	0		0	0	0		1	0	0		0	0	0
13	10	30	10	0	1	1	1	1	0	1	0	2	0	0	2	0	2	0		0	0	0		1	0	0		0	0	0
13	10	31	30	0	1	1	1	1	0	1	0	2	0	0	2	0	2	0		0	0	0		1	0	0		0	0	0
13	10	32	42	0	1	0	1	1	0	1	0	2	0	0	2	0	2	0		0	0	0		0	0	0		0	0	0
13	10	34	10	0	1	1	1	1	0	1	0	2	0	0	2	0	2	0		0	0	0		1	0	0		0	0	0
13	10	35	34	0	1	1	1	1	0	1	0	2	0	0	2	0	2	0		0	0	0		1	0	0		1	0	0
13	10	35	36	0	1	1	1	1	0	1	0	2	0	0	2	0	2	0		0	0	0		1	0	0		0	0	0
13	10	36	9	0	1	1	1	1	0	1	0	2	0	0	1	0	2	0		0	0	1		1	0	0		1	0	0
13	10	36	57	0	1	1	1	1	0	1	0	2	0	0	2	0	2	0		0	0	0		1	0	0		0	0	0
13	10	37	36	0	1	1	1	1	0	1	0	2	0	0	2	0	2	0		0	0	0		1	0	0		1	0	0
13	10	38	28	0	1	1	1	1	0	1	0	2	0	0	2	0	2	0		0	0	0		1	0	0		1	0	0
13	10	39	41	0	1	1	1	1	0	1	0	2	0	0	2	0	2	0		0	0	0		1	0	0		1	0	0
13	10	40	39	0	1	1	1	1	0	1	0	2	0	0	2	0	2	0		0	0	0		1	0	0		1	0	0
13	10	41	38	0	1	1	1	1	0	1	0	2	0	0	2	0	2	0		0	0	0		1	0	0		1	0	0
13	10	42	10	0	1	0	1	1	0	1	0	2	0	0	2	0	2	0		0	0	0		0	0	0		1	0	0
13	10	43	23	0	1	1	1	1	0	1	0	2	0	0	2	0	2	0		0	0	0		1	0	0		0	0	0
13	10	44	43	0	1	1	1	1	0	1	0	2	0	0	2	0	2	0		0	0	0		1	0	0		0	0	0
13	10	48	23	0	1	1	1	1	0	1	0	2	0	0	2	0	2	0		0	0	0		1	0	0		0	0	0
13	10	49	48	0	1	1	1	1	0	1	0	2	0	0	2	0	2	0		0	0	0		1	0	0		0	0	0
13	10	51	35	0	1	1	1	1	0	1	0	2	0	0	2	0	2	0		0	0	0		1	0	0		1	0	0
13	10	52	51	0	1	1	1	1	0	1	0	2	0	0	2	0	2	0		0	0	0		1	0	0		1	0	0
13	10	53	14	1	1	1	0	1	0	1	0	1	0	0	2	0	1	0		0	0	0		0	0	0		1	0	0
13	10	54	24	0	1	1	1	1	0	1	0	2	0	0	1	0	2	0		0	0	1		1	0	0		1	0	0
13	10	55	56	0	1	1	1	1	0	1	0	2	0	0	2	0	2	0		0	0	0		1	0	0		1	0	0
13	10	56	10	0	1	1	1	1	0	1	0	2	0	0	2	0	2	0		0	0	0		1	0	0		1	0	0
13	10	56	15	0	1	1	1	1	0	1	0	1	0	0	2	0	1	0		0	0	0		1	0	0		1	0	0
13	10	57	14	0	1	1	1	1	0	1	0	2	0	0	2	0	2	0		0	0	0		1	0	0		1	0	0
13	10	58	12	0	0	1	1	1	0	1	0	2	0	0	2	0	2	0		0	0	0		0	0	0		1	0	0
13	10	59	58	0	0	1	1	1	0	1	0	2	0	0	2	0	2	0		0	0	0		0	0	0		0	0	0
14	8	1	19	1	1	1	1	0	0	1	0	2	0	0	2	0	2	0		0	0	0		0	0	0		0	0	0
14	8	2	1	1	1	1	1	1	1	1	0	2	0	1	2	0	2	0		0	0	0		0	0	0		1	0	0
14	8	11	20	1	1	1	1	1	0	1	0	2	0	0	2	0	2	0		0	0	0		0	0	0		0	0	0
14	8	11	55	1	1	1	1	1	0	1	0	1	0	0	2	0	2	0		0	0	0		0	0	0		1	0	0
14	8	12	9	1	0	1	1	1	0	1	0	2	0	0	1	0	2	0		0	0	1		0	0	0		1	0	0
14	8	14	10	1	1	1	1	1	0	1	0	2	0	0	2	0	2	0		0	0	0		0	0	0		1	0	0
14	8	14	15	1	1	1	0	1	0	1	0	1	0	0	2	0	1	0		0	0	0		0	0	0		0	0	0
14	8	16	7	1	1	1	1	1	0	1	0	1	0	0	2	0	1	0		0	0	0		0	0	0		1	0	0
14	8	16	18	1	1	1	1	1	0	1	0	2	0	0	2	0	2	0		0	0	0		0	0	0		1	0	0
14	8	16	23	1	1	1	1	1	0	1	0	2	0	0	2	0	2	0		0	0	0		0	0	0		1	0	0
14	8	16	38	1	1	1	1	1	0	1	0	2	0	0	2	0	2	0		0	0	0		0	0	0		1	0	0
14	8	17	16	1	1	1	1	1	0	1	0	1	0	0	2	0	1	0		0	0	0		0	0	0		1	0	0
14	8	20	19	1	1	1	1	0	0	1	0	2	0	0	2	0	2	0		0	0	0		0	0	0		1	0	0
14	8	24	9	1	0	1	1	1	0	0	0	2	0	0	1	0	2	0		0	0	0		0	0	0		1	0	0
14	8	28	35	1	1	1	1	1	0	1	0	2	0	0	2	0	2	0		0	0	0		0	0	0		1	0	0
14	8	35	34	1	1	1	1	1	0	1	0	2	0	0	2	0	2	0		0	0	0		0	0	0		1	0	0
14	8	35	36	1	1	1	1	1	0	1	0	2	0	0	2	0	2	0		0	0	0		0	0	0		1	0	0
14	8	36	9	1	1	1	1	1	0	1	0	2	0	0	1	0	2	0		0	0	1		0	0	0		1	0	0
14	8	36	57	1	1	1	1	1	0	1	0	2	0	0	2	0	2	0		0	0	0		0	0	0		1	0	0
14	8	39	41	1	1	1	1	1	0	1	0	2	0	0	2	0	2	0		0	0	0		0	0	0		1	0	0
14	8	40	39	1	1	1	1	1	0	1	0	2	0	0	2	0	2	0		0	0	0		0	0	0		1	0	0
14	8	43	23	1	1	1	1	1	0	1	0	2	0	0	2	0	2	0		0	0	0		0	0	0		1	0	0
14	8	44	43	1	1	1	1	1	0	1	0	2	0	0	2	0	2	0		0	0	0		0	0	0		1	0	0
14	8	48	23	1	1	1	1	1	0	1	0	2	0	0	2	0	2	0		0	0	0		0	0	0		1	0	0
14	8	49	48	1	1	1	1	1	0	1	0	2	0	0	2	0	2	0		0	0	0		0	0	0		1	0	0
14	8	51	35	1	1	1	1	1	0	1	0	2	0	0	2	0	2	0		0	0	0		0	0	0		1	0	0
14	8	52	51	1	1	1	1	1	0	1	0	2	0	0	2	0	2	0		0	0	0		0	0	0		1	0	0
14	8	55	56	1	1	1	1	1	0	1	0	2	0	0	2	0	2	0		0	0	0		0	0	0		1	0	0
14	8	56	15	1	1	1	1	1	0	1	0	1	0	0	2	0	1	0		0	0	0		0	0	0		1	0	0
14	8	57	14	1	1	1	1	1	0	1	0	2	0	0	2	0	2	0		0	0	0		0	0	0		1	0	0
14	8	58	12	1	0	1	1	1	0	1	0	2	0	0	2	0	2	0		0	0	0		0	0	0		1	0	0
14	8	59	58	1	0	1	1	1	0	1	0	2	0	0	2	0	2	0		0	0	0		0	0	0		1	0	0
14	10	1	19	0	1	1	1	0	0	1	0	2	0	0	2	0	2	0		0	0	0		0	0	0		1	0	0
14	10	2	1	0	1	1	1	1	0	1	0	2	0	0	2	0	2	0		0	0	0		1	0	0		1	0	0
14	10	16	7	0	1	1	1	1	0	1	0	1	0	0	2	0	1	0		0	0	0		1	0	0		1	0	0
14	10	16	18	0	1	1	1	1	0	1	0	2	0	0	2	0	2	0		0	0	0		1	0	0		1	0	0
14	10	16	23	0	1	1	1	1	0	1	0	2	0	0	2	0	2	0		0	0	0		1	0	0		1	0	0
14	10	16	38	0	1	1	1	1	0	1	0	2	0	0	2	0	2	0		0	0	0		1	0	0		1	0	0
14	10	17	16	0	1	1	1	1	0	1	0	1	0	0	2	0	1	0		0	0	0		1	0	0		1	0	0
14	10	20	19	0	1	1	1	0	0	1	0	2	0	0	2	0	2	0		0	0	0		0	0	0		1	0	0
14	10	39	41	0	1	1	1	1	0	1	0	2	0	0	2	0	2	0		0	0	0		1	0	0		1	0	0
14	10	40	39	0	1	1	1	1	0	1	0	2	0	0	2	0	2	0		0	0	0		1	0	0		1	0	0
14	10	43	23	0	1	1	1	1	0	1	0	2	0	0	2	0	2	0		0	0	0		1	0	0		1	0	0
14	10	44	43	0	1	1	1	1	0	1	0	2	0	0	2	0	2	0		0	0	0		1	0	0		1	0	0
14	10	48	23	0	1	1	1	1	0	1	0	2	0	0	2	0	2	0		0	0	0		1	0	0		1	0	0
14	10	49	48	0	1	1	1	1	0	1	0	2	0	0	2	0	2	0		0	0	0		1	0	0		1	0	0
14	10	51	35	0	1	1	1	1	0	1	0	2	0	0	2	0	2	0		0	0	0		1	0	0		1	0	0
14	10	52	51	0	1	1	1	1	0	1	0	2	0	0	2	0	2	0		0	0	0		1	0	0		1	0	0
14	10	58	12	0	0	1	1	1	0	1	0	2	0	0	2	0	2	0		0	0	0		0	0	0		1	0	0
14	10	59	58	0	0	1	1	1	0	1	0	2	0	0	2	0	2	0		0	0	0		0	0	0		1	0	0
14	15	1	19	0	1	1	0	0	0	1	0	1	0	0	2	0	1	0		0	0	0		0	0	0		1	0	0
14	15	2	1	0	1	1	0	1	0	1	0	1	0	0	2	0	1	0		0	0	0		0	0	0		1	0	0
14	15	11	20	0	1	1	0	1	0	1	0	1	0	0	2	0	1	0		0	0	0		0	0	0		1	0	0
14	15	11	55	0	1	1	0	1	0	1	0	1	0	0	2	0	1	0		0	0	0		0	0	0		1	0	0
14	15	14	10	0	1	1	0	1	0	1	0	1	0	0	2	0	1	0		0	0	0		0	0	0		1	0	0
14	15	16	7	0	1	1	0	1	0	1	0	1	0	0	2	0	1	0		0	0	0		0	0	0		1	0	0
14	15	16	18	0	1	1	0	1	0	1	0	1	0	0	2	0	1	0		0	0	0		0	0	0		1	0	0
14	15	16	23	0	1	1	0	1	0	1	0	1	0	0	2	0	1	0		0	0	0		0	0	0		1	0	0
14	15	16	38	0	1	1	0	1	0	1	0	1	0	0	2	0	1	0		0	0	0		0	0	0		1	0	0
14	15	17	16	0	1	1	0	1	0	1	0	1	0	0	2	0	1	0		0	0	0		0	0	0		1	0	0
14	15	20	19	0	1	1	0	0	0	1	0	1	0	0	2	0	1	0		0	0	0		0	0	0		1	0	0
14	15	24	9	0	0	1	0	1	0	0	0	1	0	0	1	0	1	0		0	0	0		0	0	0		1	0	0
14	15	28	35	0	1	1	0	1	0	1	0	1	0	0	2	0	1	0		0	0	0		0	0	0		1	0	0
14	15	35	34	0	1	1	0	1	0	1	0	1	0	0	2	0	1	0		0	0	0		0	0	0		1	0	0
14	15	35	36	0	1	1	0	1	0	1	0	1	0	0	2	0	1	0		0	0	0		0	0	0		1	0	0
14	15	36	57	0	1	1	0	1	0	1	0	1	0	0	2	0	1	0		0	0	0		0	0	0		1	0	0
14	15	39	41	0	1	1	0	1	0	1	0	1	0	0	2	0	1	0		0	0	0		0	0	0		1	0	0
14	15	40	39	0	1	1	0	1	0	1	0	1	0	0	2	0	1	0		0	0	0		0	0	0		1	0	0
14	15	43	23	0	1	1	0	1	0	1	0	1	0	0	2	0	1	0		0	0	0		0	0	0		0	0	0
14	15	44	43	0	1	1	0	1	0	1	0	1	0	0	2	0	1	0		0	0	0		0	0	0		0	0	0
14	15	48	23	0	1	1	0	1	0	1	0	1	0	0	2	0	1	0		0	0	0		0	0	0		0	0	0
14	15	49	48	0	1	1	0	1	0	1	0	1	0	0	2	0	1	0		0	0	0		0	0	0		1	0	0
14	15	51	35	0	1	1	0	1	0	1	0	1	0	0	2	0	1	0		0	0	0		0	0	0		1	0	0
14	15	52	51	0	1	1	0	1	0	1	0	1	0	0	2	0	1	0		0	0	0		0	0	0		0	0	0
14	15	55	56	0	1	1	0	1	0	1	0	1	0	0	2	0	1	0		0	0	0		0	0	0		1	0	0
14	15	56	15	0	1	1	0	1	0	1	0	0	0	0	2	0	0	0		0	0	0		0	0	0		0	0	0
14	15	57	14	0	1	1	0	1	0	1	0	1	0	0	2	0	1	0		0	0	0		0	0	0		1	0	0
14	15	58	12	0	0	1	0	1	0	1	0	1	0	0	2	0	1	0		0	0	0		0	0	0		1	0	0
14	15	59	58	0	0	1	0	1	0	1	0	1	0	0	2	0	1	0		0	0	0		0	0	0		1	0	0
16	7	2	1	0	1	1	1	1	0	1	0	1	0	0	2	0	1	0		0	0	0		1	0	0		1	0	0
16	7	16	18	0	1	1	1	1	0	1	0	1	0	0	2	0	1	0		0	0	0		1	0	0		1	0	0
16	7	16	23	0	1	1	1	1	0	1	0	1	0	0	2	0	1	0		0	0	0		1	0	0		1	0	0
16	7	16	38	0	1	1	1	1	0	1	0	1	0	0	2	0	1	0		0	0	0		1	0	0		0	0	0
16	7	17	16	0	1	1	1	1	0	1	0	1	0	0	2	0	1	0		0	0	0		1	0	0		0	0	0
16	7	39	41	0	1	1	1	1	0	1	0	1	0	0	2	0	1	0		0	0	0		1	0	0		0	0	0
16	7	40	39	0	1	1	1	1	0	1	0	1	0	0	2	0	1	0		0	0	0		1	0	0		0	0	0
16	7	43	23	0	1	1	1	1	0	1	0	1	0	0	2	0	1	0		0	0	0		1	0	0		1	0	0
16	7	44	43	0	1	1	1	1	0	1	0	1	0	0	2	0	1	0		0	0	0		1	0	0		1	0	0
16	7	48	23	0	1	1	1	1	0	1	0	1	0	0	2	0	1	0		0	0	0		1	0	0		1	0	0
16	7	49	48	0	1	1	1	1	0	1	0	1	0	0	2	0	1	0		0	0	0		1	0	0		1	0	0
16	7	51	35	0	1	1	1	1	0	1	0	1	0	0	2	0	1	0		0	0	0		1	0	0		1	0	0
16	7	52	51	0	1	1	1	1	0	1	0	1	0	0	2	0	1	0		0	0	0		1	0	0		1	0	0
16	7	58	12	0	0	1	1	1	0	1	0	1	0	0	2	0	1	0		0	0	0		0	0	0		1	0	0
16	7	59	58	0	0	1	1	1	0	1	0	1	0	0	2	0	1	0		0	0	0		0	0	0		1	0	0
16	18	2	1	0	1	1	1	1	0	1	0	2	0	0	2	0	2	0		0	0	0		1	0	0		1	0	0
16	18	16	23	0	1	1	1	1	0	1	0	2	0	0	2	0	2	0		0	0	0		1	0	0		0	0	0
16	18	17	16	0	1	1	1	1	0	1	0	1	0	0	2	0	1	0		0	0	0		1	0	0		0	0	0
16	18	39	41	0	1	1	1	1	0	1	0	2	0	0	2	0	2	0		0	0	0		1	0	0		1	0	0
16	18	40	39	0	1	1	1	1	0	1	0	2	0	0	2	0	2	0		0	0	0		1	0	0		0	0	0
16	18	43	23	0	1	1	1	1	0	1	0	2	0	0	2	0	2	0		0	0	0		1	0	0		1	0	0
16	18	44	43	0	1	1	1	1	0	1	0	2	0	0	2	0	2	0		0	0	0		1	0	0		1	0	0
16	18	48	23	0	1	1	1	1	0	1	0	2	0	0	2	0	2	0		0	0	0		1	0	0		1	0	0
16	18	49	48	0	1	1	1	1	0	1	0	2	0	0	2	0	2	0		0	0	0		1	0	0		0	0	0
16	18	51	35	0	1	1	1	1	0	1	0	2	0	0	2	0	2	0		0	0	0		1	0	0		1	0	0
16	18	52	51	0	1	1	1	1	0	1	0	2	0	0	2	0	2	0		0	0	0		1	0	0		1	0	0
16	18	58	12	0	0	1	1	1	0	1	0	2	0	0	2	0	2	0		0	0	0		0	0	0		1	0	0
16	18	59	58	0	0	1	1	1	0	1	0	2	0	0	2	0	2	0		0	0	0		0	0	0		1	0	0
16	23	2	1	0	1	1	1	1	0	1	0	2	0	0	2	0	2	0		0	0	0		1	0	0		1	0	0
16	23	39	41	0	1	1	1	1	0	1	0	2	0	0	2	0	2	0		0	0	0		1	0	0		1	0	0
16	23	40	39	0	1	1	1	1	0	1	0	2	0	0	2	0	2	0		0	0	0		1	0	0		1	0	0
16	23	43	23	0	0	1	1	1	0	1	0	2	0	0	2	0	2	0		0	0	0		0	0	0		1	0	0
16	23	44	43	0	0	1	1	1	0	1	0	2	0	0	2	0	2	0		0	0	0		0	0	0		1	0	0
16	23	48	23	0	0	1	1	1	0	1	0	2	0	0	2	0	2	0		0	0	0		0	0	0		1	0	0
16	23	49	48	0	0	1	1	1	0	1	0	2	0	0	2	0	2	0		0	0	0		0	0	0		1	0	0
16	23	51	35	0	1	1	1	1	0	1	0	2	0	0	2	0	2	0		0	0	0		1	0	0		1	0	0
16	23	52	51	0	1	1	1	1	0	1	0	2	0	0	2	0	2	0		0	0	0		1	0	0		1	0	0
16	23	58	12	0	0	1	1	1	0	1	0	2	0	0	2	0	2	0		0	0	0		0	0	0		1	0	0
16	23	59	58	0	0	1	1	1	0	1	0	2	0	0	2	0	2	0		0	0	0		0	0	0		1	0	0
16	38	2	1	0	1	1	1	1	0	1	0	2	0	0	2	0	2	0		0	0	0		1	0	0		1	0	0
16	38	16	18	0	1	1	1	1	0	1	0	2	0	0	2	0	2	0		0	0	0		1	0	0		1	0	0
16	38	16	23	0	1	1	1	1	0	1	0	2	0	0	2	0	2	0		0	0	0		1	0	0		1	0	0
16	38	17	16	0	1	1	1	1	0	1	0	1	0	0	2	0	1	0		0	0	0		1	0	0		1	0	0
16	38	39	41	0	1	1	1	1	0	1	0	2	0	0	2	0	2	0		0	0	0		1	0	0		1	0	0
16	38	40	39	0	1	1	1	1	0	1	0	2	0	0	2	0	2	0		0	0	0		1	0	0		1	0	0
16	38	43	23	0	1	1	1	1	0	1	0	2	0	0	2	0	2	0		0	0	0		1	0	0		1	0	0
16	38	44	43	0	1	1	1	1	0	1	0	2	0	0	2	0	2	0		0	0	0		1	0	0		1	0	0
16	38	48	23	0	1	1	1	1	0	1	0	2	0	0	2	0	2	0		0	0	0		1	0	0		1	0	0
16	38	49	48	0	1	1	1	1	0	1	0	2	0	0	2	0	2	0		0	0	0		1	0	0		1	0	0
16	38	51	35	0	1	1	1	1	0	1	0	2	0	0	2	0	2	0		0	0	0		1	0	0		1	0	0
16	38	52	51	0	1	1	1	1	0	1	0	2	0	0	2	0	2	0		0	0	0		1	0	0		1	0	0
16	38	58	12	0	0	1	1	1	0	1	0	2	0	0	2	0	2	0		0	0	0		0	0	0		1	0	0
16	38	59	58	0	0	1	1	1	0	1	0	2	0	0	2	0	2	0		0	0	0		0	0	0		1	0	0
17	16	2	1	0	1	1	1	1	0	1	0	1	0	0	2	0	1	0		0	0	0		1	0	0		1	0	0
17	16	16	23	0	1	1	1	1	0	1	0	1	0	0	2	0	1	0		0	0	0		1	0	0		1	0	0
17	16	39	41	0	1	1	1	1	0	1	0	1	0	0	2	0	1	0		0	0	0		1	0	0		1	0	0
17	16	40	39	0	1	1	1	1	0	1	0	1	0	0	2	0	1	0		0	0	0		1	0	0		1	0	0
17	16	43	23	1	0	1	0	1	0	1	0	1	0	0	2	0	1	0		0	0	0		0	0	0		1	0	0
17	16	44	43	1	0	1	0	1	0	1	0	1	0	0	2	0	1	0		0	0	0		0	0	0		1	0	0
17	16	48	23	1	0	1	0	1	0	1	0	1	0	0	2	0	1	0		0	0	0		0	0	0		1	0	0
17	16	49	48	1	0	1	0	1	0	1	0	1	0	0	2	0	1	0		0	0	0		0	0	0		1	0	0
17	16	51	35	0	1	1	1	1	0	1	0	1	0	0	2	0	1	0		0	0	0		1	0	0		1	0	0
17	16	52	51	0	1	1	1	1	0	1	0	1	0	0	2	0	1	0		0	0	0		1	0	0		1	0	0
17	16	58	12	0	0	1	1	1	0	1	0	1	0	0	2	0	1	0		0	0	0		0	0	0		1	0	0
17	16	59	58	0	0	1	1	1	0	1	0	1	0	0	2	0	1	0		0	0	0		0	0	0		1	0	0
18	14	1	8	0	1	1	1	1	0	1	0	2	0	0	2	0	2	0		0	0	0		1	0	0		1	0	0
18	14	1	19	0	1	1	1	0	0	1	0	2	0	0	2	0	2	0		0	0	0		0	0	0		1	0	0
18	14	2	1	0	1	1	1	1	0	1	0	2	0	0	2	0	2	0		0	0	0		1	0	0		1	0	0
18	14	3	12	0	1	1	1	1	0	1	0	2	0	0	2	0	2	0		0	0	0		1	0	0		1	0	0
18	14	3	53	0	1	1	1	1	0	1	0	2	0	0	2	0	2	0		0	0	0		1	0	0		1	0	0
18	14	6	5	0	1	1	1	1	0	1	0	2	0	0	2	0	2	0		0	0	0		1	0	0		1	0	0
18	14	6	29	0	1	1	1	1	0	1	0	2	0	0	2	0	2	0		0	0	0		1	0	0		1	0	0
18	14	6	38	0	1	1	1	1	0	1	0	2	0	0	2	0	2	0		0	0	0		1	0	0		1	0	0
18	14	6	56	0	1	1	1	1	0	1	0	1	0	0	2	0	1	0		0	0	0		1	0	0		1	0	0
18	14	7	6	0	1	1	1	1	0	1	0	1	0	0	2	0	1	0		0	0	0		1	0	0		1	0	0
18	14	11	7	0	1	1	1	1	0	1	0	1	0	0	2	0	1	0		0	0	0		1	0	0		1	0	0
18	14	11	20	0	1	1	1	1	0	1	0	2	0	0	2	0	2	0		0	0	0		1	0	0		1	0	0
18	14	11	21	0	1	1	1	1	0	1	0	2	0	0	2	0	2	0		0	0	0		1	0	0		1	0	0
18	14	11	22	0	1	1	1	1	0	1	0	2	0	0	2	0	2	0		0	0	0		1	0	0		1	0	0
18	14	11	23	0	1	1	1	1	0	1	0	2	0	0	2	0	2	0		0	0	0		1	0	0		1	0	0
18	14	11	26	0	1	1	1	1	0	1	0	1	0	0	2	0	1	0		0	0	0		1	0	0		1	0	0
18	14	11	36	0	1	1	1	1	0	1	0	2	0	0	1	0	2	0		0	0	1		1	0	0		1	0	0
18	14	11	37	0	1	1	1	1	0	1	0	2	0	0	2	0	2	0		0	0	0		1	0	0		1	0	0
18	14	11	54	0	1	1	1	1	0	1	0	2	0	0	1	0	2	0		0	0	1		1	0	0		1	0	0
18	14	11	55	0	1	1	1	1	0	1	0	1	0	0	2	0	1	0		0	0	0		1	0	0		1	0	0
18	14	12	9	0	0	1	1	1	0	1	0	2	0	0	1	0	2	0		0	0	1		0	0	0		1	0	0
18	14	14	8	1	1	1	1	1	0	1	0	2	0	0	2	0	2	0		0	0	0		0	0	0		0	0	0
18	14	14	10	0	1	1	1	1	0	1	0	2	0	0	2	0	2	0		0	0	0		1	0	0		0	0	0
18	14	14	15	0	1	1	0	1	0	1	0	1	0	0	2	0	1	0		0	0	0		0	0	0		1	0	0
18	14	16	7	0	1	1	1	1	0	1	0	1	0	0	2	0	1	0		0	0	0		1	0	0		1	0	0
18	14	16	18	0	1	1	1	1	0	1	0	2	0	0	2	0	2	0		0	0	0		1	0	0		0	0	0
18	14	16	23	0	1	1	1	1	0	1	0	2	0	0	2	0	2	0		0	0	0		1	0	0		1	0	0
18	14	16	38	0	1	1	1	1	0	1	0	2	0	0	2	0	2	0		0	0	0		1	0	0		0	0	0
18	14	17	16	0	1	1	1	1	0	1	0	1	0	0	2	0	1	0		0	0	0		1	0	0		1	0	0
18	14	20	19	0	1	1	1	0	0	1	0	2	0	0	2	0	2	0		0	0	0		0	0	0		0	0	0
18	14	21	11	0	1	1	1	1	0	1	0	2	0	0	2	0	2	0		0	0	0		1	0	0		1	0	0
18	14	22	11	0	1	1	1	1	0	1	0	2	0	0	2	0	2	0		0	0	0		1	0	0		1	0	0
18	14	23	12	0	0	1	1	1	0	1	0	2	0	0	1	0	2	0		0	0	1		0	0	0		1	0	0
18	14	23	14	1	1	1	0	1	0	1	0	2	0	0	2	0	2	0		0	0	0		0	0	0		1	0	0
18	14	23	24	0	0	1	1	1	0	1	0	2	0	0	1	0	2	0		0	0	1		0	0	0		0	0	0
18	14	24	9	0	0	1	1	1	0	0	0	2	0	0	1	0	2	0		0	0	0		0	0	0		0	0	0
18	14	24	25	0	1	1	1	1	0	1	1	2	0	0	2	1	2	0		0	0	0		1	0	0		0	0	0
18	14	26	6	0	1	1	1	1	0	1	0	1	0	0	2	0	1	0		0	0	0		1	0	0		0	0	0
18	14	28	32	0	1	1	1	1	0	1	0	2	0	0	2	0	2	0		0	0	0		1	0	0		1	0	0
18	14	28	35	0	1	1	1	1	0	1	0	2	0	0	2	0	2	0		0	0	0		1	0	0		1	0	0
18	14	29	30	0	1	1	1	1	0	1	0	2	0	0	2	0	2	0		0	0	0		1	0	0		1	0	0
18	14	30	10	0	1	1	1	1	0	1	0	2	0	0	2	0	2	0		0	0	0		1	0	0		1	0	0
18	14	31	30	0	1	1	1	1	0	1	0	2	0	0	2	0	2	0		0	0	0		1	0	0		1	0	0
18	14	32	42	0	1	0	1	1	0	1	0	2	0	0	2	0	2	0		0	0	0		0	0	0		1	0	0
18	14	35	34	0	1	1	1	1	0	1	0	2	0	0	2	0	2	0		0	0	0		1	0	0		1	0	0
18	14	35	36	0	1	1	1	1	0	1	0	2	0	0	2	0	2	0		0	0	0		1	0	0		1	0	0
18	14	36	9	0	1	1	1	1	0	1	0	2	0	0	1	0	2	0		0	0	1		1	0	0		1	0	0
18	14	36	57	0	1	1	1	1	0	1	0	2	0	0	2	0	2	0		0	0	0		1	0	0		0	0	0
18	14	39	41	0	1	1	1	1	0	1	0	2	0	0	2	0	2	0		0	0	0		1	0	0		0	0	0
18	14	40	39	0	1	1	1	1	0	1	0	2	0	0	2	0	2	0		0	0	0		1	0	0		1	0	0
18	14	41	38	0	1	1	1	1	0	1	0	2	0	0	2	0	2	0		0	0	0		1	0	0		0	0	0
18	14	42	10	0	1	0	1	1	0	1	0	2	0	0	2	0	2	0		0	0	0		0	0	0		1	0	0
18	14	43	23	0	1	1	1	1	0	1	0	2	0	0	2	0	2	0		0	0	0		1	0	0		1	0	0
18	14	44	43	0	1	1	1	1	0	1	0	2	0	0	2	0	2	0		0	0	0		1	0	0		1	0	0
18	14	48	23	0	1	1	1	1	0	1	0	2	0	0	2	0	2	0		0	0	0		1	0	0		0	0	0
18	14	49	48	0	1	1	1	1	0	1	0	2	0	0	2	0	2	0		0	0	0		1	0	0		1	0	0
18	14	51	35	0	1	1	1	1	0	1	0	2	0	0	2	0	2	0		0	0	0		1	0	0		1	0	0
18	14	52	51	0	1	1	1	1	0	1	0	2	0	0	2	0	2	0		0	0	0		1	0	0		1	0	0
18	14	53	14	1	1	1	0	1	0	1	0	1	0	0	2	0	1	0		0	0	0		0	0	0		1	0	0
18	14	54	24	0	1	1	1	1	0	1	0	2	0	0	1	0	2	0		0	0	1		1	0	0		1	0	0
18	14	55	56	0	1	1	1	1	0	1	0	2	0	0	2	0	2	0		0	0	0		1	0	0		1	0	0
18	14	56	10	0	1	1	1	1	0	1	0	2	0	0	2	0	2	0		0	0	0		1	0	0		1	0	0
18	14	56	15	0	1	1	1	1	0	1	0	1	0	0	2	0	1	0		0	0	0		1	0	0		1	0	0
18	14	57	14	0	1	1	1	1	0	1	0	2	0	0	2	0	2	0		0	0	0		1	0	0		1	0	0
18	14	58	12	0	0	1	1	1	0	1	0	2	0	0	2	0	2	0		0	0	0		0	0	0		1	0	0
18	14	59	58	0	0	1	1	1	0	1	0	2	0	0	2	0	2	0		0	0	0		0	0	0		1	0	0
20	19	1	19	0	1	1	1	0	0	1	0	2	0	0	2	0	2	0		0	0	0		0	0	0		1	0	0
20	19	2	1	0	1	1	1	0	0	1	0	2	0	0	2	0	2	0		0	0	0		0	0	0		1	0	0
20	19	16	7	0	1	1	1	0	0	1	0	1	0	0	2	0	1	0		0	0	0		0	0	0		1	0	0
20	19	16	18	0	1	1	1	0	0	1	0	2	0	0	2	0	2	0		0	0	0		0	0	0		1	0	0
20	19	16	23	0	1	1	1	0	0	1	0	2	0	0	2	0	2	0		0	0	0		0	0	0		1	0	0
20	19	16	38	0	1	1	1	0	0	1	0	2	0	0	2	0	2	0		0	0	0		0	0	0		1	0	0
20	19	17	16	0	1	1	1	0	0	1	0	1	0	0	2	0	1	0		0	0	0		0	0	0		1	0	0
20	19	39	41	0	1	1	1	0	0	1	0	2	0	0	2	0	2	0		0	0	0		0	0	0		1	0	0
20	19	40	39	0	1	1	1	0	0	1	0	2	0	0	2	0	2	0		0	0	0		0	0	0		1	0	0
20	19	43	23	0	1	1	1	0	0	1	0	2	0	0	2	0	2	0		0	0	0		0	0	0		1	0	0
20	19	44	43	0	1	1	1	0	0	1	0	2	0	0	2	0	2	0		0	0	0		0	0	0		1	0	0
20	19	48	23	0	1	1	1	0	0	1	0	2	0	0	2	0	2	0		0	0	0		0	0	0		1	0	0
20	19	49	48	0	1	1	1	0	0	1	0	2	0	0	2	0	2	0		0	0	0		0	0	0		1	0	0
20	19	51	35	0	1	1	1	0	0	1	0	2	0	0	2	0	2	0		0	0	0		0	0	0		1	0	0
20	19	52	51	0	1	1	1	0	0	1	0	2	0	0	2	0	2	0		0	0	0		0	0	0		1	0	0
20	19	58	12	0	0	1	1	0	0	1	0	2	0	0	2	0	2	0		0	0	0		0	0	0		1	0	0
20	19	59	58	0	0	1	1	0	0	1	0	2	0	0	2	0	2	0		0	0	0		0	0	0		1	0	0
21	11	1	19	0	1	1	1	0	0	1	0	2	0	0	2	0	2	0		0	0	0		0	0	0		1	0	0
21	11	2	1	0	1	1	1	1	0	1	0	2	0	0	2	0	2	0		0	0	0		1	0	0		1	0	0
21	11	3	12	0	1	1	1	1	0	1	0	2	0	0	2	0	2	0		0	0	0		1	0	0		1	0	0
21	11	3	53	0	1	1	1	1	0	1	0	2	0	0	2	0	2	0		0	0	0		1	0	0		1	0	0
21	11	6	56	0	1	1	1	1	0	1	0	1	0	0	2	0	1	0		0	0	0		1	0	0		1	0	0
21	11	11	20	0	1	1	1	1	0	1	0	2	0	0	2	0	2	0		0	0	0		1	0	0		1	0	0
21	11	11	36	0	1	1	1	1	0	1	0	2	0	0	1	0	2	0		0	0	1		1	0	0		1	0	0
21	11	11	54	0	1	1	1	1	0	1	0	2	0	0	1	0	2	0		0	0	1		1	0	0		1	0	0
21	11	11	55	0	1	1	1	1	0	1	0	1	0	0	2	0	2	0		0	0	0		1	0	0		1	0	0
21	11	12	9	0	0	1	1	1	0	1	0	2	0	0	1	0	2	0		0	0	1		0	0	0		1	0	0
21	11	14	8	1	1	1	1	1	0	1	0	2	0	0	2	0	2	0		0	0	0		0	0	0		1	0	0
21	11	14	10	0	1	1	1	1	0	1	0	2	0	0	2	0	2	0		0	0	0		1	0	0		1	0	0
21	11	14	15	0	1	1	0	1	0	1	0	1	0	0	2	0	1	0		0	0	0		0	0	0		1	0	0
21	11	16	7	0	1	1	1	1	0	1	0	1	0	0	2	0	1	0		0	0	0		1	0	0		1	0	0
21	11	16	18	0	1	1	1	1	0	1	0	2	0	0	2	0	2	0		0	0	0		1	0	0		1	0	0
21	11	16	23	0	1	1	1	1	0	1	0	2	0	0	2	0	2	0		0	0	0		1	0	0		1	0	0
21	11	16	38	0	1	1	1	1	0	1	0	2	0	0	2	0	2	0		0	0	0		1	0	0		1	0	0
21	11	17	16	0	1	1	1	1	0	1	0	1	0	0	2	0	1	0		0	0	0		1	0	0		1	0	0
21	11	20	19	0	1	1	1	0	0	1	0	2	0	0	2	0	2	0		0	0	0		0	0	0		1	0	0
21	11	23	12	0	0	1	1	1	0	1	0	2	0	0	1	0	2	0		0	0	1		0	0	0		1	0	0
21	11	24	9	0	0	1	1	1	0	0	0	2	0	0	1	0	2	0		0	0	0		0	0	0		1	0	0
21	11	28	35	0	1	1	1	1	0	1	0	2	0	0	2	0	2	0		0	0	0		1	0	0		1	0	0
21	11	29	30	0	1	1	1	1	0	1	0	2	0	0	2	0	2	0		0	0	0		1	0	0		1	0	0
21	11	30	10	0	1	1	1	1	0	1	0	2	0	0	2	0	2	0		0	0	0		1	0	0		1	0	0
21	11	31	30	0	1	1	1	1	0	1	0	2	0	0	2	0	2	0		0	0	0		1	0	0		1	0	0
21	11	35	34	0	1	1	1	1	0	1	0	2	0	0	2	0	2	0		0	0	0		1	0	0		1	0	0
21	11	35	36	0	1	1	1	1	0	1	0	2	0	0	2	0	2	0		0	0	0		1	0	0		1	0	0
21	11	36	9	0	1	1	1	1	0	1	0	2	0	0	1	0	2	0		0	0	1		1	0	0		1	0	0
21	11	36	57	0	1	1	1	1	0	1	0	2	0	0	2	0	2	0		0	0	0		1	0	0		1	0	0
21	11	39	41	0	1	1	1	1	0	1	0	2	0	0	2	0	2	0		0	0	0		1	0	0		1	0	0
21	11	40	39	0	1	1	1	1	0	1	0	2	0	0	2	0	2	0		0	0	0		1	0	0		1	0	0
21	11	43	23	0	1	1	1	1	0	1	0	2	0	0	2	0	2	0		0	0	0		1	0	0		1	0	0
21	11	44	43	0	1	1	1	1	0	1	0	2	0	0	2	0	2	0		0	0	0		1	0	0		1	0	0
21	11	48	23	0	1	1	1	1	0	1	0	2	0	0	2	0	2	0		0	0	0		1	0	0		0	0	0
21	11	49	48	0	1	1	1	1	0	1	0	2	0	0	2	0	2	0		0	0	0		1	0	0		0	0	0
21	11	51	35	0	1	1	1	1	0	1	0	2	0	0	2	0	2	0		0	0	0		1	0	0		0	0	0
21	11	52	51	0	1	1	1	1	0	1	0	2	0	0	2	0	2	0		0	0	0		1	0	0		1	0	0
21	11	53	14	1	1	1	0	1	0	1	0	1	0	0	2	0	1	0		0	0	0		0	0	0		1	0	0
21	11	54	24	0	1	1	1	1	0	1	0	2	0	0	1	0	2	0		0	0	1		1	0	0		0	0	0
21	11	55	56	0	1	1	1	1	0	1	0	2	0	0	2	0	2	0		0	0	0		1	0	0		1	0	0
21	11	56	10	0	1	1	1	1	0	1	0	2	0	0	2	0	2	0		0	0	0		1	0	0		0	0	0
21	11	56	15	0	1	1	1	1	0	1	0	1	0	0	2	0	1	0		0	0	0		1	0	0		1	0	0
21	11	57	14	0	1	1	1	1	0	1	0	2	0	0	2	0	2	0		0	0	0		1	0	0		1	0	0
21	11	58	12	0	0	1	1	1	0	1	0	2	0	0	2	0	2	0		0	0	0		0	0	0		1	0	0
21	11	59	58	0	0	1	1	1	0	1	0	2	0	0	2	0	2	0		0	0	0		0	0	0		1	0	0
22	11	1	19	0	1	1	1	0	0	1	0	2	0	0	2	0	2	0		0	0	0		0	0	0		1	0	0
22	11	2	1	0	1	1	1	1	0	1	0	2	0	0	2	0	2	0		0	0	0		1	0	0		1	0	0
22	11	3	12	0	1	1	1	1	0	1	0	2	0	0	2	0	2	0		0	0	0		1	0	0		0	0	0
22	11	3	53	0	1	1	1	1	0	1	0	2	0	0	2	0	2	0		0	0	0		1	0	0		0	0	0
22	11	6	56	0	1	1	1	1	0	1	0	1	0	0	2	0	1	0		0	0	0		1	0	0		0	0	0
22	11	11	20	0	1	1	1	1	0	1	0	2	0	0	2	0	2	0		0	0	0		1	0	0		0	0	0
22	11	11	21	0	1	1	1	1	0	1	0	2	0	0	2	0	2	0		0	0	0		1	0	0		1	0	0
22	11	11	36	0	1	1	1	1	0	1	0	2	0	0	1	0	2	0		0	0	1		1	0	0		1	0	0
22	11	11	54	0	1	1	1	1	0	1	0	2	0	0	1	0	2	0		0	0	1		1	0	0		1	0	0
22	11	11	55	0	1	1	1	1	0	1	0	1	0	0	2	0	2	0		0	0	0		1	0	0		1	0	0
22	11	12	9	0	0	1	1	1	0	1	0	2	0	0	1	0	2	0		0	0	1		0	0	0		1	0	0
22	11	14	8	1	1	1	1	1	0	1	0	2	0	0	2	0	2	0		0	0	0		0	0	0		1	0	0
22	11	14	10	0	1	1	1	1	0	1	0	2	0	0	2	0	2	0		0	0	0		1	0	0		1	0	0
22	11	14	15	0	1	1	0	1	0	1	0	1	0	0	2	0	1	0		0	0	0		0	0	0		1	0	0
22	11	16	7	0	1	1	1	1	0	1	0	1	0	0	2	0	1	0		0	0	0		1	0	0		1	0	0
22	11	16	18	0	1	1	1	1	0	1	0	2	0	0	2	0	2	0		0	0	0		1	0	0		0	0	0
22	11	16	23	0	1	1	1	1	0	1	0	2	0	0	2	0	2	0		0	0	0		1	0	0		0	0	0
22	11	16	38	0	1	1	1	1	0	1	0	2	0	0	2	0	2	0		0	0	0		1	0	0		1	0	0
22	11	17	16	0	1	1	1	1	0	1	0	1	0	0	2	0	1	0		0	0	0		1	0	0		0	0	0
22	11	20	19	0	1	1	1	0	0	1	0	2	0	0	2	0	2	0		0	0	0		0	0	0		1	0	0
22	11	21	11	0	1	1	1	1	0	1	0	2	0	0	2	0	2	0		0	0	0		1	0	0		1	0	0
22	11	23	12	0	0	1	1	1	0	1	0	2	0	0	1	0	2	0		0	0	1		0	0	0		1	0	0
22	11	24	9	0	0	1	1	1	0	0	0	2	0	0	1	0	2	0		0	0	0		0	0	0		0	0	0
22	11	28	35	0	1	1	1	1	0	1	0	2	0	0	2	0	2	0		0	0	0		1	0	0		1	0	0
22	11	29	30	0	1	1	1	1	0	1	0	2	0	0	2	0	2	0		0	0	0		1	0	0		1	0	0
22	11	30	10	0	1	1	1	1	0	1	0	2	0	0	2	0	2	0		0	0	0		1	0	0		1	0	0
22	11	31	30	0	1	1	1	1	0	1	0	2	0	0	2	0	2	0		0	0	0		1	0	0		1	0	0
22	11	35	34	0	1	1	1	1	0	1	0	2	0	0	2	0	2	0		0	0	0		1	0	0		1	0	0
22	11	35	36	0	1	1	1	1	0	1	0	2	0	0	2	0	2	0		0	0	0		1	0	0		1	0	0
22	11	36	9	0	1	1	1	1	0	1	0	2	0	0	1	0	2	0		0	0	1		1	0	0		1	0	0
22	11	36	57	0	1	1	1	1	0	1	0	2	0	0	2	0	2	0		0	0	0		1	0	0		1	0	0
22	11	39	41	0	1	1	1	1	0	1	0	2	0	0	2	0	2	0		0	0	0		1	0	0		1	0	0
22	11	40	39	0	1	1	1	1	0	1	0	2	0	0	2	0	2	0		0	0	0		1	0	0		1	0	0
22	11	43	23	0	1	1	1	1	0	1	0	2	0	0	2	0	2	0		0	0	0		1	0	0		1	0	0
22	11	44	43	0	1	1	1	1	0	1	0	2	0	0	2	0	2	0		0	0	0		1	0	0		1	0	0
22	11	48	23	0	1	1	1	1	0	1	0	2	0	0	2	0	2	0		0	0	0		1	0	0		1	0	0
22	11	49	48	0	1	1	1	1	0	1	0	2	0	0	2	0	2	0		0	0	0		1	0	0		1	0	0
22	11	51	35	0	1	1	1	1	0	1	0	2	0	0	2	0	2	0		0	0	0		1	0	0		1	0	0
22	11	52	51	0	1	1	1	1	0	1	0	2	0	0	2	0	2	0		0	0	0		1	0	0		1	0	0
22	11	53	14	1	1	1	0	1	0	1	0	1	0	0	2	0	1	0		0	0	0		0	0	0		1	0	0
22	11	54	24	0	1	1	1	1	0	1	0	2	0	0	1	0	2	0		0	0	1		1	0	0		1	0	0
22	11	55	56	0	1	1	1	1	0	1	0	2	0	0	2	0	2	0		0	0	0		1	0	0		1	0	0
22	11	56	10	0	1	1	1	1	0	1	0	2	0	0	2	0	2	0		0	0	0		1	0	0		1	0	0
22	11	56	15	0	1	1	1	1	0	1	0	1	0	0	2	0	1	0		0	0	0		1	0	0		1	0	0
22	11	57	14	0	1	1	1	1	0	1	0	2	0	0	2	0	2	0		0	0	0		1	0	0		1	0	0
22	11	58	12	0	0	1	1	1	0	1	0	2	0	0	2	0	2	0		0	0	0		0	0	0		1	0	0
22	11	59	58	0	0	1	1	1	0	1	0	2	0	0	2	0	2	0		0	0	0		0	0	0		1	0	0
23	12	1	19	0	0	1	1	0	0	1	0	2	0	0	1	0	2	0		0	0	1		0	0	0		1	0	0
23	12	2	1	0	0	1	1	1	0	1	0	2	0	0	1	0	2	0		0	0	1		0	0	0		1	0	0
23	12	6	56	0	0	1	1	1	0	1	0	1	0	0	1	0	1	0		0	0	1		0	0	0		1	0	0
23	12	11	20	0	0	1	1	1	0	1	0	2	0	0	1	0	2	0		0	0	1		0	0	0		1	0	0
23	12	11	55	0	0	1	1	1	0	1	0	1	0	0	1	0	2	0		0	0	0		0	0	0		1	0	0
23	12	12	9	0	0	1	1	1	0	1	0	2	0	0	1	0	2	0		0	0	1		0	0	0		1	0	0
23	12	14	8	1	0	1	1	1	0	1	0	2	0	0	1	0	2	0		0	0	1		0	0	0		1	0	0
23	12	14	10	0	0	1	1	1	0	1	0	2	0	0	1	0	2	0		0	0	1		0	0	0		1	0	0
23	12	14	15	0	0	1	0	1	0	1	0	1	0	0	1	0	1	0		0	0	1		0	0	0		1	0	0
23	12	16	7	0	0	1	1	1	0	1	0	1	0	0	1	0	1	0		0	0	1		0	0	0		1	0	0
23	12	16	18	0	0	1	1	1	0	1	0	2	0	0	1	0	2	0		0	0	1		0	0	0		1	0	0
23	12	16	23	0	0	1	1	1	0	1	0	2	0	0	1	0	2	0		0	0	1		0	0	0		1	0	0
23	12	16	38	0	0	1	1	1	0	1	0	2	0	0	1	0	2	0		0	0	1		0	0	0		1	0	0
23	12	17	16	0	0	1	1	1	0	1	0	1	0	0	1	0	1	0		0	0	1		0	0	0		1	0	0
23	12	20	19	0	0	1	1	0	0	1	0	2	0	0	1	0	2	0		0	0	1		0	0	0		1	0	0
23	12	24	9	0	0	1	1	1	0	0	0	2	0	0	1	0	2	0		0	0	0		0	0	0		1	0	0
23	12	28	35	0	0	1	1	1	0	1	0	2	0	0	1	0	2	0		0	0	1		0	0	0		1	0	0
23	12	35	34	0	0	1	1	1	0	1	0	2	0	0	1	0	2	0		0	0	1		0	0	0		1	0	0
23	12	35	36	0	0	1	1	1	0	1	0	2	0	0	1	0	2	0		0	0	1		0	0	0		1	0	0
23	12	36	9	0	0	1	1	1	0	1	0	2	0	0	1	0	2	0		0	0	1		0	0	0		1	0	0
23	12	36	57	0	0	1	1	1	0	1	0	2	0	0	1	0	2	0		0	0	1		0	0	0		1	0	0
23	12	39	41	0	0	1	1	1	0	1	0	2	0	0	1	0	2	0		0	0	1		0	0	0		1	0	0
23	12	40	39	0	0	1	1	1	0	1	0	2	0	0	1	0	2	0		0	0	1		0	0	0		1	0	0
23	12	43	23	0	0	1	1	1	0	1	0	2	0	0	1	0	2	0		0	0	1		0	0	0		1	0	0
23	12	44	43	0	0	1	1	1	0	1	0	2	0	0	1	0	2	0		0	0	1		0	0	0		1	0	0
23	12	48	23	0	0	1	1	1	0	1	0	2	0	0	1	0	2	0		0	0	1		0	0	0		1	0	0
23	12	49	48	0	0	1	1	1	0	1	0	2	0	0	1	0	2	0		0	0	1		0	0	0		1	0	0
23	12	51	35	0	0	1	1	1	0	1	0	2	0	0	1	0	2	0		0	0	1		0	0	0		1	0	0
23	12	52	51	0	0	1	1	1	0	1	0	2	0	0	1	0	2	0		0	0	1		0	0	0		1	0	0
23	12	55	56	0	0	1	1	1	0	1	0	2	0	0	1	0	2	0		0	0	1		0	0	0		1	0	0
23	12	56	10	0	0	1	1	1	0	1	0	2	0	0	1	0	2	0		0	0	1		0	0	0		1	0	0
23	12	56	15	0	0	1	1	1	0	1	0	1	0	0	1	0	1	0		0	0	1		0	0	0		1	0	0
23	12	57	14	0	0	1	1	1	0	1	0	2	0	0	1	0	2	0		0	0	1		0	0	0		1	0	0
23	12	58	12	0	0	1	1	1	0	1	0	2	0	0	1	0	2	0		0	0	1		0	0	0		1	0	0
23	12	59	58	0	0	1	1	1	0	1	0	2	0	0	1	0	2	0		0	0	1		0	0	0		1	0	0
23	14	1	19	0	1	1	1	0	0	1	0	2	0	0	2	0	2	0		0	0	0		0	0	0		1	0	0
23	14	2	1	0	1	1	1	1	0	1	0	2	0	0	2	0	2	0		0	0	0		1	0	0		1	0	0
23	14	3	12	0	1	1	1	1	0	1	0	2	0	0	2	0	2	0		0	0	0		1	0	0		0	0	0
23	14	3	53	0	1	1	1	1	0	1	0	2	0	0	2	0	2	0		0	0	0		1	0	0		0	0	0
23	14	6	56	0	1	1	1	1	0	1	0	1	0	0	2	0	1	0		0	0	0		1	0	0		0	0	0
23	14	11	20	0	1	1	1	1	0	1	0	2	0	0	2	0	2	0		0	0	0		1	0	0		1	0	0
23	14	11	21	0	1	1	1	1	0	1	0	2	0	0	2	0	2	0		0	0	0		1	0	0		1	0	0
23	14	11	22	0	1	1	1	1	0	1	0	2	0	0	2	0	2	0		0	0	0		1	0	0		0	0	0
23	14	11	23	0	1	1	1	1	0	1	0	2	0	0	2	0	2	0		0	0	0		1	0	0		1	0	0
23	14	11	36	0	1	1	1	1	0	1	0	2	0	0	1	0	2	0		0	0	1		1	0	0		0	0	0
23	14	11	54	0	1	1	1	1	0	1	0	2	0	0	1	0	2	0		0	0	1		1	0	0		1	0	0
23	14	11	55	0	1	1	1	1	0	1	0	1	0	0	2	0	1	0		0	0	0		1	0	0		1	0	0
23	14	12	9	0	0	1	1	1	0	1	0	2	0	0	1	0	2	0		0	0	1		0	0	0		1	0	0
23	14	14	8	1	1	1	1	1	0	1	0	2	0	0	2	0	2	0		0	0	0		0	0	0		1	0	0
23	14	14	10	0	1	1	1	1	0	1	0	2	0	0	2	0	2	0		0	0	0		1	0	0		1	0	0
23	14	14	15	0	1	1	0	1	0	1	0	1	0	0	2	0	1	0		0	0	0		0	0	0		1	0	0
23	14	16	7	0	1	1	1	1	0	1	0	1	0	0	2	0	1	0		0	0	0		1	0	0		0	0	0
23	14	16	18	1	1	1	0	1	0	1	0	2	0	0	2	0	2	0		0	0	0		0	0	0		0	0	0
23	14	16	23	0	1	1	1	1	0	1	0	2	0	0	2	0	2	0		0	0	0		1	0	0		0	0	0
23	14	16	38	0	1	1	1	1	0	1	0	2	0	0	2	0	2	0		0	0	0		1	0	0		0	0	0
23	14	17	16	1	1	1	0	1	0	1	0	1	0	0	2	0	1	0		0	0	0		0	0	0		1	0	0
23	14	20	19	0	1	1	1	0	0	1	0	2	0	0	2	0	2	0		0	0	0		0	0	0		1	0	0
23	14	21	11	0	1	1	1	1	0	1	0	2	0	0	2	0	2	0		0	0	0		1	0	0		1	0	0
23	14	22	11	0	1	1	1	1	0	1	0	2	0	0	2	0	2	0		0	0	0		1	0	0		1	0	0
23	14	23	12	0	0	1	1	1	0	1	0	2	0	0	1	0	2	0		0	0	1		0	0	0		1	0	0
23	14	23	24	0	0	1	1	1	0	1	0	2	0	0	1	0	2	0		0	0	1		0	0	0		1	0	0
23	14	24	9	0	0	1	1	1	0	0	0	2	0	0	1	0	2	0		0	0	0		0	0	0		1	0	0
23	14	24	25	0	1	1	1	1	0	1	1	2	0	0	2	1	2	0		0	0	0		1	0	0		1	0	0
23	14	28	35	0	1	1	1	1	0	1	0	2	0	0	2	0	2	0		0	0	0		1	0	0		1	0	0
23	14	29	30	0	1	1	1	1	0	1	0	2	0	0	2	0	2	0		0	0	0		1	0	0		0	0	0
23	14	30	10	0	1	1	1	1	0	1	0	2	0	0	2	0	2	0		0	0	0		1	0	0		0	0	0
23	14	31	30	0	1	1	1	1	0	1	0	2	0	0	2	0	2	0		0	0	0		1	0	0		1	0	0
23	14	35	34	0	1	1	1	1	0	1	0	2	0	0	2	0	2	0		0	0	0		1	0	0		0	0	0
23	14	35	36	0	1	1	1	1	0	1	0	2	0	0	2	0	2	0		0	0	0		1	0	0		1	0	0
23	14	36	9	0	1	1	1	1	0	1	0	2	0	0	1	0	2	0		0	0	1		1	0	0		1	0	0
23	14	36	57	0	1	1	1	1	0	1	0	2	0	0	2	0	2	0		0	0	0		1	0	0		1	0	0
23	14	39	41	0	1	1	1	1	0	1	0	2	0	0	2	0	2	0		0	0	0		1	0	0		0	0	0
23	14	40	39	0	1	1	1	1	0	1	0	2	0	0	2	0	2	0		0	0	0		1	0	0		1	0	0
23	14	43	23	0	1	1	1	1	0	1	0	2	0	0	2	0	2	0		0	0	0		1	0	0		1	0	0
23	14	44	43	0	1	1	1	1	0	1	0	2	0	0	2	0	2	0		0	0	0		1	0	0		1	0	0
23	14	48	23	0	1	1	1	1	0	1	0	2	0	0	2	0	2	0		0	0	0		1	0	0		1	0	0
23	14	49	48	0	1	1	1	1	0	1	0	2	0	0	2	0	2	0		0	0	0		1	0	0		1	0	0
23	14	51	35	0	1	1	1	1	0	1	0	2	0	0	2	0	2	0		0	0	0		1	0	0		1	0	0
23	14	52	51	0	1	1	1	1	0	1	0	2	0	0	2	0	2	0		0	0	0		1	0	0		1	0	0
23	14	53	14	1	1	1	0	1	0	1	0	1	0	0	2	0	1	0		0	0	0		0	0	0		1	0	0
23	14	54	24	0	1	1	1	1	0	1	0	2	0	0	1	0	2	0		0	0	1		1	0	0		1	0	0
23	14	55	56	0	1	1	1	1	0	1	0	2	0	0	2	0	2	0		0	0	0		1	0	0		1	0	0
23	14	56	10	0	1	1	1	1	0	1	0	2	0	0	2	0	2	0		0	0	0		1	0	0		1	0	0
23	14	56	15	0	1	1	1	1	0	1	0	1	0	0	2	0	1	0		0	0	0		1	0	0		1	0	0
23	14	57	14	0	1	1	1	1	0	1	0	2	0	0	2	0	2	0		0	0	0		1	0	0		1	0	0
23	14	58	12	0	0	1	1	1	0	1	0	2	0	0	2	0	2	0		0	0	0		0	0	0		1	0	0
23	14	59	58	0	0	1	1	1	0	1	0	2	0	0	2	0	2	0		0	0	0		0	0	0		1	0	0
23	24	1	19	0	0	1	1	0	0	1	0	2	0	0	1	0	2	0		0	0	1		0	0	0		1	0	0
23	24	2	1	0	0	1	1	1	0	1	0	2	0	0	1	0	2	0		0	0	1		0	0	0		1	0	0
23	24	3	12	0	0	1	1	1	0	1	0	2	0	0	1	0	2	0		0	0	1		0	0	0		1	0	0
23	24	3	53	0	0	1	1	1	0	1	0	2	0	0	1	0	2	0		0	0	1		0	0	0		1	0	0
23	24	6	56	0	0	1	1	1	0	1	0	1	0	0	1	0	1	0		0	0	1		0	0	0		1	0	0
23	24	11	20	0	0	1	1	1	0	1	0	2	0	0	1	0	2	0		0	0	1		0	0	0		1	0	0
23	24	11	21	0	0	1	1	1	0	1	0	2	0	0	1	0	2	0		0	0	1		0	0	0		1	0	0
23	24	11	22	0	0	1	1	1	0	1	0	2	0	0	1	0	2	0		0	0	1		0	0	0		1	0	0
23	24	11	36	0	0	1	1	1	0	1	0	2	0	0	1	0	2	0		0	0	1		0	0	0		1	0	0
23	24	11	54	0	0	1	1	1	0	0	1	2	0	0	1	1	2	0		0	0	0		0	0	0		1	0	0
23	24	11	55	0	0	1	1	1	0	1	0	1	0	0	1	0	2	0		0	0	0		0	0	0		1	0	0
23	24	12	9	0	0	1	1	1	0	0	0	2	0	0	1	0	2	0		0	0	0		0	0	0		1	0	0
23	24	14	8	1	0	1	1	1	0	1	0	2	0	0	1	0	2	0		0	0	1		0	0	0		1	0	0
23	24	14	10	0	0	1	1	1	0	1	0	2	0	0	1	0	2	0		0	0	1		0	0	0		1	0	0
23	24	14	15	0	0	1	0	1	0	1	0	1	0	0	1	0	1	0		0	0	1		0	0	0		1	0	0
23	24	16	7	0	0	1	1	1	0	1	0	1	0	0	1	0	1	0		0	0	1		0	0	0		1	0	0
23	24	16	18	0	0	1	1	1	0	1	0	2	0	0	1	0	2	0		0	0	1		0	0	0		1	0	0
23	24	16	23	0	0	1	1	1	0	1	0	2	0	0	1	0	2	0		0	0	1		0	0	0		1	0	0
23	24	16	38	0	0	1	1	1	0	1	0	2	0	0	1	0	2	0		0	0	1		0	0	0		1	0	0
23	24	17	16	0	0	1	1	1	0	1	0	1	0	0	1	0	1	0		0	0	1		0	0	0		1	0	0
23	24	20	19	0	0	1	1	0	0	1	0	2	0	0	1	0	2	0		0	0	1		0	0	0		1	0	0
23	24	21	11	0	0	1	1	1	0	1	0	2	0	0	1	0	2	0		0	0	1		0	0	0		1	0	0
23	24	22	11	0	0	1	1	1	0	1	0	2	0	0	1	0	2	0		0	0	1		0	0	0		1	0	0
23	24	23	12	0	0	1	1	1	0	0	0	2	0	0	1	0	2	0		0	0	0		0	0	0		1	0	0
23	24	24	9	0	0	1	1	1	0	0	0	2	0	0	1	0	2	0		0	0	0		0	0	0		1	0	0
23	24	28	35	0	0	1	1	1	0	1	0	2	0	0	1	0	2	0		0	0	1		0	0	0		1	0	0
23	24	29	30	0	0	1	1	1	0	1	0	2	0	0	1	0	2	0		0	0	1		0	0	0		1	0	0
23	24	30	10	0	0	1	1	1	0	1	0	2	0	0	1	0	2	0		0	0	1		0	0	0		1	0	0
23	24	31	30	0	0	1	1	1	0	1	0	2	0	0	1	0	2	0		0	0	1		0	0	0		1	0	0
23	24	35	34	0	0	1	1	1	0	1	0	2	0	0	1	0	2	0		0	0	1		0	0	0		1	0	0
23	24	35	36	0	0	1	1	1	0	1	0	2	0	0	1	0	2	0		0	0	1		0	0	0		1	0	0
23	24	36	9	0	0	1	1	1	0	1	0	2	0	0	1	0	2	0		0	0	1		0	0	0		1	0	0
23	24	36	57	0	0	1	1	1	0	1	0	2	0	0	1	0	2	0		0	0	1		0	0	0		1	0	0
23	24	39	41	0	0	1	1	1	0	1	0	2	0	0	1	0	2	0		0	0	1		0	0	0		1	0	0
23	24	40	39	0	0	1	1	1	0	1	0	2	0	0	1	0	2	0		0	0	1		0	0	0		1	0	0
23	24	43	23	0	0	1	1	1	0	1	0	2	0	0	1	0	2	0		0	0	1		0	0	0		1	0	0
23	24	44	43	0	0	1	1	1	0	1	0	2	0	0	1	0	2	0		0	0	1		0	0	0		1	0	0
23	24	48	23	0	0	1	1	1	0	1	0	2	0	0	1	0	2	0		0	0	1		0	0	0		1	0	0
23	24	49	48	0	0	1	1	1	0	1	0	2	0	0	1	0	2	0		0	0	1		0	0	0		1	0	0
23	24	51	35	0	0	1	1	1	0	1	0	2	0	0	1	0	2	0		0	0	1		0	0	0		1	0	0
23	24	52	51	0	0	1	1	1	0	1	0	2	0	0	1	0	2	0		0	0	1		0	0	0		1	0	0
23	24	53	14	1	0	1	0	1	0	1	0	1	0	0	1	0	1	0		0	0	1		0	0	0		1	0	0
23	24	54	24	0	0	1	1	1	0	0	1	2	0	0	1	1	2	0		0	0	0		0	0	0		1	0	0
23	24	55	56	0	0	1	1	1	0	1	0	2	0	0	1	0	2	0		0	0	1		0	0	0		1	0	0
23	24	56	10	0	0	1	1	1	0	1	0	2	0	0	1	0	2	0		0	0	1		0	0	0		1	0	0
23	24	56	15	0	0	1	1	1	0	1	0	1	0	0	1	0	1	0		0	0	1		0	0	0		1	0	0
23	24	57	14	0	0	1	1	1	0	1	0	2	0	0	1	0	2	0		0	0	1		0	0	0		0	0	0
23	24	58	12	0	0	1	1	1	0	1	0	2	0	0	1	0	2	0		0	0	1		0	0	0		0	0	0
23	24	59	58	0	0	1	1	1	0	1	0	2	0	0	1	0	2	0		0	0	1		0	0	0		0	0	0
24	9	1	19	0	0	1	1	0	0	0	0	2	0	0	1	0	2	0		0	0	0		0	0	0		1	0	0
24	9	2	1	0	0	1	1	1	0	0	0	2	0	0	1	0	2	0		0	0	0		0	0	0		1	0	0
24	9	14	10	0	0	1	1	1	0	0	0	2	0	0	1	0	2	0		0	0	0		0	0	0		0	0	0
24	9	16	7	0	0	1	1	1	0	0	0	1	0	0	1	0	1	0		0	0	0		0	0	0		1	0	0
24	9	16	18	0	0	1	1	1	0	0	0	2	0	0	1	0	2	0		0	0	0		0	0	0		0	0	0
24	9	16	23	0	0	1	1	1	0	0	0	2	0	0	1	0	2	0		0	0	0		0	0	0		1	0	0
24	9	16	38	0	0	1	1	1	0	0	0	2	0	0	1	0	2	0		0	0	0		0	0	0		1	0	0
24	9	17	16	0	0	1	1	1	0	0	0	1	0	0	1	0	1	0		0	0	0		0	0	0		1	0	0
24	9	20	19	0	0	1	1	0	0	0	0	2	0	0	1	0	2	0		0	0	0		0	0	0		1	0	0
24	9	36	57	0	0	1	1	1	0	0	0	2	0	0	1	0	2	0		0	0	0		0	0	0		1	0	0
24	9	39	41	0	0	1	1	1	0	0	0	2	0	0	1	0	2	0		0	0	0		0	0	0		1	0	0
24	9	40	39	0	0	1	1	1	0	0	0	2	0	0	1	0	2	0		0	0	0		0	0	0		0	0	0
24	9	43	23	0	0	1	1	1	0	0	0	2	0	0	1	0	2	0		0	0	0		0	0	0		0	0	0
24	9	44	43	0	0	1	1	1	0	0	0	2	0	0	1	0	2	0		0	0	0		0	0	0		0	0	0
24	9	48	23	0	0	1	1	1	0	0	0	2	0	0	1	0	2	0		0	0	0		0	0	0		0	0	0
24	9	49	48	0	0	1	1	1	0	0	0	2	0	0	1	0	2	0		0	0	0		0	0	0		1	0	0
24	9	51	35	0	0	1	1	1	0	0	0	2	0	0	1	0	2	0		0	0	0		0	0	0		1	0	0
24	9	52	51	0	0	1	1	1	0	0	0	2	0	0	1	0	2	0		0	0	0		0	0	0		1	0	0
24	9	57	14	0	0	1	1	1	0	0	0	2	0	0	1	0	2	0		0	0	0		0	0	0		1	0	0
24	9	58	12	0	0	1	1	1	0	0	0	2	0	0	1	0	2	0		0	0	0		0	0	0		1	0	0
24	9	59	58	0	0	1	1	1	0	0	0	2	0	0	1	0	2	0		0	0	0		0	0	0		1	0	0
24	25	1	19	0	1	1	1	0	0	1	1	2	0	0	2	1	2	0		0	0	0		0	0	0		1	0	0
24	25	2	1	0	1	1	1	1	0	1	1	2	0	0	2	1	2	0		0	0	0		1	0	0		1	0	0
24	25	3	12	0	1	1	1	1	0	1	1	2	0	0	2	1	2	0		0	0	0		1	0	0		1	0	0
24	25	3	53	0	1	1	1	1	0	1	1	2	0	0	2	1	2	0		0	0	0		1	0	0		0	0	0
24	25	6	56	0	1	1	1	1	0	1	1	1	0	0	2	1	1	0		0	0	0		1	0	0		0	1	0
24	25	11	20	0	1	1	1	1	0	1	1	2	0	0	2	1	2	0		0	0	0		1	0	0		1	0	0
24	25	11	21	0	1	1	1	1	0	1	1	2	0	0	2	1	2	0		0	0	0		1	0	0		0	0	0
24	25	11	22	0	1	1	1	1	0	1	1	2	0	0	2	1	2	0		0	0	0		1	0	0		1	0	0
24	25	11	36	0	1	1	1	1	0	1	1	2	0	0	1	1	2	0		0	0	1		1	0	0		1	0	0
24	25	11	54	0	1	1	1	1	0	1	1	2	0	0	1	1	2	0		0	0	1		1	0	0		1	0	0
24	25	11	55	0	1	1	1	1	0	1	1	1	0	0	2	1	2	0		0	0	0		1	0	0		0	1	0
24	25	12	9	0	0	1	1	1	0	1	1	2	0	0	1	1	2	0		0	0	1		0	0	0		1	0	0
24	25	14	8	1	1	1	1	1	0	1	1	2	0	0	2	1	2	0		0	0	0		0	0	0		1	0	0
24	25	14	10	0	1	1	1	1	0	1	1	2	0	0	2	1	2	0		0	0	0		1	0	0		1	0	0
24	25	14	15	0	1	1	0	1	0	1	1	1	0	0	2	1	1	0		0	0	0		0	0	0		1	1	0
24	25	16	7	0	1	1	1	1	0	1	1	1	0	0	2	1	1	0		0	0	0		1	0	0		1	1	0
24	25	16	18	0	1	1	1	1	0	1	1	2	0	0	2	1	2	0		0	0	0		1	0	0		1	0	0
24	25	16	23	0	1	1	1	1	0	1	1	2	0	0	2	1	2	0		0	0	0		1	0	0		1	0	0
24	25	16	38	0	1	1	1	1	0	1	1	2	0	0	2	1	2	0		0	0	0		1	0	0		1	0	0
24	25	17	16	0	1	1	1	1	0	1	1	1	0	0	2	1	1	0		0	0	0		1	0	0		1	1	0
24	25	20	19	0	1	1	1	0	0	1	1	2	0	0	2	1	2	0		0	0	0		0	0	0		1	0	0
24	25	21	11	0	1	1	1	1	0	1	1	2	0	0	2	1	2	0		0	0	0		1	0	0		1	0	0
24	25	22	11	0	1	1	1	1	0	1	1	2	0	0	2	1	2	0		0	0	0		1	0	0		1	0	0
24	25	23	12	0	0	1	1	1	0	1	1	2	0	0	1	1	2	0		0	0	1		0	0	0		1	0	0
24	25	23	24	0	0	1	1	1	0	1	1	2	0	0	1	1	2	0		0	0	1		0	0	0		1	0	0
24	25	24	9	0	0	1	1	1	0	0	1	2	0	0	1	1	2	0		0	0	0		0	0	0		1	0	0
24	25	28	35	0	1	1	1	1	0	1	1	2	0	0	2	1	2	0		0	0	0		1	0	0		1	0	0
24	25	29	30	0	1	1	1	1	0	1	1	2	0	0	2	1	2	0		0	0	0		1	0	0		1	0	0
24	25	30	10	0	1	1	1	1	0	1	1	2	0	0	2	1	2	0		0	0	0		1	0	0		1	0	0
24	25	31	30	0	1	1	1	1	0	1	1	2	0	0	2	1	2	0		0	0	0		1	0	0		1	0	0
24	25	35	34	0	1	1	1	1	0	1	1	2	0	0	2	1	2	0		0	0	0		1	0	0		1	0	0
24	25	35	36	0	1	1	1	1	0	1	1	2	0	0	2	1	2	0		0	0	0		1	0	0		1	0	0
24	25	36	9	0	1	1	1	1	0	1	1	2	0	0	1	1	2	0		0	0	1		1	0	0		1	0	0
24	25	36	57	0	1	1	1	1	0	1	1	2	0	0	2	1	2	0		0	0	0		1	0	0		1	0	0
24	25	39	41	0	1	1	1	1	0	1	1	2	0	0	2	1	2	0		0	0	0		1	0	0		1	0	0
24	25	40	39	0	1	1	1	1	0	1	1	2	0	0	2	1	2	0		0	0	0		1	0	0		1	0	0
24	25	43	23	0	1	1	1	1	0	1	1	2	0	0	2	1	2	0		0	0	0		1	0	0		1	0	0
24	25	44	43	0	1	1	1	1	0	1	1	2	0	0	2	1	2	0		0	0	0		1	0	0		1	0	0
24	25	48	23	0	1	1	1	1	0	1	1	2	0	0	2	1	2	0		0	0	0		1	0	0		1	0	0
24	25	49	48	0	1	1	1	1	0	1	1	2	0	0	2	1	2	0		0	0	0		1	0	0		1	0	0
24	25	51	35	0	1	1	1	1	0	1	1	2	0	0	2	1	2	0		0	0	0		1	0	0		1	0	0
24	25	52	51	0	1	1	1	1	0	1	1	2	0	0	2	1	2	0		0	0	0		1	0	0		1	0	0
24	25	53	14	1	1	1	0	1	0	1	1	1	0	0	2	1	1	0		0	0	0		0	0	0		1	1	0
24	25	54	24	0	1	1	1	1	0	1	1	2	0	0	1	1	2	0		0	0	1		1	0	0		1	0	0
24	25	55	56	0	1	1	1	1	0	1	1	2	0	0	2	1	2	0		0	0	0		1	0	0		1	0	0
24	25	56	10	0	1	1	1	1	0	1	1	2	0	0	2	1	2	0		0	0	0		1	0	0		1	0	0
24	25	56	15	0	1	1	1	1	0	1	1	1	0	0	2	1	1	0		0	0	0		1	0	0		1	1	0
24	25	57	14	0	1	1	1	1	0	1	1	2	0	0	2	1	2	0		0	0	0		1	0	0		1	0	0
24	25	58	12	0	0	1	1	1	0	1	1	2	0	0	2	1	2	0		0	0	0		0	0	0		1	0	0
24	25	59	58	0	0	1	1	1	0	1	1	2	0	0	2	1	2	0		0	0	0		0	0	0		1	0	0
25	10	1	8	0	1	1	1	1	0	1	1	2	0	0	2	1	2	0		0	0	0		1	0	0		1	0	0
25	10	1	19	0	1	1	1	0	0	1	1	2	0	0	2	1	2	0		0	0	0		0	0	0		1	0	0
25	10	2	1	0	1	1	1	1	0	1	1	2	0	0	2	1	2	0		0	0	0		1	0	0		1	0	0
25	10	3	12	0	1	1	1	1	0	1	1	2	0	0	2	1	2	0		0	0	0		1	0	0		1	0	0
25	10	3	53	0	1	1	1	1	0	1	1	2	0	0	2	1	2	0		0	0	0		1	0	0		1	0	0
25	10	6	5	0	1	1	1	1	0	1	1	2	0	0	2	1	2	0		0	0	0		1	0	0		1	0	0
25	10	6	29	0	1	1	1	1	0	1	1	2	0	0	2	1	2	0		0	0	0		1	0	0		1	0	0
25	10	6	38	0	1	1	1	1	0	1	1	2	0	0	2	1	2	0		0	0	0		1	0	0		1	0	0
25	10	6	56	0	1	1	1	1	0	1	1	1	0	0	2	1	1	0		0	0	0		1	0	0		1	1	0
25	10	7	6	0	1	1	1	1	0	1	1	1	0	0	2	1	1	0		0	0	0		1	0	0		1	1	0
25	10	11	7	0	1	1	1	1	0	1	1	1	0	0	2	1	1	0		0	0	0		1	0	0		1	1	0
25	10	11	20	0	1	1	1	1	0	1	1	2	0	0	2	1	2	0		0	0	0		1	0	0		1	0	0
25	10	11	21	0	1	1	1	1	0	1	1	2	0	0	2	1	2	0		0	0	0		1	0	0		1	0	0
25	10	11	22	0	1	1	1	1	0	1	1	2	0	0	2	1	2	0		0	0	0		1	0	0		1	0	0
25	10	11	23	0	1	1	1	1	0	1	1	2	0	0	2	1	2	0		0	0	0		1	0	0		1	0	0
25	10	11	26	0	1	1	1	1	0	1	1	1	0	0	2	1	1	0		0	0	0		1	0	0		1	1	0
25	10	11	36	0	1	1	1	1	0	1	1	2	0	0	1	1	2	0		0	0	1		1	0	0		1	0	0
25	10	11	37	0	1	1	1	1	0	1	1	2	0	0	2	1	2	0		0	0	0		1	0	0		1	0	0
25	10	11	54	0	1	1	1	1	0	1	1	2	0	0	1	1	2	0		0	0	1		1	0	0		1	0	0
25	10	11	55	0	1	1	1	1	0	1	1	1	0	0	2	1	2	0		0	0	0		1	0	0		1	1	0
25	10	12	9	0	0	1	1	1	0	1	1	2	0	0	1	1	2	0		0	0	1		0	0	0		1	0	0
25	10	14	8	1	1	1	1	1	0	1	1	2	0	0	2	1	2	0		0	0	0		0	0	0		1	0	0
25	10	14	10	0	1	1	1	1	0	1	1	2	0	0	2	1	2	0		0	0	0		1	0	0		0	0	0
25	10	14	15	0	1	1	0	1	0	1	1	1	0	0	2	1	1	0		0	0	0		0	0	0		0	1	0
25	10	16	7	0	1	1	1	1	0	1	1	1	0	0	2	1	1	0		0	0	0		1	0	0		0	1	0
25	10	16	18	0	1	1	1	1	0	1	1	2	0	0	2	1	2	0		0	0	0		1	0	0		1	0	0
25	10	16	23	0	1	1	1	1	0	1	1	2	0	0	2	1	2	0		0	0	0		1	0	0		1	0	0
25	10	16	38	0	1	1	1	1	0	1	1	2	0	0	2	1	2	0		0	0	0		1	0	0		0	0	0
25	10	17	16	0	1	1	1	1	0	1	1	1	0	0	2	1	1	0		0	0	0		1	0	0		1	1	0
25	10	18	14	0	1	1	1	1	0	1	1	2	0	0	2	1	2	0		0	0	0		1	0	0		0	0	0
25	10	20	19	0	1	1	1	0	0	1	1	2	0	0	2	1	2	0		0	0	0		0	0	0		1	0	0
25	10	21	11	0	1	1	1	1	0	1	1	2	0	0	2	1	2	0		0	0	0		1	0	0		1	0	0
25	10	22	11	0	1	1	1	1	0	1	1	2	0	0	2	1	2	0		0	0	0		1	0	0		1	0	0
25	10	23	12	0	0	1	1	1	0	1	1	2	0	0	1	1	2	0		0	0	1		0	0	0		1	0	0
25	10	23	14	0	1	1	1	1	0	1	1	2	0	0	2	1	2	0		0	0	0		1	0	0		1	0	0
25	10	23	24	0	0	1	1	1	0	1	1	2	0	0	1	1	2	0		0	0	1		0	0	0		1	0	0
25	10	24	9	0	0	1	1	1	0	0	1	2	0	0	1	1	2	0		0	0	0		0	0	0		0	0	0
25	10	24	25	0	1	1	1	1	0	1	1	2	0	0	2	1	2	0		0	0	0		1	0	0		0	0	0
25	10	26	6	0	1	1	1	1	0	1	1	1	0	0	2	1	1	0		0	0	0		1	0	0		0	1	0
25	10	28	31	0	1	1	1	1	0	1	1	2	0	0	2	1	2	0		0	0	0		1	0	0		0	0	0
25	10	28	32	0	1	1	1	1	0	1	1	2	0	0	2	1	2	0		0	0	0		1	0	0		1	0	0
25	10	28	35	0	1	1	1	1	0	1	1	2	0	0	2	1	2	0		0	0	0		1	0	0		1	0	0
25	10	29	25	0	1	1	1	1	0	1	1	2	0	0	2	1	2	0		0	0	0		1	0	0		1	0	0
25	10	29	30	0	1	1	1	1	0	1	1	2	0	0	2	1	2	0		0	0	0		1	0	0		1	0	0
25	10	30	10	0	1	1	1	1	0	1	1	2	0	0	2	1	2	0		0	0	0		1	0	0		1	0	0
25	10	31	30	0	1	1	1	1	0	1	1	2	0	0	2	1	2	0		0	0	0		1	0	0		1	0	0
25	10	32	42	0	1	1	1	1	0	1	1	2	0	0	2	1	2	0		0	0	0		1	0	0		1	0	0
25	10	34	10	0	1	1	1	1	0	1	1	2	0	0	2	1	2	0		0	0	0		1	0	0		1	0	0
25	10	35	34	0	1	1	1	1	0	1	1	2	0	0	2	1	2	0		0	0	0		1	0	0		1	0	0
25	10	35	36	0	1	1	1	1	0	1	1	2	0	0	2	1	2	0		0	0	0		1	0	0		0	0	0
25	10	36	9	0	1	1	1	1	0	1	1	2	0	0	1	1	2	0		0	0	1		1	0	0		0	0	0
25	10	36	57	0	1	1	1	1	0	1	1	2	0	0	2	1	2	0		0	0	0		1	0	0		1	0	0
25	10	37	36	0	1	1	1	1	0	1	1	2	0	0	2	1	2	0		0	0	0		1	0	0		0	0	0
25	10	38	28	0	1	1	1	1	0	1	1	2	0	0	2	1	2	0		0	0	0		1	0	0		1	0	0
25	10	39	41	0	1	1	1	1	0	1	1	2	0	0	2	1	2	0		0	0	0		1	0	0		1	0	0
25	10	40	39	0	1	1	1	1	0	1	1	2	0	0	2	1	2	0		0	0	0		1	0	0		1	0	0
25	10	41	38	0	1	1	1	1	0	1	1	2	0	0	2	1	2	0		0	0	0		1	0	0		0	0	0
25	10	42	10	0	1	1	1	1	0	1	1	2	0	0	2	1	2	0		0	0	0		1	0	0		1	0	0
25	10	43	23	0	1	1	1	1	0	1	1	2	0	0	2	1	2	0		0	0	0		1	0	0		1	0	0
25	10	44	43	0	1	1	1	1	0	1	1	2	0	0	2	1	2	0		0	0	0		1	0	0		1	0	0
25	10	48	23	0	1	1	1	1	0	1	1	2	0	0	2	1	2	0		0	0	0		1	0	0		1	0	0
25	10	49	48	0	1	1	1	1	0	1	1	2	0	0	2	1	2	0		0	0	0		1	0	0		1	0	0
25	10	51	35	0	1	1	1	1	0	1	1	2	0	0	2	1	2	0		0	0	0		1	0	0		1	0	0
25	10	52	51	0	1	1	1	1	0	1	1	2	0	0	2	1	2	0		0	0	0		1	0	0		1	0	0
25	10	53	14	1	1	1	0	1	0	1	1	1	0	0	2	1	1	0		0	0	0		0	0	0		1	1	0
25	10	54	24	0	1	1	1	1	0	1	1	2	0	0	1	1	2	0		0	0	1		1	0	0		1	0	0
25	10	55	56	0	1	1	1	1	0	1	1	2	0	0	2	1	2	0		0	0	0		1	0	0		1	0	0
25	10	56	10	0	1	1	1	1	0	1	1	2	0	0	2	1	2	0		0	0	0		1	0	0		1	0	0
25	10	56	15	0	1	1	1	1	0	1	1	1	0	0	2	1	1	0		0	0	0		1	0	0		1	1	0
25	10	57	14	0	1	1	1	1	0	1	1	2	0	0	2	1	2	0		0	0	0		1	0	0		1	0	0
25	10	58	12	0	0	1	1	1	0	1	1	2	0	0	2	1	2	0		0	0	0		0	0	0		1	0	0
25	10	59	58	0	0	1	1	1	0	1	1	2	0	0	2	1	2	0		0	0	0		0	0	0		1	0	0
26	6	1	8	0	1	1	1	1	0	1	0	1	0	0	2	0	1	0		0	0	0		1	0	0		1	0	0
26	6	1	19	0	1	1	1	0	0	1	0	1	0	0	2	0	1	0		0	0	0		0	0	0		1	0	0
26	6	2	1	0	1	1	1	1	0	1	0	1	0	0	2	0	1	0		0	0	0		1	0	0		1	0	0
26	6	3	12	0	1	1	1	1	0	1	0	1	0	0	2	0	1	0		0	0	0		1	0	0		1	0	0
26	6	3	53	0	1	1	1	1	0	1	0	1	0	0	2	0	1	0		0	0	0		1	0	0		1	0	0
26	6	6	29	0	1	1	1	1	0	1	0	1	0	0	2	0	1	0		0	0	0		1	0	0		1	0	0
26	6	6	38	0	1	1	1	1	0	1	0	1	0	0	2	0	1	0		0	0	0		1	0	0		1	0	0
26	6	6	56	0	1	1	1	1	0	1	0	1	0	0	2	0	1	0		0	0	0		1	0	0		1	0	0
26	6	11	7	0	1	1	1	1	0	1	0	1	0	0	2	0	1	0		0	0	0		1	0	0		1	0	0
26	6	11	20	0	1	1	1	1	0	1	0	1	0	0	2	0	1	0		0	0	0		1	0	0		1	0	0
26	6	11	21	0	1	1	1	1	0	1	0	1	0	0	2	0	1	0		0	0	0		1	0	0		1	0	0
26	6	11	22	0	1	1	1	1	0	1	0	1	0	0	2	0	1	0		0	0	0		1	0	0		1	0	0
26	6	11	23	0	1	1	1	1	0	1	0	1	0	0	2	0	1	0		0	0	0		1	0	0		1	0	0
26	6	11	26	0	1	1	1	1	0	1	0	1	0	0	2	0	1	0		0	0	0		1	0	0		1	0	0
26	6	11	36	0	1	1	1	1	0	1	0	1	0	0	1	0	1	0		0	0	1		1	0	0		1	0	0
26	6	11	37	0	1	1	1	1	0	1	0	1	0	0	2	0	1	0		0	0	0		1	0	0		1	0	0
26	6	11	54	0	1	1	1	1	0	1	0	1	0	0	1	0	1	0		0	0	1		1	0	0		1	0	0
26	6	11	55	0	1	1	1	1	0	1	0	1	0	0	2	0	1	0		0	0	0		1	0	0		1	0	0
26	6	12	9	0	0	1	1	1	0	1	0	1	0	0	1	0	1	0		0	0	1		0	0	0		1	0	0
26	6	14	8	1	1	1	1	1	0	1	0	1	0	0	2	0	1	0		0	0	0		0	0	0		1	0	0
26	6	14	10	0	1	1	1	1	0	1	0	1	0	0	2	0	1	0		0	0	0		1	0	0		1	0	0
26	6	14	15	0	1	1	0	1	0	1	0	1	0	0	2	0	1	0		0	0	0		0	0	0		1	0	0
26	6	16	7	0	1	1	1	1	0	1	0	1	0	0	2	0	1	0		0	0	0		1	0	0		1	0	0
26	6	16	18	0	1	1	1	1	0	1	0	1	0	0	2	0	1	0		0	0	0		1	0	0		1	0	0
26	6	16	23	0	1	1	1	1	0	1	0	1	0	0	2	0	1	0		0	0	0		1	0	0		1	0	0
26	6	16	38	0	1	1	1	1	0	1	0	1	0	0	2	0	1	0		0	0	0		1	0	0		1	0	0
26	6	17	16	0	1	1	1	1	0	1	0	1	0	0	2	0	1	0		0	0	0		1	0	0		1	0	0
26	6	20	19	0	1	1	1	0	0	1	0	1	0	0	2	0	1	0		0	0	0		0	0	0		1	0	0
26	6	21	11	0	1	1	1	1	0	1	0	1	0	0	2	0	1	0		0	0	0		1	0	0		1	0	0
26	6	22	11	0	1	1	1	1	0	1	0	1	0	0	2	0	1	0		0	0	0		1	0	0		1	0	0
26	6	23	12	0	0	1	1	1	0	1	0	1	0	0	1	0	1	0		0	0	1		0	0	0		1	0	0
26	6	23	14	0	1	1	1	1	0	1	0	1	0	0	2	0	1	0		0	0	0		1	0	0		1	0	0
26	6	23	24	0	0	1	1	1	0	1	0	1	0	0	1	0	1	0		0	0	1		0	0	0		1	0	0
26	6	24	9	0	0	1	1	1	0	0	0	1	0	0	1	0	1	0		0	0	0		0	0	0		1	0	0
26	6	24	25	0	1	1	1	1	0	1	1	1	0	0	2	1	1	0		0	0	0		1	0	0		1	1	0
26	6	28	35	0	1	1	1	1	0	1	0	1	0	0	2	0	1	0		0	0	0		1	0	0		1	0	0
26	6	29	30	0	1	1	1	1	0	1	0	1	0	0	2	0	1	0		0	0	0		1	0	0		1	0	0
26	6	30	10	0	1	1	1	1	0	1	0	1	0	0	2	0	1	0		0	0	0		1	0	0		1	0	0
26	6	31	30	0	1	1	1	1	0	1	0	1	0	0	2	0	1	0		0	0	0		1	0	0		1	0	0
26	6	35	34	0	1	1	1	1	0	1	0	1	0	0	2	0	1	0		0	0	0		1	0	0		1	0	0
26	6	35	36	0	1	1	1	1	0	1	0	1	0	0	2	0	1	0		0	0	0		1	0	0		1	0	0
26	6	36	9	0	1	1	1	1	0	1	0	1	0	0	1	0	1	0		0	0	1		1	0	0		1	0	0
26	6	36	57	0	1	1	1	1	0	1	0	1	0	0	2	0	1	0		0	0	0		1	0	0		1	0	0
26	6	39	41	0	1	1	1	1	0	1	0	1	0	0	2	0	1	0		0	0	0		1	0	0		1	0	0
26	6	40	39	0	1	1	1	1	0	1	0	1	0	0	2	0	1	0		0	0	0		1	0	0		1	0	0
26	6	43	23	0	1	1	1	1	0	1	0	1	0	0	2	0	1	0		0	0	0		1	0	0		1	0	0
26	6	44	43	0	1	1	1	1	0	1	0	1	0	0	2	0	1	0		0	0	0		1	0	0		0	0	0
26	6	48	23	0	1	1	1	1	0	1	0	1	0	0	2	0	1	0		0	0	0		1	0	0		0	0	0
26	6	49	48	0	1	1	1	1	0	1	0	1	0	0	2	0	1	0		0	0	0		1	0	0		0	0	0
26	6	51	35	0	1	1	1	1	0	1	0	1	0	0	2	0	1	0		0	0	0		1	0	0		1	0	0
26	6	52	51	0	1	1	1	1	0	1	0	1	0	0	2	0	1	0		0	0	0		1	0	0		1	0	0
26	6	53	14	1	1	1	0	1	0	1	0	1	0	0	2	0	1	0		0	0	0		0	0	0		0	0	0
26	6	54	24	0	1	1	1	1	0	1	0	1	0	0	1	0	1	0		0	0	1		1	0	0		1	0	0
26	6	55	56	0	1	1	1	1	0	1	0	1	0	0	2	0	1	0		0	0	0		1	0	0		0	0	0
26	6	56	10	0	1	1	1	1	0	1	0	1	0	0	2	0	1	0		0	0	0		1	0	0		1	0	0
26	6	56	15	0	1	1	1	1	0	1	0	1	0	0	2	0	1	0		0	0	0		1	0	0		1	0	0
26	6	57	14	0	1	1	1	1	0	1	0	1	0	0	2	0	1	0		0	0	0		1	0	0		1	0	0
26	6	58	12	0	0	1	1	1	0	1	0	1	0	0	2	0	1	0		0	0	0		0	0	0		1	0	0
26	6	59	58	0	0	1	1	1	0	1	0	1	0	0	2	0	1	0		0	0	0		0	0	0		1	0	0
26	27	1	8	0	1	1	1	1	0	1	0	2	0	0	2	0	2	0		0	0	0		1	0	0		1	0	0
26	27	1	19	0	1	1	1	0	0	1	0	2	0	0	2	0	2	0		0	0	0		0	0	0		0	0	0
26	27	2	1	0	1	1	1	1	0	1	0	2	0	0	2	0	2	0		0	0	0		1	0	0		0	0	0
26	27	3	12	0	1	1	1	1	0	1	0	2	0	0	2	0	2	0		0	0	0		1	0	0		0	0	0
26	27	3	53	0	1	1	1	1	0	1	0	2	0	0	2	0	2	0		0	0	0		1	0	0		0	0	0
26	27	5	13	0	1	1	1	1	0	1	0	2	0	0	2	0	2	0		0	0	0		1	0	0		1	0	0
26	27	6	5	0	1	1	1	1	0	1	0	2	0	0	2	0	2	0		0	0	0		1	0	0		1	0	0
26	27	6	29	0	1	1	1	1	0	1	0	2	0	0	2	0	2	0		0	0	0		1	0	0		1	0	0
26	27	6	38	0	1	1	1	1	0	1	0	2	0	0	2	0	2	0		0	0	0		1	0	0		1	0	0
26	27	6	56	0	1	1	1	1	0	1	0	1	0	0	2	0	1	0		0	0	0		1	0	0		1	0	0
26	27	7	6	0	1	1	1	1	0	1	0	1	0	0	2	0	1	0		0	0	0		1	0	0		1	0	0
26	27	11	7	0	1	1	1	1	0	1	0	1	0	0	2	0	1	0		0	0	0		1	0	0		1	0	0
26	27	11	20	0	1	1	1	1	0	1	0	2	0	0	2	0	2	0		0	0	0		1	0	0		1	0	0
26	27	11	21	0	1	1	1	1	0	1	0	2	0	0	2	0	2	0		0	0	0		1	0	0		1	0	0
26	27	11	22	0	1	1	1	1	0	1	0	2	0	0	2	0	2	0		0	0	0		1	0	0		0	0	0
26	27	11	23	0	1	1	1	1	0	1	0	2	0	0	2	0	2	0		0	0	0		1	0	0		0	0	0
26	27	11	26	0	1	1	1	1	0	1	0	1	0	0	2	0	1	0		0	0	0		1	0	0		1	0	0
26	27	11	36	0	1	1	1	1	0	1	0	2	0	0	1	0	2	0		0	0	1		1	0	0		0	0	0
26	27	11	37	0	1	1	1	1	0	1	0	2	0	0	2	0	2	0		0	0	0		1	0	0		1	0	0
26	27	11	54	0	1	1	1	1	0	1	0	2	0	0	1	0	2	0		0	0	1		1	0	0		1	0	0
26	27	11	55	0	1	1	1	1	0	1	0	1	0	0	2	0	2	0		0	0	0		1	0	0		1	0	0
26	27	12	9	0	0	1	1	1	0	1	0	2	0	0	1	0	2	0		0	0	1		0	0	0		0	0	0
26	27	13	10	0	1	1	1	1	0	1	0	2	0	0	2	0	2	0		0	0	0		1	0	0		1	0	0
26	27	14	8	1	1	1	1	1	0	1	0	2	0	0	2	0	2	0		0	0	0		0	0	0		1	0	0
26	27	14	10	0	1	1	1	1	0	1	0	2	0	0	2	0	2	0		0	0	0		1	0	0		1	0	0
26	27	14	15	0	1	1	0	1	0	1	0	1	0	0	2	0	1	0		0	0	0		0	0	0		1	0	0
26	27	16	7	0	1	1	1	1	0	1	0	1	0	0	2	0	1	0		0	0	0		1	0	0		1	0	0
26	27	16	18	0	1	1	1	1	0	1	0	2	0	0	2	0	2	0		0	0	0		1	0	0		1	0	0
26	27	16	23	0	1	1	1	1	0	1	0	2	0	0	2	0	2	0		0	0	0		1	0	0		1	0	0
26	27	16	38	0	1	1	1	1	0	1	0	2	0	0	2	0	2	0		0	0	0		1	0	0		1	0	0
26	27	17	16	0	1	1	1	1	0	1	0	1	0	0	2	0	1	0		0	0	0		1	0	0		1	0	0
26	27	18	14	0	1	1	1	1	0	1	0	2	0	0	2	0	2	0		0	0	0		1	0	0		1	0	0
26	27	20	19	0	1	1	1	0	0	1	0	2	0	0	2	0	2	0		0	0	0		0	0	0		1	0	0
26	27	21	11	0	1	1	1	1	0	1	0	2	0	0	2	0	2	0		0	0	0		1	0	0		1	0	0
26	27	22	11	0	1	1	1	1	0	1	0	2	0	0	2	0	2	0		0	0	0		1	0	0		1	0	0
26	27	23	12	0	0	1	1	1	0	1	0	2	0	0	1	0	2	0		0	0	1		0	0	0		1	0	0
26	27	23	14	0	1	1	1	1	0	1	0	2	0	0	2	0	2	0		0	0	0		1	0	0		1	0	0
26	27	23	24	0	0	1	1	1	0	1	0	2	0	0	1	0	2	0		0	0	1		0	0	0		1	0	0
26	27	24	9	0	0	1	1	1	0	0	0	2	0	0	1	0	2	0		0	0	0		0	0	0		1	0	0
26	27	24	25	0	1	1	1	1	0	1	1	2	0	0	2	1	2	0		0	0	0		1	0	0		1	0	0
26	27	25	10	0	1	1	1	1	0	1	1	2	0	0	2	1	2	0		0	0	0		1	0	0		1	0	0
26	27	26	6	0	1	1	1	1	0	1	0	1	0	0	2	0	1	0		0	0	0		1	0	0		1	0	0
26	27	27	28	0	1	1	1	1	0	1	0	2	0	0	2	0	2	0		0	0	0		1	0	0		1	0	0
26	27	28	29	0	1	1	1	1	0	1	0	2	0	0	2	0	2	0		0	0	0		1	0	0		1	0	0
26	27	28	31	0	1	1	1	1	0	1	0	2	0	0	2	0	2	0		0	0	0		1	0	0		1	0	0
26	27	28	32	0	1	1	1	1	0	1	0	2	0	0	2	0	2	0		0	0	0		1	0	0		1	0	0
26	27	28	35	0	1	1	1	1	0	1	0	2	0	0	2	0	2	0		0	0	0		1	0	0		1	0	0
26	27	29	25	0	1	1	1	1	0	1	0	2	0	0	2	0	2	0		0	0	0		1	0	0		1	0	0
26	27	29	30	0	1	1	1	1	0	1	0	2	0	0	2	0	2	0		0	0	0		1	0	0		1	0	0
26	27	30	10	0	1	1	1	1	0	1	0	2	0	0	2	0	2	0		0	0	0		1	0	0		1	0	0
26	27	31	30	0	1	1	1	1	0	1	0	2	0	0	2	0	2	0		0	0	0		1	0	0		1	0	0
26	27	32	42	0	1	0	1	1	0	1	0	2	0	0	2	0	2	0		0	0	0		0	0	0		1	0	0
26	27	34	10	0	1	1	1	1	0	1	0	2	0	0	2	0	2	0		0	0	0		1	0	0		1	0	0
26	27	35	34	0	1	1	1	1	0	1	0	2	0	0	2	0	2	0		0	0	0		1	0	0		1	0	0
26	27	35	36	0	1	1	1	1	0	1	0	2	0	0	2	0	2	0		0	0	0		1	0	0		1	0	0
26	27	36	9	0	1	1	1	1	0	1	0	2	0	0	1	0	2	0		0	0	1		1	0	0		1	0	0
26	27	36	57	0	1	1	1	1	0	1	0	2	0	0	2	0	2	0		0	0	0		1	0	0		1	0	0
26	27	37	36	0	1	1	1	1	0	1	0	2	0	0	2	0	2	0		0	0	0		1	0	0		1	0	0
26	27	38	28	0	1	1	1	1	0	1	0	2	0	0	2	0	2	0		0	0	0		1	0	0		1	0	0
26	27	39	41	0	1	1	1	1	0	1	0	2	0	0	2	0	2	0		0	0	0		1	0	0		1	0	0
26	27	40	39	0	1	1	1	1	0	1	0	2	0	0	2	0	2	0		0	0	0		1	0	0		1	0	0
26	27	41	38	0	1	1	1	1	0	1	0	2	0	0	2	0	2	0		0	0	0		1	0	0		1	0	0
26	27	42	10	0	1	0	1	1	0	1	0	2	0	0	2	0	2	0		0	0	0		0	0	0		1	0	0
26	27	43	23	0	1	1	1	1	0	1	0	2	0	0	2	0	2	0		0	0	0		1	0	0		1	0	0
26	27	44	43	0	1	1	1	1	0	1	0	2	0	0	2	0	2	0		0	0	0		1	0	0		1	0	0
26	27	48	23	0	1	1	1	1	0	1	0	2	0	0	2	0	2	0		0	0	0		1	0	0		1	0	0
26	27	49	48	0	1	1	1	1	0	1	0	2	0	0	2	0	2	0		0	0	0		1	0	0		1	0	0
26	27	51	35	0	1	1	1	1	0	1	0	2	0	0	1	0	2	0		0	0	1		1	0	0		1	0	0
26	27	52	51	0	1	1	1	1	0	1	0	2	0	0	1	0	2	0		0	0	1		1	0	0		1	0	0
26	27	53	14	1	1	1	0	1	0	1	0	1	0	0	2	0	1	0		0	0	0		0	0	0		1	0	0
[truncated: 1,241 more rows]
